# Supplementary material for: Persistence of Innate Immune Pathways in Late Stage Human Bacterial and Fungal Keratitis: Results from a Comparative Transcriptome Analysis
Source: Front Cell Infect Microbiol. 2017 May 18;7:193. doi: 10.3389/fcimb.2017.00193 (PMC5435826; doi:10.3389/fcimb.2017.00193)
Supplement: Table S1 — Details of primers used for RTqPCR TLDA Experiment (Life Technologies, USA). [file Table1.XLSX]

## Sheet: Primers used for TLDA Expt
TABLE S1: Details of primers used for RTqPCR TLDA Experiment (Life Technologies, USA)
Gene Symbol	Gene Name	Amplicon Length	Assay ID
ADAM19	ADAM metallopeptidase domain 19	88	Hs00224960_m1
ALDH1A1	Aldehyde dehydrogenase 1 family, member A1	61	Hs00946916_m1
AQP9	Aquaporin 9	98	Hs01035888_m1
CCL20	Chemokine (C-C motif) ligand 20	96	Hs01011368_m1
CCL3L1	Chemokine (C-C motif) ligand 3-like 1	144	Hs03407473_uH
CLEC4A	C-type lectin domain family 4, member A	68	Hs01087625_m1
COL1A1	Collagen, type I, alpha 1	66	Hs00164004_m1
COL5A1	Collagen, type V, alpha 1	75	Hs00609133_m1
CXCL1	Chemokine (C-X-C motif) ligand 1 (melanoma growth stimulating activity, alpha)	70	Hs00236937_m1
CXCL5	Chemokine (C-X-C motif) ligand 5	93	Hs01099660_g1
GAPDH	GAPDH	0	Hs99999905_m1
CXCL6	Chemokine (C-X-C motif) ligand 6 (granulocyte chemotactic protein 2)	125	Hs00605742_g1
CYTL1	Cytokine-like 1	67	Hs01573280_m1
CLEC7A	C-type lectin domain family 7, member A	75	Hs01124746_m1
DEFB4A	Defensin, beta 4A	81	Hs00175474_m1
FCER1G	Fc fragment of IgE, high affinity I, receptor for; gamma polypeptide	101	Hs00175408_m1
FCN1	Ficolin (collagen/fibrinogen domain containing) 1	105	Hs00157572_m1
FPR1	Formyl peptide receptor 1	86	Hs04235426_s1
HPRT1	Hypoxanthine phosphoribosyltransferase 1	82	Hs02800695_m1
IFNG	Interferon, gamma	73	Hs00989291_m1
IL12B	Interleukin 12B / Il12p40	72	Hs01011518_m1
IL17A	Interleukin 17A	80	Hs00174383_m1
IL18	Interleukin 18 (interferon-gamma-inducing factor)	115	Hs01038788_m1
IL1B	Interleukin 1, beta	91	Hs01555410_m1
IL23A	Interleukin 23, alpha subunit p19	81	Hs00900828_g1
IL8	Interleukin 8	101	Hs00174103_m1
KERA	Keratocan	67	Hs00559942_m1
KRT6B	Keratin 6B	139	Hs00749101_s1
MARCO	Macrophage receptor with collagenous structure	122	Hs00198935_m1
MMP1	Matrix metallopeptidase 1 (interstitial collagenase)	64	Hs00899658_m1
MMP10	Matrix metallopeptidase 10 (stromelysin 2)	82	Hs00233987_m1
MMP12	Matrix metallopeptidase 12 (macrophage elastase)	90	Hs00899662_m1
MMP28	Matrix metallopeptidase 28	117	Hs01020031_m1
MMP7	Matrix metallopeptidase 7 (matrilysin, uterine)	64	Hs01042796_m1
MMP9	Matrix metallopeptidase 9 (gelatinase B, 92kDa type IV collagenase)	54	Hs00234579_m1
NLRP3	NLR family, pyrin domain containing 3	84	Hs00918082_m1
PI3	Peptidase inhibitor 3, skin-derived	69	Hs00160066_m1
RPP30	Ribonuclease P/MRP 30kDa subunit	92	Hs00197413_m1
S100A7	S100 calcium binding protein A7	178	Hs01923188_u1
S100A9	S100 calcium binding protein A9	83	Hs00610058_m1
SCARA3	Scavenger receptor class A, member 3	112	Hs00939871_m1
SERPINA1	Serpin peptidase inhibitor, clade A (alpha-1 antiproteinase, antitrypsin), member 1	126	Hs01097800_m1
TIMP1	TIMP metallopeptidase inhibitor 1	104	Hs00171558_m1
TIMP3	TIMP metallopeptidase inhibitor 3	59	Hs00165949_m1
TLR2	Toll-like receptor 2	116	Hs01872448_s1
TLR4	Toll-like receptor 4	89	Hs00152939_m1
TNF	Tumor necrosis factor	143	Hs01113624_g1
TREM1	Triggering receptor expressed on myeloid cells 1	80	Hs00218624_m1
