# Supplementary material for: Persistence of Innate Immune Pathways in Late Stage Human Bacterial and Fungal Keratitis: Results from a Comparative Transcriptome Analysis
Source: Front Cell Infect Microbiol. 2017 May 18;7:193. doi: 10.3389/fcimb.2017.00193 (PMC5435826; doi:10.3389/fcimb.2017.00193)
Supplement: Table S2 — Demographic, Clinical, and Microbiological Data for All Microarray Participants. [file Table2.XLSX]

## Sheet: Demographic Data
TABLE S2: Demographic, Clinical and Microbiological Data for Microarray Samples (BK=Bacterial Keratitis, FK=Fungal Keratitis, C=Control)
Sample ID	Specimen	Organism cultured	Gender	Age (years)	Visual Acuity*	SI size (geometric mean)	Perforated (1=yes, 0=no)	Time from symptoms to presentation (days)	Mean time from death to sample collection (hours)	Cause of Death
M6	BK	Streptococcus pneumoniae	Male	90	1.9	8.5	1	7	-	-
M12	BK	Streptococcus pneumoniae	Male	55	1.9	10	1	15	-	-
M49	BK	Streptococcus pneumoniae	Male	75	1.8	3.9	1	20	-	-
M66	BK	Pseudomonas aeruginosa	Male	60	1.9	8	1	20	-	-
M75	BK	Streptococcus pneumoniae	Male	67	0.3	5.9	1	18	-	-
M31	BK	Streptococcus pneumoniae	Male	60	2	5.7	1	9	-	-
M43	BK	Streptococcus pneumoniae	Male	67	1.9	7	1	15	-	-
T5	FK	Lasio diplodia	Female	50	1.9	10.5	0	14	-	-
T4	FK	Fusarium species	Male	48	1.8	8	0	2	-	-
M7	FK	Fusarium species	Male	65	1.8	4.6	1	3	-	-
M18	FK	Aspergillus flavus	Female	55	1.8	6.7	0	25	-	-
M72	FK	Fusarium species	Male	60	1.9	11.7	0	43	-	-
M20	FK	Fusarium species	Female	38	1.9	4.9	1	15	-	-
M74	FK	Aspergillus terreus	Male	70	2	3.5	1	13	-	-
M10	FK	Fusarium species	Female	29	1.7	4.1	0	32	-	-
M23	C	-	Female	90	-	-	-	-	6	MYOCARDIAL INFARCTION
M26	C	-	Female	80	-	-	-	-	15	MYOCARDIAL INFARCTION
M30	C	-	Female	87	-	-	-	-	21	CARDIAC ARREST
M33	C	-	Male	70	-	-	-	-	16	ACUTE MYOCARDIAL INFARCTION
M34	C	-	Male	75	-	-	-	-	18	CARDIAC ARREST
M44	C	-	Male	79	-	-	-	-	23	RESPIRATORY ARREST
M45	C	-	Male	78	-	-	-	-	21	MYOCARDIAL INFARCTION
M61	C	-	Male	90	-	-	-	-	28	MYOCARDIAL INFARCTION
M76	C	-	Male	90	-	-	-	-	19	NATURAL CAUSE
M77	C	-	Female	84	-	-	-	-	10	MYOCARDIAL INFARCTION
M78	C	-	Male	90	-	-	-	-	26	MYOCARDIAL INFARCTION
M79	C	-	Female	74	-	-	-	-	23	CARDIAC ARREST
*Visual Acuity measured in logMAR units: ≤1.0=able to read letters on chart; >1.0=unable to read any letters on chart; 1.8=able to count fingers only; 1.9=able to see hand movements only; 2.0=perception of light only
