# Supplementary material for: Persistence of Innate Immune Pathways in Late Stage Human Bacterial and Fungal Keratitis: Results from a Comparative Transcriptome Analysis
Source: Front Cell Infect Microbiol. 2017 May 18;7:193. doi: 10.3389/fcimb.2017.00193 (PMC5435826; doi:10.3389/fcimb.2017.00193)
Supplement: Table S3 — List of differentially expressed genes, fold changes, and false-discovery rate (FDR) adjusted p-values in the three microarray pairwise comparisons (FK vs. C, BK vs. C, and BK vs. FK). [file Table3.XLSX]

## Sheet: Fungal v Control
TABLE S3: List of differentially expressed genes, fold changes and false-discovery rate (fdr) adjusted p-values in the three microarray pairwise comparisons (Fungal Keratitis v Controls, Bacterial Keratitis v Controls, Bacterial Keratitis v Fungal Keratitis)
Differentially expressed probes in the Fungal Keratitis versus Control comparison
PROBE_ID	SYMBOL	ACCESSION	DEFINITION	FOLD CHANGE	FDR-ADJUSTED P-VALUE
ILMN_1796316	MMP9	NM_004994.2	Homo sapiens matrix metallopeptidase 9 (gelatinase B, 92kDa gelatinase, 92kDa type IV collagenase) (MMP9), mRNA.	64.0182	6.1e-11
ILMN_1693192	PI3	NM_002638.2	Homo sapiens peptidase inhibitor 3, skin-derived (SKALP) (PI3), mRNA.	42.7868	8.88e-07
ILMN_1715068	AQP9	NM_020980.2	Homo sapiens aquaporin 9 (AQP9), mRNA.	27.2497	1.18e-06
ILMN_1805410	C15orf48	NM_032413.2	Homo sapiens chromosome 15 open reading frame 48 (C15orf48), transcript variant 2, mRNA.	23.8298	8.67e-07
ILMN_3235832	LOC728835	XM_001133190.1	PREDICTED: Homo sapiens similar to cytokine, transcript variant 3 (LOC728835), mRNA.	21.523	2.39e-05
ILMN_1721354	KRT6B	NM_005555.3	Homo sapiens keratin 6B (KRT6B), mRNA.	20.9262	0.000390602
ILMN_1709795	RAC2	NM_002872.3	Homo sapiens ras-related C3 botulinum toxin substrate 2 (rho family, small GTP binding protein Rac2) (RAC2), mRNA.	18.9632	1.23e-08
ILMN_1762713	C19orf59	NM_174918.2	Homo sapiens chromosome 19 open reading frame 59 (C19orf59), mRNA.	18.8524	1.36e-06
ILMN_1775501	IL1B	NM_000576.2	Homo sapiens interleukin 1, beta (IL1B), mRNA.	18.1134	0.000540531
ILMN_1668063	FCN1	NM_002003.2	Homo sapiens ficolin (collagen/fibrinogen domain containing) 1 (FCN1), mRNA.	18.001	2.39e-08
ILMN_1795762	PLEK	NM_002664.1	Homo sapiens pleckstrin (PLEK), mRNA.	17.401	6e-08
ILMN_2374449	SPP1	NM_001040058.1	Homo sapiens secreted phosphoprotein 1 (SPP1), transcript variant 1, mRNA.	17.1418	5.94e-07
ILMN_2218856	CCL3L1	NM_021006.4	Homo sapiens chemokine (C-C motif) ligand 3-like 1 (CCL3L1), mRNA.	17.073	0.000186433
ILMN_2399363	CLEC4A	NM_194448.1	Homo sapiens C-type lectin domain family 4, member A (CLEC4A), transcript variant 4, mRNA.	16.9702	1.04e-08
ILMN_1731503	MARCO	NM_006770.3	Homo sapiens macrophage receptor with collagenous structure (MARCO), mRNA.	16.7345	1.33e-08
ILMN_1784884	LILRB3	NM_006864.2	Homo sapiens leukocyte immunoglobulin-like receptor, subfamily B (with TM and ITIM domains), member 3 (LILRB3), transcript variant 2, mRNA.	16.7262	1.58e-08
ILMN_2413808	CD53	NM_000560.3	Homo sapiens CD53 molecule (CD53), transcript variant 2, mRNA.	16.1055	3.21e-08
ILMN_1687301	VCAN	NM_004385.2	Homo sapiens versican (VCAN), mRNA.	16.0493	4.97e-11
ILMN_2105573	CCL3L3	NM_001001437.3	Homo sapiens chemokine (C-C motif) ligand 3-like 3 (CCL3L3), mRNA.	15.8713	0.000273372
ILMN_2048043	DEFB4	NM_004942.2	Homo sapiens defensin, beta 4 (DEFB4), mRNA.	15.8441	0.000767729
ILMN_2123743	FCER1G	NM_004106.1	Homo sapiens Fc fragment of IgE, high affinity I, receptor for; gamma polypeptide (FCER1G), mRNA.	15.752	3.21e-08
ILMN_2073758	MMP12	NM_002426.2	Homo sapiens matrix metallopeptidase 12 (macrophage elastase) (MMP12), mRNA.	15.6989	1.21e-06
ILMN_1815205	LYZ	NM_000239.1	Homo sapiens lysozyme (renal amyloidosis) (LYZ), mRNA.	15.3391	1.32e-06
ILMN_1716276	CCL4L2	NM_207007.2	Homo sapiens chemokine (C-C motif) ligand 4-like 2 (CCL4L2), mRNA.	15.3296	2.5e-05
ILMN_1741165	SLC11A1	NM_000578.3	Homo sapiens solute carrier family 11 (proton-coupled divalent metal ion transporters), member 1 (SLC11A1), mRNA.	15.1182	5.81e-07
ILMN_1752562	CXCL5	NM_002994.3	Homo sapiens chemokine (C-X-C motif) ligand 5 (CXCL5), mRNA.	15.0555	5.23e-06
ILMN_2184373	IL8	NM_000584.2	Homo sapiens interleukin 8 (IL8), mRNA.	14.8757	0.00240292
ILMN_1685009	ITGAM	NM_000632.3	Homo sapiens integrin, alpha M (complement component 3 receptor 3 subunit) (ITGAM), transcript variant 2, mRNA.	14.8491	1.62e-09
ILMN_1680965	LOC728454	XM_001128061.1	PREDICTED: Homo sapiens similar to Beta-defensin 2 precursor (BD-2) (hBD-2) (Defensin, beta 2) (Skin-antimicrobial peptide 1) (SAP1) (LOC728454), mRNA.	14.6665	0.00116457
ILMN_2368318	FGR	NM_001042729.1	Homo sapiens Gardner-Rasheed feline sarcoma viral (v-fgr) oncogene homolog (FGR), transcript variant 3, mRNA.	14.2361	4.57e-07
ILMN_2376205	LTB	NM_002341.1	Homo sapiens lymphotoxin beta (TNF superfamily, member 3) (LTB), transcript variant 1, mRNA.	14.1586	1.01e-09
ILMN_1740015	CD14	NM_000591.2	Homo sapiens CD14 molecule (CD14), transcript variant 1, mRNA.	13.8187	8.77e-08
ILMN_2326273	CHI3L2	NM_004000.2	Homo sapiens chitinase 3-like 2 (CHI3L2), transcript variant 1, mRNA.	13.7227	0.000102169
ILMN_2100209	CCL4L1	NM_001001435.2	Homo sapiens chemokine (C-C motif) ligand 4-like 1 (CCL4L1), mRNA.	13.3778	3.75e-05
ILMN_1778977	TYROBP	NM_003332.2	Homo sapiens TYRO protein tyrosine kinase binding protein (TYROBP), transcript variant 1, mRNA.	13.1569	1.82e-09
ILMN_1660364	PSCD4	NM_013385.2	Homo sapiens pleckstrin homology, Sec7 and coiled-coil domains 4 (PSCD4), mRNA.	12.8768	4.06e-10
ILMN_2371280	CSF3R	NM_172313.1	Homo sapiens colony stimulating factor 3 receptor (granulocyte) (CSF3R), transcript variant 4, mRNA.	12.6012	1.24e-06
ILMN_2404154	SERPINA1	NM_001002235.1	Homo sapiens serpin peptidase inhibitor, clade A (alpha-1 antiproteinase, antitrypsin), member 1 (SERPINA1), transcript variant 3, mRNA.	12.2382	3.43e-07
ILMN_2203271	FPR3	NM_002030.3	Homo sapiens formyl peptide receptor 3 (FPR3), mRNA.	12.2093	4.97e-11
ILMN_1728799	FBP1	NM_000507.2	Homo sapiens fructose-1,6-bisphosphatase 1 (FBP1), mRNA.	12.1741	5.26e-06
ILMN_1671509	CCL3	NM_002983.1	Homo sapiens chemokine (C-C motif) ligand 3 (CCL3), mRNA.	12.1114	0.000199804
ILMN_1667224	SLAMF8	NM_020125.2	Homo sapiens SLAM family member 8 (SLAMF8), mRNA.	11.774	3.54e-10
ILMN_1780546	OSM	NM_020530.3	Homo sapiens oncostatin M (OSM), mRNA.	11.6235	1.3e-05
ILMN_1662932	LCP1	NM_002298.2	Homo sapiens lymphocyte cytosolic protein 1 (L-plastin) (LCP1), mRNA.	11.3334	4.66e-09
ILMN_2319000	MATK	NM_139354.2	Homo sapiens megakaryocyte-associated tyrosine kinase (MATK), transcript variant 3, mRNA.	11.0551	5.96e-07
ILMN_1807277	IFI30	NM_006332.3	Homo sapiens interferon, gamma-inducible protein 30 (IFI30), mRNA.	10.7598	2.75e-08
ILMN_1661631	LILRA3	NM_006865.2	Homo sapiens leukocyte immunoglobulin-like receptor, subfamily A (without TM domain), member 3 (LILRA3), mRNA.	10.6731	7.87e-06
ILMN_1680996	ALOX5	XM_001127464.1	PREDICTED: Homo sapiens arachidonate 5-lipoxygenase (ALOX5), mRNA.	10.5636	5.33e-10
ILMN_1654396	ITGB2	NM_000211.1	Homo sapiens integrin, beta 2 (antigen CD18 (p95), lymphocyte function-associated antigen 1; macrophage antigen 1 (mac-1) beta subunit) (ITGB2), mRNA.	10.4759	3.43e-09
ILMN_2366330	FERMT3	NM_031471.4	Homo sapiens fermitin family homolog 3 (Drosophila) (FERMT3), transcript variant URP2SF, mRNA.	10.324	1.58e-08
ILMN_2392043	SPI1	NM_003120.2	Homo sapiens spleen focus forming virus (SFFV) proviral integration oncogene spi1 (SPI1), transcript variant 2, mRNA.	10.262	4.36e-08
ILMN_2254635	ITGAX	NM_000887.3	Homo sapiens integrin, alpha X (complement component 3 receptor 4 subunit) (ITGAX), mRNA.	10.0159	8.19e-08
ILMN_1750974	S100A9	NM_002965.2	Homo sapiens S100 calcium binding protein A9 (calgranulin B) (S100A9), mRNA.	9.87699	0.000121004
ILMN_2098126	CCL5	NM_002985.2	Homo sapiens chemokine (C-C motif) ligand 5 (CCL5), mRNA.	9.79879	4.03e-08
ILMN_2087656	SLCO2B1	NM_007256.2	Homo sapiens solute carrier organic anion transporter family, member 2B1 (SLCO2B1), mRNA.	9.75768	7.94e-09
ILMN_1693826	HAVCR2	NM_032782.3	Homo sapiens hepatitis A virus cellular receptor 2 (HAVCR2), mRNA.	9.72941	1.09e-09
ILMN_1688231	TREM1	NM_018643.2	Homo sapiens triggering receptor expressed on myeloid cells 1 (TREM1), mRNA.	9.7067	1.83e-05
ILMN_1660027	FCGR2B	NM_004001.3	Homo sapiens Fc fragment of IgG, low affinity IIb, receptor (CD32) (FCGR2B), transcript variant 1, mRNA.	9.67874	2.15e-09
ILMN_2388547	EPSTI1	NM_033255.2	Homo sapiens epithelial stromal interaction 1 (breast) (EPSTI1), transcript variant 2, mRNA.	9.60686	8.03e-11
ILMN_1729801	S100A8	NM_002964.3	Homo sapiens S100 calcium binding protein A8 (S100A8), mRNA.	9.45834	0.000643386
ILMN_1772359	LAPTM5	NM_006762.1	Homo sapiens lysosomal multispanning membrane protein 5 (LAPTM5), mRNA.	9.44004	6.57e-08
ILMN_2169152	SRGN	NM_002727.2	Homo sapiens serglycin (SRGN), mRNA.	9.43989	1.06e-05
ILMN_1667371	SLA	NM_006748.1	Homo sapiens Src-like-adaptor (SLA), mRNA.	9.43288	1.85e-07
ILMN_1791771	HCK	NM_002110.2	Homo sapiens hemopoietic cell kinase (HCK), mRNA.	9.41902	1.17e-07
ILMN_2103107	ADAMDEC1	NM_014479.2	Homo sapiens ADAM-like, decysin 1 (ADAMDEC1), mRNA.	9.34816	1.49e-08
ILMN_3238196	CYTH4	NM_013385.3	Homo sapiens cytohesin 4 (CYTH4), mRNA.	9.31937	4.2e-09
ILMN_1763000	ADAP2	NM_018404.2	Homo sapiens ArfGAP with dual PH domains 2 (ADAP2), mRNA.	9.2367	2.66e-10
ILMN_1792473	AIF1	NM_032955.1	Homo sapiens allograft inflammatory factor 1 (AIF1), transcript variant 1, mRNA.	9.12916	6.83e-10
ILMN_2406501	SOD2	NM_001024466.1	Homo sapiens superoxide dismutase 2, mitochondrial (SOD2), nuclear gene encoding mitochondrial protein, transcript variant 3, mRNA.	9.09274	0.000764205
ILMN_1783593	CCL13	NM_005408.2	Homo sapiens chemokine (C-C motif) ligand 13 (CCL13), mRNA.	8.95124	1.01e-06
ILMN_1719759	TNC	NM_002160.2	Homo sapiens tenascin C (TNC), mRNA.	8.86854	1.38e-06
ILMN_1779875	THY1	NM_006288.2	Homo sapiens Thy-1 cell surface antigen (THY1), mRNA.	8.8446	2.89e-05
ILMN_1692731	TTYH3	NM_025250.2	Homo sapiens tweety homolog 3 (Drosophila) (TTYH3), mRNA.	8.75022	3.92e-12
ILMN_1796642	NCF2	NM_000433.2	Homo sapiens neutrophil cytosolic factor 2 (65kDa, chronic granulomatous disease, autosomal 2) (NCF2), mRNA.	8.72747	1.25e-06
ILMN_1785345	GPR84	NM_020370.1	Homo sapiens G protein-coupled receptor 84 (GPR84), mRNA.	8.62735	4.37e-05
ILMN_1678833	CCR1	NM_001295.2	Homo sapiens chemokine (C-C motif) receptor 1 (CCR1), mRNA.	8.60297	3.99e-07
ILMN_1693552	CD300A	NM_007261.2	Homo sapiens CD300a molecule (CD300A), mRNA.	8.54342	1.61e-06
ILMN_2061043	CD48	NM_001778.2	Homo sapiens CD48 molecule (CD48), mRNA.	8.51073	2.99e-07
ILMN_1797875	ALOX5AP	NM_001629.2	Homo sapiens arachidonate 5-lipoxygenase-activating protein (ALOX5AP), mRNA.	8.49635	5.42e-07
ILMN_2355953	LILRB4	NM_001081438.1	Homo sapiens leukocyte immunoglobulin-like receptor, subfamily B (with TM and ITIM domains), member 4 (LILRB4), transcript variant 2, mRNA.	8.45617	7.61e-09
ILMN_1789007	APOC1	NM_001645.3	Homo sapiens apolipoprotein C-I (APOC1), mRNA.	8.39655	7.73e-08
ILMN_2320888	CXCR4	NM_001008540.1	Homo sapiens chemokine (C-X-C motif) receptor 4 (CXCR4), transcript variant 1, mRNA.	8.38371	1.36e-05
ILMN_1701308	COL1A1	NM_000088.3	Homo sapiens collagen, type I, alpha 1 (COL1A1), mRNA.	8.35238	0.000550216
ILMN_3228688	LOC730415	XM_001720835.1	PREDICTED: Homo sapiens hypothetical LOC730415, transcript variant 2 (LOC730415), mRNA.	8.34123	2.1e-08
ILMN_1785902	C1QC	NM_172369.2	Homo sapiens complement component 1, q subcomponent, C chain (C1QC), mRNA.	8.33068	1.06e-07
ILMN_1760027	WAS	NM_000377.1	Homo sapiens Wiskott-Aldrich syndrome (eczema-thrombocytopenia) (WAS), mRNA.	8.30577	1.06e-08
ILMN_1799725	DOCK2	NM_004946.1	Homo sapiens dedicator of cytokinesis 2 (DOCK2), mRNA.	8.29928	1.33e-10
ILMN_2334296	IL18BP	NM_173042.2	Homo sapiens interleukin 18 binding protein (IL18BP), transcript variant A, mRNA.	8.29732	1.23e-06
ILMN_1772686	FGD3	NM_033086.2	Homo sapiens FYVE, RhoGEF and PH domain containing 3 (FGD3), transcript variant 2, mRNA.	8.26595	2.31e-08
ILMN_1727402	HCLS1	NM_005335.3	Homo sapiens hematopoietic cell-specific Lyn substrate 1 (HCLS1), mRNA.	8.21621	1e-07
ILMN_1674250	NCKAP1L	NM_005337.4	Homo sapiens NCK-associated protein 1-like (NCKAP1L), mRNA.	8.15488	1.23e-08
ILMN_1686623	CSF1R	NM_005211.2	Homo sapiens colony stimulating factor 1 receptor, formerly McDonough feline sarcoma viral (v-fms) oncogene homolog (CSF1R), mRNA.	8.12711	7.42e-09
ILMN_1757351	S100A7	NM_002963.3	Homo sapiens S100 calcium binding protein A7 (S100A7), mRNA.	8.08602	0.000144294
ILMN_2333670	RNASE1	NM_198235.1	Homo sapiens ribonuclease, RNase A family, 1 (pancreatic) (RNASE1), transcript variant 1, mRNA.	8.08501	2.3e-05
ILMN_1666932	FCGR2A	NM_021642.2	Homo sapiens Fc fragment of IgG, low affinity IIa, receptor (CD32) (FCGR2A), mRNA.	8.05739	1.35e-07
ILMN_2396991	HCST	NM_014266.3	Homo sapiens hematopoietic cell signal transducer (HCST), transcript variant 1, mRNA.	8.04696	3.64e-07
ILMN_1726448	MMP1	NM_002421.2	Homo sapiens matrix metallopeptidase 1 (interstitial collagenase) (MMP1), mRNA.	8.03384	4.48e-05
ILMN_3243061	SIGLEC14	NM_001098612.1	Homo sapiens sialic acid binding Ig-like lectin 14 (SIGLEC14), mRNA.	8.01567	0.000154595
ILMN_3214389	LOC100133583	XM_001714074.1	PREDICTED: Homo sapiens similar to major histocompatibility complex, class II, DQ beta 1, transcript variant 2 (LOC100133583), mRNA.	7.96989	8.09e-09
ILMN_1713813	LOC400578	XR_017543.1	PREDICTED: Homo sapiens similar to Keratin, type I cytoskeletal 14 (Cytokeratin-14) (CK-14) (Keratin-14) (K14) (LOC400578), mRNA.	7.96431	0.00189076
ILMN_1764788	TNFRSF1B	NM_001066.2	Homo sapiens tumor necrosis factor receptor superfamily, member 1B (TNFRSF1B), mRNA.	7.94377	1.55e-05
ILMN_1808405	HLA-DQA1	XM_936128.2	PREDICTED: Homo sapiens major histocompatibility complex, class II, DQ alpha 1, transcript variant 10 (HLA-DQA1), mRNA.	7.93447	2.42e-07
ILMN_2367418	OSCAR	NM_133169.2	Homo sapiens osteoclast-associated receptor (OSCAR), transcript variant 4, mRNA.	7.88297	3.89e-06
ILMN_3249667	LOC100133678	XM_001719804.1	PREDICTED: Homo sapiens similar to hCG2042724 (LOC100133678), partial mRNA.	7.86912	4.33e-07
ILMN_1785732	TNFAIP6	NM_007115.2	Homo sapiens tumor necrosis factor, alpha-induced protein 6 (TNFAIP6), mRNA.	7.86477	0.000157185
ILMN_1801216	S100P	NM_005980.2	Homo sapiens S100 calcium binding protein P (S100P), mRNA.	7.85977	0.000564121
ILMN_1773079	COL3A1	NM_000090.3	Homo sapiens collagen, type III, alpha 1 (COL3A1), mRNA.	7.81111	0.00183132
ILMN_1714861	CD68	NM_001251.1	Homo sapiens CD68 antigen (CD68), mRNA.	7.78911	6.62e-08
ILMN_1691341	IL7R	XM_937367.1	PREDICTED: Homo sapiens interleukin 7 receptor (IL7R), mRNA.	7.78295	1.49e-08
ILMN_1787529	C3AR1	NM_004054.2	Homo sapiens complement component 3a receptor 1 (C3AR1), mRNA.	7.73483	8.91e-08
ILMN_1714602	CD86	NM_006889.3	Homo sapiens CD86 molecule (CD86), transcript variant 2, mRNA.	7.73475	8.21e-09
ILMN_1778723	AMICA1	NM_153206.1	Homo sapiens adhesion molecule, interacts with CXADR antigen 1 (AMICA1), mRNA.	7.69713	1.93e-09
ILMN_1779234	CXCL6	NM_002993.2	Homo sapiens chemokine (C-X-C motif) ligand 6 (granulocyte chemotactic protein 2) (CXCL6), mRNA.	7.67058	5.99e-06
ILMN_1670302	HK3	NM_002115.1	Homo sapiens hexokinase 3 (white cell) (HK3), nuclear gene encoding mitochondrial protein, mRNA.	7.66383	1.33e-06
ILMN_2127842	HBA2	NM_000517.3	Homo sapiens hemoglobin, alpha 2 (HBA2), mRNA.	7.64933	0.00227263
ILMN_2125747	LOC606724	NR_002454.2	Homo sapiens coronin, actin binding protein, 1A pseudogene (LOC606724), non-coding RNA.	7.55643	2.75e-08
ILMN_1787266	SPINK1	NM_003122.2	Homo sapiens serine peptidase inhibitor, Kazal type 1 (SPINK1), mRNA.	7.54326	2.72e-05
ILMN_1810275	SLC7A7	NM_003982.2	Homo sapiens solute carrier family 7 (cationic amino acid transporter, y+ system), member 7 (SLC7A7), mRNA.	7.54092	1.14e-07
ILMN_1713751	ADAM19	NM_033274.2	Homo sapiens ADAM metallopeptidase domain 19 (meltrin beta) (ADAM19), mRNA.	7.53007	4.1e-09
ILMN_1659960	IL4I1	NM_172374.1	Homo sapiens interleukin 4 induced 1 (IL4I1), transcript variant 2, mRNA.	7.5171	1.92e-09
ILMN_1781155	LYN	NM_002350.1	Homo sapiens v-yes-1 Yamaguchi sarcoma viral related oncogene homolog (LYN), mRNA.	7.4281	4.62e-07
ILMN_2150196	LRRC25	NM_145256.2	Homo sapiens leucine rich repeat containing 25 (LRRC25), mRNA.	7.41728	7.13e-08
ILMN_1682312	CYBB	NM_000397.2	Homo sapiens cytochrome b-245, beta polypeptide (chronic granulomatous disease) (CYBB), mRNA.	7.33224	5.33e-10
ILMN_1704730	CD93	NM_012072.3	Homo sapiens CD93 molecule (CD93), mRNA.	7.26215	6.09e-06
ILMN_1662795	CA2	NM_000067.1	Homo sapiens carbonic anhydrase II (CA2), mRNA.	7.2543	1.44e-05
ILMN_1711617	GMFG	NM_004877.1	Homo sapiens glia maturation factor, gamma (GMFG), mRNA.	7.20751	8.91e-08
ILMN_1750748	MGC102966	XR_015970.1	PREDICTED: Homo sapiens similar to Keratin, type I cytoskeletal 16 (Cytokeratin-16) (CK-16) (Keratin-16) (K16) (MGC102966), misc RNA.	7.18041	0.00244846
ILMN_2065773	SCG5	NM_003020.1	Homo sapiens secretogranin V (7B2 protein) (SCG5), mRNA.	7.16112	1.92e-09
ILMN_1750805	ARHGAP30	NM_001025598.1	Homo sapiens Rho GTPase activating protein 30 (ARHGAP30), transcript variant 1, mRNA.	7.125	5.28e-08
ILMN_1728262	SAA2	NM_030754.2	Homo sapiens serum amyloid A2 (SAA2), mRNA.	7.03944	0.00346874
ILMN_1800787	RFTN1	NM_015150.1	Homo sapiens raftlin, lipid raft linker 1 (RFTN1), mRNA.	6.93001	7.89e-08
ILMN_1683456	CCL7	NM_006273.2	Homo sapiens chemokine (C-C motif) ligand 7 (CCL7), mRNA.	6.88881	4.06e-05
ILMN_1736760	KRT16	NM_005557.2	Homo sapiens keratin 16 (focal non-epidermolytic palmoplantar keratoderma) (KRT16), mRNA.	6.88239	0.00224305
ILMN_2362858	PILRA	NM_178272.1	Homo sapiens paired immunoglobin-like type 2 receptor alpha (PILRA), transcript variant 2, mRNA.	6.872	4.33e-07
ILMN_2092118	FPR1	NM_002029.3	Homo sapiens formyl peptide receptor 1 (FPR1), mRNA.	6.79859	3.15e-05
ILMN_2100437	HBB	NM_000518.4	Homo sapiens hemoglobin, beta (HBB), mRNA.	6.7847	0.0121256
ILMN_1657234	CCL20	NM_004591.1	Homo sapiens chemokine (C-C motif) ligand 20 (CCL20), mRNA.	6.78314	0.0093572
ILMN_1782015	FCRLB	NM_001002901.2	Homo sapiens Fc receptor-like B (FCRLB), mRNA.	6.7621	9.08e-06
ILMN_1807372	ADORA2A	NM_000675.3	Homo sapiens adenosine A2a receptor (ADORA2A), mRNA.	6.62979	6.83e-05
ILMN_3251658	LILRA6	NM_024318.2	Homo sapiens leukocyte immunoglobulin-like receptor, subfamily A (with TM domain), member 6 (LILRA6), mRNA.	6.61545	2.11e-07
ILMN_3237946	LOC100134134	XM_001720850.1	PREDICTED: Homo sapiens similar to peroxidasin homolog (LOC100134134), mRNA.	6.60374	5.93e-07
ILMN_1797731	MS4A6A	NM_022349.2	Homo sapiens membrane-spanning 4-domains, subfamily A, member 6A (MS4A6A), transcript variant 2, mRNA.	6.58333	3.2e-07
ILMN_1706505	COL5A1	NM_000093.3	Homo sapiens collagen, type V, alpha 1 (COL5A1), mRNA.	6.58288	7.22e-06
ILMN_1772964	CCL8	NM_005623.2	Homo sapiens chemokine (C-C motif) ligand 8 (CCL8), mRNA.	6.56555	0.000147803
ILMN_1803560	LAT2	NM_022040.2	Homo sapiens linker for activation of T cells family, member 2 (LAT2), transcript variant 1, mRNA.	6.50701	5.65e-07
ILMN_1728639	FCGR3B	NM_000570.3	Homo sapiens Fc fragment of IgG, low affinity IIIb, receptor (CD16b) (FCGR3B), mRNA.	6.49598	1.8e-05
ILMN_1796409	C1QB	NM_000491.3	Homo sapiens complement component 1, q subcomponent, B chain (C1QB), mRNA.	6.44089	4.35e-05
ILMN_1761733	HLA-DMB	NM_002118.3	Homo sapiens major histocompatibility complex, class II, DM beta (HLA-DMB), mRNA.	6.4248	2.17e-08
ILMN_1666594	IRF8	NM_002163.2	Homo sapiens interferon regulatory factor 8 (IRF8), mRNA.	6.41767	3.73e-09
ILMN_1716983	LILRA2	NM_006866.1	Homo sapiens leukocyte immunoglobulin-like receptor, subfamily A (with TM domain), member 2 (LILRA2), mRNA.	6.41263	1.22e-06
ILMN_2393296	GK	NM_203391.1	Homo sapiens glycerol kinase (GK), transcript variant 1, mRNA.	6.41064	6.16e-06
ILMN_2114720	SLPI	NM_003064.2	Homo sapiens secretory leukocyte peptidase inhibitor (SLPI), mRNA.	6.40369	0.000392325
ILMN_1676372	CD209	NM_021155.2	Homo sapiens CD209 molecule (CD209), mRNA.	6.34562	6.1e-11
ILMN_1691508	PLAUR	NM_001005376.1	Homo sapiens plasminogen activator, urokinase receptor (PLAUR), transcript variant 2, mRNA.	6.34079	6.8e-06
ILMN_1765557	OLFML2B	NM_015441.1	Homo sapiens olfactomedin-like 2B (OLFML2B), mRNA.	6.33129	2.76e-09
ILMN_1736863	TMEM140	NM_018295.2	Homo sapiens transmembrane protein 140 (TMEM140), mRNA.	6.32712	5.85e-05
ILMN_3190833	CCRL2	NM_001130910.1	Homo sapiens chemokine (C-C motif) receptor-like 2 (CCRL2), transcript variant 2, mRNA.	6.26658	4.06e-05
ILMN_1740938	APOE	NM_000041.2	Homo sapiens apolipoprotein E (APOE), mRNA.	6.2634	6.16e-05
ILMN_1701195	PLA2G7	NM_005084.2	Homo sapiens phospholipase A2, group VII (platelet-activating factor acetylhydrolase, plasma) (PLA2G7), mRNA.	6.23548	8.09e-09
ILMN_1792455	TMEM158	NM_015444.2	Homo sapiens transmembrane protein 158 (TMEM158), mRNA.	6.12349	5.93e-07
ILMN_1733998	DHRS9	NM_005771.3	Homo sapiens dehydrogenase/reductase (SDR family) member 9 (DHRS9), transcript variant 1, mRNA.	6.08906	0.00103756
ILMN_1689734	IL1RN	NM_173842.1	Homo sapiens interleukin 1 receptor antagonist (IL1RN), transcript variant 1, mRNA.	6.07948	0.000236932
ILMN_2054019	ISG15	NM_005101.1	Homo sapiens ISG15 ubiquitin-like modifier (ISG15), mRNA.	6.02686	6.7e-06
ILMN_1806908	PRKCB1	NM_002738.5	Homo sapiens protein kinase C, beta 1 (PRKCB1), transcript variant 2, mRNA.	6.01973	5.1e-07
ILMN_2109708	ECGF1	NM_001953.2	Homo sapiens endothelial cell growth factor 1 (platelet-derived) (ECGF1), mRNA.	6.01671	4.39e-07
ILMN_1740875	FPR2	NM_001005738.1	Homo sapiens formyl peptide receptor 2 (FPR2), transcript variant 2, mRNA.	6.00265	5.63e-05
ILMN_1696584	ORM1	NM_000607.1	Homo sapiens orosomucoid 1 (ORM1), mRNA.	5.99717	0.00206899
ILMN_1764577	MFNG	NM_002405.2	Homo sapiens MFNG O-fucosylpeptide 3-beta-N-acetylglucosaminyltransferase (MFNG), mRNA.	5.98932	1.9e-08
ILMN_1736982	PHACTR1	NM_030948.1	Homo sapiens phosphatase and actin regulator 1 (PHACTR1), mRNA.	5.98216	0.000156612
ILMN_1660691	RAB31	NM_006868.2	Homo sapiens RAB31, member RAS oncogene family (RAB31), mRNA.	5.96956	8.91e-08
ILMN_1690125	PDLIM7	NM_213636.1	Homo sapiens PDZ and LIM domain 7 (enigma) (PDLIM7), transcript variant 4, mRNA.	5.96877	2.4e-08
ILMN_1689655	HLA-DRA	NM_019111.3	Homo sapiens major histocompatibility complex, class II, DR alpha (HLA-DRA), mRNA.	5.96731	6.86e-08
ILMN_1775257	PROK2	NM_021935.2	Homo sapiens prokineticin 2 (PROK2), mRNA.	5.93841	0.000249732
ILMN_1752592	HLA-DRB4	NM_021983.4	Homo sapiens major histocompatibility complex, class II, DR beta 4 (HLA-DRB4), mRNA.	5.92276	1.4e-07
ILMN_1709683	RASSF2	NM_170773.1	Homo sapiens Ras association (RalGDS/AF-6) domain family 2 (RASSF2), transcript variant 2, mRNA.	5.91899	9.26e-09
ILMN_1746085	IGFBP3	NM_000598.4	Homo sapiens insulin-like growth factor binding protein 3 (IGFBP3), transcript variant 2, mRNA.	5.89716	0.000186433
ILMN_1810978	MUCL1	NM_058173.2	Homo sapiens mucin-like 1 (MUCL1), mRNA.	5.86102	2.22e-05
ILMN_1669409	VSIG4	NM_007268.2	Homo sapiens V-set and immunoglobulin domain containing 4 (VSIG4), transcript variant 1, mRNA.	5.84899	8.84e-08
ILMN_1722622	CD163	NM_203416.2	Homo sapiens CD163 molecule (CD163), transcript variant 2, mRNA.	5.83965	2.92e-05
ILMN_2345353	LST1	NM_205840.1	Homo sapiens leukocyte specific transcript 1 (LST1), transcript variant 5, mRNA.	5.83866	1.19e-07
ILMN_1746517	KYNU	NM_003937.2	Homo sapiens kynureninase (L-kynurenine hydrolase) (KYNU), transcript variant 1, mRNA.	5.83416	1.96e-06
ILMN_2266595	LILRA5	NM_021250.2	Homo sapiens leukocyte immunoglobulin-like receptor, subfamily A (with TM domain), member 5 (LILRA5), transcript variant 1, mRNA.	5.76763	5.19e-06
ILMN_1774685	IL24	NM_006850.2	Homo sapiens interleukin 24 (IL24), transcript variant 1, mRNA.	5.74891	0.000155086
ILMN_2085862	SLC15A3	NM_016582.1	Homo sapiens solute carrier family 15, member 3 (SLC15A3), mRNA.	5.74285	7.16e-08
ILMN_1712026	NLRP3	NM_001079821.1	Homo sapiens NLR family, pyrin domain containing 3 (NLRP3), transcript variant 3, mRNA.	5.71286	5.82e-06
ILMN_1718866	C5orf46	NM_206966.2	Homo sapiens chromosome 5 open reading frame 46 (C5orf46), mRNA.	5.70573	2.99e-07
ILMN_1695851	PARVG	NM_022141.4	Homo sapiens parvin, gamma (PARVG), mRNA.	5.66255	1.14e-08
ILMN_1767685	SERPINB7	NM_003784.2	Homo sapiens serpin peptidase inhibitor, clade B (ovalbumin), member 7 (SERPINB7), transcript variant 1, mRNA.	5.64903	1.85e-06
ILMN_1697268	EMILIN2	NM_032048.2	Homo sapiens elastin microfibril interfacer 2 (EMILIN2), mRNA.	5.61692	2.81e-07
ILMN_2379644	CD74	NM_004355.2	Homo sapiens CD74 molecule, major histocompatibility complex, class II invariant chain (CD74), transcript variant 2, mRNA.	5.61292	2.2e-07
ILMN_1663916	ARHGAP9	NM_001080157.1	Homo sapiens Rho GTPase activating protein 9 (ARHGAP9), transcript variant 2, mRNA.	5.59799	8.77e-08
ILMN_2191967	SPRR2D	NM_006945.3	Homo sapiens small proline-rich protein 2D (SPRR2D), mRNA.	5.56934	0.0347642
ILMN_2066066	HLA-DRB6	NR_001298.1	Homo sapiens major histocompatibility complex, class II, DR beta 6 (pseudogene) (HLA-DRB6), non-coding RNA.	5.51467	2.11e-07
ILMN_1712759	SBSN	NM_198538.1	Homo sapiens suprabasin (SBSN), mRNA.	5.50186	0.00544606
ILMN_1707727	ANGPTL4	NM_139314.1	Homo sapiens angiopoietin-like 4 (ANGPTL4), transcript variant 1, mRNA.	5.49235	0.0035795
ILMN_1692295	MYO1G	NM_033054.1	Homo sapiens myosin IG (MYO1G), mRNA.	5.4866	8.91e-08
ILMN_1746864	PSCDBP	NM_004288.3	Homo sapiens pleckstrin homology, Sec7 and coiled-coil domains, binding protein (PSCDBP), mRNA.	5.45979	1.26e-06
ILMN_1751851	CECR1	NM_177405.1	Homo sapiens cat eye syndrome chromosome region, candidate 1 (CECR1), transcript variant 2, mRNA.	5.44881	2.5e-08
ILMN_1758418	TNFSF13B	NM_006573.3	Homo sapiens tumor necrosis factor (ligand) superfamily, member 13b (TNFSF13B), transcript variant 1, mRNA.	5.398	2e-09
ILMN_1741847	MMP10	NM_002425.1	Homo sapiens matrix metallopeptidase 10 (stromelysin 2) (MMP10), mRNA.	5.36529	0.00623929
ILMN_2353633	EMR2	NM_152916.1	Homo sapiens egf-like module containing, mucin-like, hormone receptor-like 2 (EMR2), transcript variant 2, mRNA.	5.35327	4.83e-05
ILMN_1738675	PTPN6	NM_080548.3	Homo sapiens protein tyrosine phosphatase, non-receptor type 6 (PTPN6), transcript variant 2, mRNA.	5.30116	4.98e-06
ILMN_1688580	CAMP	NM_004345.3	Homo sapiens cathelicidin antimicrobial peptide (CAMP), mRNA.	5.26158	0.000203213
ILMN_1773389	PLTP	NM_182676.1	Homo sapiens phospholipid transfer protein (PLTP), transcript variant 2, mRNA.	5.26102	1.16e-07
ILMN_2192072	MMP7	NM_002423.3	Homo sapiens matrix metallopeptidase 7 (matrilysin, uterine) (MMP7), mRNA.	5.22929	0.000116492
ILMN_2188333	CD69	NM_001781.1	Homo sapiens CD69 molecule (CD69), mRNA.	5.15012	0.000155676
ILMN_1684887	SAMSN1	NM_022136.3	Homo sapiens SAM domain, SH3 domain and nuclear localization signals 1 (SAMSN1), mRNA.	5.13164	5.05e-06
ILMN_1767281	PPBP	NM_002704.2	Homo sapiens pro-platelet basic protein (chemokine (C-X-C motif) ligand 7) (PPBP), mRNA.	5.10165	0.000167491
ILMN_1805228	LRG1	NM_052972.2	Homo sapiens leucine-rich alpha-2-glycoprotein 1 (LRG1), mRNA.	5.09914	4.14e-05
ILMN_1766169	BCAT1	NM_005504.4	Homo sapiens branched chain aminotransferase 1, cytosolic (BCAT1), mRNA.	5.09218	2.65e-08
ILMN_2114568	GBP5	NM_052942.2	Homo sapiens guanylate binding protein 5 (GBP5), mRNA.	5.07522	1.38e-06
ILMN_1695311	HLA-DMA	NM_006120.2	Homo sapiens major histocompatibility complex, class II, DM alpha (HLA-DMA), mRNA.	5.04113	8.91e-08
ILMN_2282641	TBXAS1	NM_001061.2	Homo sapiens thromboxane A synthase 1 (platelet, cytochrome P450, family 5, subfamily A) (TBXAS1), transcript variant TXS-I, mRNA.	5.00531	6.31e-08
ILMN_1763452	EVI2B	NM_006495.3	Homo sapiens ecotropic viral integration site 2B (EVI2B), mRNA.	4.99518	1.94e-07
ILMN_1772218	HLA-DPA1	NM_033554.2	Homo sapiens major histocompatibility complex, class II, DP alpha 1 (HLA-DPA1), mRNA.	4.99257	7.39e-07
ILMN_1742789	LPXN	NM_004811.1	Homo sapiens leupaxin (LPXN), mRNA.	4.99031	3.13e-08
ILMN_1713749	CORO1A	NM_007074.2	Homo sapiens coronin, actin binding protein, 1A (CORO1A), mRNA.	4.98906	1.7e-07
ILMN_1810835	SPRR3	NM_005416.2	Homo sapiens small proline-rich protein 3 (SPRR3), transcript variant 1, mRNA.	4.94362	0.0411604
ILMN_1795359	SPRR2A	NM_005988.2	Homo sapiens small proline-rich protein 2A (SPRR2A), mRNA.	4.93082	0.0499286
ILMN_1762594	NOD2	NM_022162.1	Homo sapiens nucleotide-binding oligomerization domain containing 2 (NOD2), mRNA.	4.92552	4.64e-06
ILMN_1671142	GPR68	NM_003485.3	Homo sapiens G protein-coupled receptor 68 (GPR68), mRNA.	4.90135	1.01e-05
ILMN_1697554	SASH3	NM_018990.2	Homo sapiens SAM and SH3 domain containing 3 (SASH3), mRNA.	4.87204	3.76e-08
ILMN_1791759	CXCL10	NM_001565.2	Homo sapiens chemokine (C-X-C motif) ligand 10 (CXCL10), mRNA.	4.86206	6.11e-05
ILMN_1653498	IGSF6	NM_005849.1	Homo sapiens immunoglobulin superfamily, member 6 (IGSF6), mRNA.	4.85019	5.76e-07
ILMN_1663575	MGC87042	XM_001128032.1	PREDICTED: Homo sapiens similar to Six transmembrane epithelial antigen of prostate (MGC87042), mRNA.	4.81651	8.05e-07
ILMN_1788931	DOCK8	NM_203447.1	Homo sapiens dedicator of cytokinesis 8 (DOCK8), mRNA.	4.81456	8.7e-08
ILMN_1702301	DOCK10	NM_014689.2	Homo sapiens dedicator of cytokinesis 10 (DOCK10), mRNA.	4.81289	9.41e-09
ILMN_1758146	SIRPA	NM_001040023.1	Homo sapiens signal-regulatory protein alpha (SIRPA), transcript variant 2, mRNA.	4.80952	1.92e-07
ILMN_1785005	NCF4	NM_000631.3	Homo sapiens neutrophil cytosolic factor 4, 40kDa (NCF4), transcript variant 1, mRNA.	4.76585	8.7e-08
ILMN_1694213	PLEKHO1	NM_016274.4	Homo sapiens pleckstrin homology domain containing, family O member 1 (PLEKHO1), mRNA.	4.75219	5.25e-08
ILMN_2078599	ACP5	NM_001611.2	Homo sapiens acid phosphatase 5, tartrate resistant (ACP5), mRNA.	4.74109	4.53e-07
ILMN_1674367	SPRR2F	NM_001014450.1	Homo sapiens small proline-rich protein 2F (SPRR2F), mRNA.	4.74036	0.0421722
ILMN_1723480	BST2	NM_004335.2	Homo sapiens bone marrow stromal cell antigen 2 (BST2), mRNA.	4.73168	1.92e-07
ILMN_1769245	GLIPR1	NM_006851.2	Homo sapiens GLI pathogenesis-related 1 (GLIPR1), mRNA.	4.72984	1.28e-09
ILMN_1780255	KLK6	NM_001012964.1	Homo sapiens kallikrein-related peptidase 6 (KLK6), transcript variant B, mRNA.	4.6993	0.00134337
ILMN_1677085	RGS19	NM_005873.2	Homo sapiens regulator of G-protein signaling 19 (RGS19), transcript variant 1, mRNA.	4.69628	6.29e-08
ILMN_1807825	LY86	NM_004271.3	Homo sapiens lymphocyte antigen 86 (LY86), mRNA.	4.65622	1.33e-08
ILMN_1784532	COL22A1	NM_152888.1	Homo sapiens collagen, type XXII, alpha 1 (COL22A1), mRNA.	4.638	1.3e-05
ILMN_1708348	ADAM8	NM_001109.3	Homo sapiens ADAM metallopeptidase domain 8 (ADAM8), mRNA.	4.62191	0.000157257
ILMN_2059549	SYK	NM_003177.3	Homo sapiens spleen tyrosine kinase (SYK), mRNA.	4.61216	8.59e-06
ILMN_1744381	SERPINE1	NM_000602.1	Homo sapiens serpin peptidase inhibitor, clade E (nexin, plasminogen activator inhibitor type 1), member 1 (SERPINE1), mRNA.	4.60803	0.000204023
ILMN_1678939	VNN2	NM_004665.2	Homo sapiens vanin 2 (VNN2), transcript variant 1, mRNA.	4.59725	1.57e-06
ILMN_1677200	CYFIP2	NM_014376.2	Homo sapiens cytoplasmic FMR1 interacting protein 2 (CYFIP2), transcript variant 3, mRNA.	4.59392	4.71e-07
ILMN_1718552	CXCL13	NM_006419.1	Homo sapiens chemokine (C-X-C motif) ligand 13 (B-cell chemoattractant) (CXCL13), mRNA.	4.58197	0.00184433
ILMN_1691846	G0S2	NM_015714.2	Homo sapiens G0/G1switch 2 (G0S2), mRNA.	4.57099	0.00733226
ILMN_1662026	BTK	NM_000061.1	Homo sapiens Bruton agammaglobulinemia tyrosine kinase (BTK), mRNA.	4.56542	1.45e-09
ILMN_1777998	ARHGAP25	NM_014882.2	Homo sapiens Rho GTPase activating protein 25 (ARHGAP25), transcript variant 2, mRNA.	4.55023	7.73e-07
ILMN_1728106	TNF	NM_000594.2	Homo sapiens tumor necrosis factor (TNF superfamily, member 2) (TNF), mRNA.	4.55012	0.00243644
ILMN_2049536	TRPV2	NM_016113.3	Homo sapiens transient receptor potential cation channel, subfamily V, member 2 (TRPV2), mRNA.	4.5295	1.72e-07
ILMN_1780465	CLEC5A	NM_013252.2	Homo sapiens C-type lectin domain family 5, member A (CLEC5A), mRNA.	4.51927	0.000236932
ILMN_1653871	NAMPT	NM_005746.2	Homo sapiens nicotinamide phosphoribosyltransferase (NAMPT), mRNA.	4.51288	0.00350186
ILMN_2176063	FCGR1A	NM_000566.2	Homo sapiens Fc fragment of IgG, high affinity Ia, receptor (CD64) (FCGR1A), mRNA.	4.48524	1.92e-09
ILMN_2325837	CD3D	NM_001040651.1	Homo sapiens CD3d molecule, delta (CD3-TCR complex) (CD3D), transcript variant 2, mRNA.	4.46246	5.81e-07
ILMN_1661695	IRAK3	NM_007199.1	Homo sapiens interleukin-1 receptor-associated kinase 3 (IRAK3), mRNA.	4.45691	5.25e-05
ILMN_1747622	CD33	NM_001772.3	Homo sapiens CD33 molecule (CD33), transcript variant 1, mRNA.	4.42917	2.75e-08
ILMN_1815719	PLCG2	NM_002661.2	Homo sapiens phospholipase C, gamma 2 (phosphatidylinositol-specific) (PLCG2), mRNA.	4.42089	4.13e-08
ILMN_1791511	TMEM176A	NM_018487.2	Homo sapiens transmembrane protein 176A (TMEM176A), mRNA.	4.38874	6.88e-08
ILMN_1782716	SERPINB4	NM_002974.2	Homo sapiens serpin peptidase inhibitor, clade B (ovalbumin), member 4 (SERPINB4), mRNA.	4.36974	1.14e-05
ILMN_1752046	SH2B3	NM_005475.1	Homo sapiens SH2B adaptor protein 3 (SH2B3), mRNA.	4.34763	4.24e-07
ILMN_1797895	FFAR2	NM_005306.1	Homo sapiens free fatty acid receptor 2 (FFAR2), mRNA.	4.3296	0.000335335
ILMN_1734276	PMEPA1	NM_199169.1	Homo sapiens prostate transmembrane protein, androgen induced 1 (PMEPA1), transcript variant 2, mRNA.	4.32959	3e-05
ILMN_2377669	CD247	NM_198053.1	Homo sapiens CD247 molecule (CD247), transcript variant 1, mRNA.	4.32717	1.97e-06
ILMN_1795089	RASAL3	NM_022904.1	Homo sapiens RAS protein activator like 3 (RASAL3), mRNA.	4.31531	4e-09
ILMN_1810782	SH3KBP1	NM_031892.1	Homo sapiens SH3-domain kinase binding protein 1 (SH3KBP1), transcript variant 1, mRNA.	4.29044	1.23e-08
ILMN_1666269	CTSZ	NM_001336.2	Homo sapiens cathepsin Z (CTSZ), mRNA.	4.28492	7.73e-07
ILMN_2316878	PTPRO	NM_030671.1	Homo sapiens protein tyrosine phosphatase, receptor type, O (PTPRO), transcript variant 5, mRNA.	4.2602	6.86e-08
ILMN_1815086	NINJ1	NM_004148.3	Homo sapiens ninjurin 1 (NINJ1), mRNA.	4.2518	9.84e-05
ILMN_1787127	SLC43A2	NM_152346.1	Homo sapiens solute carrier family 43, member 2 (SLC43A2), mRNA.	4.24546	9.34e-06
ILMN_1717261	HLA-DRB3	NM_022555.3	Homo sapiens major histocompatibility complex, class II, DR beta 3 (HLA-DRB3), mRNA.	4.2346	6.11e-07
ILMN_2160476	CCL22	NM_002990.3	Homo sapiens chemokine (C-C motif) ligand 22 (CCL22), mRNA.	4.23206	2.83e-05
ILMN_1673191	S100A7A	NM_176823.3	Homo sapiens S100 calcium binding protein A7A (S100A7A), mRNA.	4.22883	0.00101975
ILMN_2227248	SLAMF9	NM_033438.1	Homo sapiens SLAM family member 9 (SLAMF9), mRNA.	4.21683	0.000170715
ILMN_1810844	RARRES2	NM_002889.2	Homo sapiens retinoic acid receptor responder (tazarotene induced) 2 (RARRES2), mRNA.	4.19754	8.73e-05
ILMN_1672504	PDXK	NM_003681.4	Homo sapiens pyridoxal (pyridoxine, vitamin B6) kinase (PDXK), mRNA.	4.19443	6.31e-09
ILMN_1656938	LOC731486	XM_001133149.1	PREDICTED: Homo sapiens hypothetical protein LOC731486 (LOC731486), mRNA.	4.19345	5.67e-07
ILMN_2109489	GZMB	NM_004131.3	Homo sapiens granzyme B (granzyme 2, cytotoxic T-lymphocyte-associated serine esterase 1) (GZMB), mRNA.	4.17841	0.000335335
ILMN_1660871	NEK6	NM_014397.3	Homo sapiens NIMA (never in mitosis gene a)-related kinase 6 (NEK6), mRNA.	4.13222	3.84e-08
ILMN_2380237	C1QTNF1	NM_198594.1	Homo sapiens C1q and tumor necrosis factor related protein 1 (C1QTNF1), mRNA.	4.12238	0.00116457
ILMN_1759563	NRIP3	NM_020645.1	Homo sapiens nuclear receptor interacting protein 3 (NRIP3), mRNA.	4.1004	3.93e-05
ILMN_2413644	TM4SF19	NM_138461.2	Homo sapiens transmembrane 4 L six family member 19 (TM4SF19), mRNA.	4.0977	3.63e-05
ILMN_1662799	GPSM3	NM_022107.1	Homo sapiens G-protein signaling modulator 3 (AGS3-like, C. elegans) (GPSM3), mRNA.	4.0653	6.92e-06
ILMN_2383349	STEAP3	NM_018234.2	Homo sapiens STEAP family member 3 (STEAP3), transcript variant 2, mRNA.	4.06264	1.52e-05
ILMN_1748473	GIMAP4	NM_018326.2	Homo sapiens GTPase, IMAP family member 4 (GIMAP4), mRNA.	4.03952	7.46e-06
ILMN_1657892	TLR8	NM_138636.2	Homo sapiens toll-like receptor 8 (TLR8), transcript variant 2, mRNA.	4.0391	1.71e-08
ILMN_1777519	ITGB7	NM_000889.1	Homo sapiens integrin, beta 7 (ITGB7), mRNA.	4.03594	6.06e-07
ILMN_1746148	LRRC33	NM_198565.1	Homo sapiens leucine rich repeat containing 33 (LRRC33), mRNA.	4.02508	8.84e-08
ILMN_1689968	PLEKHO2	NM_025201.3	Homo sapiens pleckstrin homology domain containing, family O member 2 (PLEKHO2), mRNA.	4.01617	7.77e-06
ILMN_2376455	CSF2RA	NM_172249.1	Homo sapiens colony stimulating factor 2 receptor, alpha, low-affinity (granulocyte-macrophage) (CSF2RA), transcript variant 6, mRNA.	4.01252	3.64e-07
ILMN_1701906	CD300C	NM_006678.3	Homo sapiens CD300c molecule (CD300C), mRNA.	4.00992	8.35e-07
ILMN_1681239	MYO1F	NM_012335.2	Homo sapiens myosin IF (MYO1F), mRNA.	4.00806	1.2e-06
ILMN_1769013	ASGR1	NM_001671.2	Homo sapiens asialoglycoprotein receptor 1 (ASGR1), mRNA.	4.0042	2.6e-06
ILMN_1813104	GALNTL2	NM_054110.3	Homo sapiens UDP-N-acetyl-alpha-D-galactosamine:polypeptide N-acetylgalactosaminyltransferase-like 2 (GALNTL2), mRNA.	0.249585	3.7e-05
ILMN_1690034	SOD3	NM_003102.2	Homo sapiens superoxide dismutase 3, extracellular (SOD3), mRNA.	0.248908	2.67e-06
ILMN_1676563	HTRA1	NM_002775.3	Homo sapiens HtrA serine peptidase 1 (HTRA1), mRNA.	0.247618	8.15e-05
ILMN_1794662	DSG1	NM_001942.2	Homo sapiens desmoglein 1 (DSG1), mRNA.	0.247252	0.00514933
ILMN_1710284	HES1	NM_005524.2	Homo sapiens hairy and enhancer of split 1, (Drosophila) (HES1), mRNA.	0.244827	0.00163881
ILMN_1694840	MATN2	NM_002380.3	Homo sapiens matrilin 2 (MATN2), transcript variant 1, mRNA.	0.244348	0.000839708
ILMN_1660806	CSRP2	NM_001321.1	Homo sapiens cysteine and glycine-rich protein 2 (CSRP2), mRNA.	0.244302	0.00109162
ILMN_2082865	PLLP	NM_015993.1	Homo sapiens plasma membrane proteolipid (plasmolipin) (PLLP), mRNA.	0.242316	4.85e-07
ILMN_1693270	SUSD2	NM_019601.3	Homo sapiens sushi domain containing 2 (SUSD2), mRNA.	0.241183	0.00375119
ILMN_1746013	SPOCK1	NM_004598.3	Homo sapiens sparc/osteonectin, cwcv and kazal-like domains proteoglycan (testican) 1 (SPOCK1), mRNA.	0.239596	0.000116487
ILMN_1681103	AQP1	NM_198098.1	Homo sapiens aquaporin 1 (Colton blood group) (AQP1), mRNA.	0.236533	1.34e-06
ILMN_1776519	RAP1GAP	NM_002885.1	Homo sapiens RAP1 GTPase activating protein (RAP1GAP), mRNA.	0.235421	9.73e-08
ILMN_1810910	CFH	NM_001014975.1	Homo sapiens complement factor H (CFH), transcript variant 2, mRNA.	0.23473	0.000407823
ILMN_2137789	KLF4	NM_004235.3	Homo sapiens Kruppel-like factor 4 (gut) (KLF4), mRNA.	0.232434	2.92e-07
ILMN_1794825	ALDH3A2	NM_000382.2	Homo sapiens aldehyde dehydrogenase 3 family, member A2 (ALDH3A2), transcript variant 2, mRNA.	0.232366	5.34e-06
ILMN_2314140	PAX6	NM_001604.3	Homo sapiens paired box 6 (PAX6), transcript variant 2, mRNA.	0.231215	0.0038782
ILMN_1815673	DKK3	NM_015881.5	Homo sapiens dickkopf homolog 3 (Xenopus laevis) (DKK3), transcript variant 1, mRNA.	0.230616	2.31e-06
ILMN_1784287	TGFBR3	NM_003243.2	Homo sapiens transforming growth factor, beta receptor III (TGFBR3), mRNA.	0.230171	5.12e-06
ILMN_1748352	CTSL2	NM_001333.2	Homo sapiens cathepsin L2 (CTSL2), mRNA.	0.229706	0.00583268
ILMN_1670881	CHST6	NM_021615.4	Homo sapiens carbohydrate (N-acetylglucosamine 6-O) sulfotransferase 6 (CHST6), mRNA.	0.229202	0.000574242
ILMN_1751607	FOSB	NM_006732.1	Homo sapiens FBJ murine osteosarcoma viral oncogene homolog B (FOSB), mRNA.	0.229071	0.016096
ILMN_1713744	C14orf132	NM_020215.2	Homo sapiens chromosome 14 open reading frame 132 (C14orf132), mRNA.	0.227288	0.000197366
ILMN_1767556	C10orf10	NM_007021.2	Homo sapiens chromosome 10 open reading frame 10 (C10orf10), mRNA.	0.22586	0.000442801
ILMN_3242315	SNORD3D	NR_006882.1	Homo sapiens small nucleolar RNA, C/D box 3D (SNORD3D), small nucleolar RNA.	0.225767	0.00254809
ILMN_1795507	ABCA6	NM_080284.2	Homo sapiens ATP-binding cassette, sub-family A (ABC1), member 6 (ABCA6), mRNA.	0.225038	0.000114068
ILMN_2353161	MSLN	NM_013404.3	Homo sapiens mesothelin (MSLN), transcript variant 2, mRNA.	0.224809	0.00367232
ILMN_1744765	KRT4	NM_002272.2	Homo sapiens keratin 4 (KRT4), mRNA.	0.224319	0.0324754
ILMN_2218208	SPARCL1	NM_004684.2	Homo sapiens SPARC-like 1 (mast9, hevin) (SPARCL1), mRNA.	0.223358	0.00390776
ILMN_2412336	AKR1C2	NM_001354.4	Homo sapiens aldo-keto reductase family 1, member C2 (dihydrodiol dehydrogenase 2; bile acid binding protein; 3-alpha hydroxysteroid dehydrogenase, type III) (AKR1C2), transcript variant 1, mRNA. XM_943424 XM_943425 XM_943427	0.221505	4.77e-07
ILMN_1714067	NTRK2	NM_001007097.1	Homo sapiens neurotrophic tyrosine kinase, receptor, type 2 (NTRK2), transcript variant b, mRNA.	0.220973	4.81e-07
ILMN_1737416	PGBD3	NM_170753.1	Homo sapiens piggyBac transposable element derived 3 (PGBD3), mRNA.	0.218766	1.51e-07
ILMN_1653719	ITGBL1	NM_004791.1	Homo sapiens integrin, beta-like 1 (with EGF-like repeat domains) (ITGBL1), mRNA.	0.214738	0.000159803
ILMN_1760990	SH3GL3	NM_003027.2	Homo sapiens SH3-domain GRB2-like 3 (SH3GL3), mRNA.	0.21469	1.55e-05
ILMN_1653200	SLC22A17	NM_016609.3	Homo sapiens solute carrier family 22, member 17 (SLC22A17), transcript variant 2, mRNA.	0.213366	3.76e-06
ILMN_1791531	FA2H	NM_024306.2	Homo sapiens fatty acid 2-hydroxylase (FA2H), mRNA.	0.211687	0.000183104
ILMN_1736184	GSTM3	NM_000849.3	Homo sapiens glutathione S-transferase M3 (brain) (GSTM3), mRNA.	0.211464	1.83e-05
ILMN_1675268	LRP4	NM_002334.1	Homo sapiens low density lipoprotein receptor-related protein 4 (LRP4), mRNA.	0.211457	6.95e-07
ILMN_1692177	TSC22D1	NM_006022.2	Homo sapiens TSC22 domain family, member 1 (TSC22D1), transcript variant 2, mRNA.	0.208955	1.05e-06
ILMN_1761247	PIR	NM_001018109.1	Homo sapiens pirin (iron-binding nuclear protein) (PIR), transcript variant 2, mRNA.	0.2068	1.36e-07
ILMN_1670331	LOC650757	XM_939840.1	PREDICTED: Homo sapiens hypothetical protein LOC650757 (LOC650757), mRNA.	0.20668	0.000435203
ILMN_1672605	C7orf41	NM_152793.2	Homo sapiens chromosome 7 open reading frame 41 (C7orf41), mRNA.	0.206603	1.34e-07
ILMN_1693119	LYPD6B	NM_177964.3	Homo sapiens LY6/PLAUR domain containing 6B (LYPD6B), mRNA.	0.204902	0.000103065
ILMN_1718268	GJB4	NM_153212.1	Homo sapiens gap junction protein, beta 4, 30.3kDa (GJB4), mRNA.	0.204261	0.00109311
ILMN_1736742	GLT25D2	NM_015101.2	Homo sapiens glycosyltransferase 25 domain containing 2 (GLT25D2), mRNA.	0.199862	5.89e-06
ILMN_1722829	HLF	NM_002126.4	Homo sapiens hepatic leukemia factor (HLF), mRNA.	0.199446	1.14e-07
ILMN_1738989	GOLSYN	NM_001099743.1	Homo sapiens Golgi-localized protein (GOLSYN), transcript variant 7, mRNA.	0.197943	3.14e-06
ILMN_1762764	SH3BGRL2	NM_031469.2	Homo sapiens SH3 domain binding glutamic acid-rich protein like 2 (SH3BGRL2), mRNA.	0.192823	3.36e-05
ILMN_3307841	AGR2	NM_006408.3	Homo sapiens anterior gradient homolog 2 (Xenopus laevis) (AGR2), mRNA.	0.191204	0.00106087
ILMN_1718671	GJB6	NM_006783.2	Homo sapiens gap junction protein, beta 6 (GJB6), mRNA.	0.187795	0.00305447
ILMN_1712943	CCK	NM_000729.3	Homo sapiens cholecystokinin (CCK), mRNA.	0.187791	4.55e-06
ILMN_2223359	ADH7	NM_000673.3	Homo sapiens alcohol dehydrogenase 7 (class IV), mu or sigma polypeptide (ADH7), mRNA.	0.187391	0.00258734
ILMN_1692938	PSAT1	NM_021154.3	Homo sapiens phosphoserine aminotransferase 1 (PSAT1), transcript variant 2, mRNA.	0.185942	0.000116637
ILMN_1724350	TRIM36	NM_018700.3	Homo sapiens tripartite motif-containing 36 (TRIM36), transcript variant 1, mRNA.	0.179202	1.17e-05
ILMN_1740426	RASD1	NM_016084.3	Homo sapiens RAS, dexamethasone-induced 1 (RASD1), mRNA.	0.178941	5.45e-05
ILMN_1727532	OLFML3	NM_020190.2	Homo sapiens olfactomedin-like 3 (OLFML3), mRNA.	0.178683	0.000242967
ILMN_2305407	ZBTB16	NM_006006.4	Homo sapiens zinc finger and BTB domain containing 16 (ZBTB16), transcript variant 1, mRNA.	0.177723	4.28e-06
ILMN_3181538	C10orf105	XM_001723289.1	PREDICTED: Homo sapiens chromosome 10 open reading frame 105 (C10orf105), mRNA.	0.174472	3.42e-08
ILMN_2148527	H19	NR_002196.1	Homo sapiens H19, imprinted maternally expressed transcript (non-protein coding) (H19), non-coding RNA.	0.172075	0.0061118
ILMN_1669046	FOXQ1	NM_033260.3	Homo sapiens forkhead box Q1 (FOXQ1), mRNA.	0.165198	4.07e-05
ILMN_1813561	SCIN	NM_033128.1	Homo sapiens scinderin (SCIN), mRNA.	0.163618	5.53e-05
ILMN_2133205	GPX2	NM_002083.2	Homo sapiens glutathione peroxidase 2 (gastrointestinal) (GPX2), mRNA.	0.16176	9.77e-05
ILMN_1676822	C2orf40	NM_032411.1	Homo sapiens chromosome 2 open reading frame 40 (C2orf40), mRNA.	0.158431	0.000774211
ILMN_1736078	THBS4	NM_003248.3	Homo sapiens thrombospondin 4 (THBS4), mRNA.	0.153207	0.000761389
ILMN_1729962	DCDC5	NM_198462.2	Homo sapiens doublecortin domain containing 5 (DCDC5), mRNA.	0.153206	0.000376626
ILMN_1735156	SLC4A11	NM_032034.2	Homo sapiens solute carrier family 4, sodium borate transporter, member 11 (SLC4A11), mRNA.	0.151379	5.68e-08
ILMN_1679391	MAMDC2	NM_153267.3	Homo sapiens MAM domain containing 2 (MAMDC2), mRNA.	0.15045	3.53e-05
ILMN_1720282	NQO1	NM_000903.2	Homo sapiens NAD(P)H dehydrogenase, quinone 1 (NQO1), transcript variant 1, mRNA.	0.149511	9.27e-06
ILMN_1702503	ALDH3A1	NM_000691.3	Homo sapiens aldehyde dehydrogenase 3 family, memberA1 (ALDH3A1), mRNA.	0.148812	0.000398806
ILMN_1790859	PLAC9	NM_001012973.1	Homo sapiens placenta-specific 9 (PLAC9), mRNA.	0.146502	0.000356615
ILMN_2166696	ANGPTL5	NM_178127.2	Homo sapiens angiopoietin-like 5 (ANGPTL5), mRNA.	0.135307	1.31e-05
ILMN_1664464	PTGDS	NM_000954.5	Homo sapiens prostaglandin D2 synthase 21kDa (brain) (PTGDS), mRNA.	0.133438	6.23e-06
ILMN_3239574	SNORD3A	NR_006880.1	Homo sapiens small nucleolar RNA, C/D box 3A (SNORD3A), small nucleolar RNA.	0.130259	3.1e-06
ILMN_1701409	LOC646588	XM_943454.2	PREDICTED: Homo sapiens hypothetical protein LOC646588 (LOC646588), mRNA.	0.128145	2.59e-06
ILMN_1695621	KRT3	NM_057088.2	Homo sapiens keratin 3 (KRT3), mRNA.	0.128085	0.00463545
ILMN_1743445	FAM107A	NM_001076778.1	Homo sapiens family with sequence similarity 107, member A (FAM107A), transcript variant 2, mRNA.	0.125437	7.47e-06
ILMN_2135709	C8orf47	NM_173549.1	Homo sapiens chromosome 8 open reading frame 47 (C8orf47), mRNA.	0.123826	0.000121004
ILMN_1813361	ANGPTL7	NM_021146.2	Homo sapiens angiopoietin-like 7 (ANGPTL7), mRNA.	0.122297	0.00382536
ILMN_1700144	ITGA10	NM_003637.3	Homo sapiens integrin, alpha 10 (ITGA10), mRNA.	0.121116	2.11e-09
ILMN_1781149	INMT	NM_006774.4	Homo sapiens indolethylamine N-methyltransferase (INMT), mRNA.	0.115371	5.1e-07
ILMN_1669362	IGFBP6	NM_002178.2	Homo sapiens insulin-like growth factor binding protein 6 (IGFBP6), mRNA.	0.112811	8.4e-08
ILMN_2052331	MYOC	NM_000261.1	Homo sapiens myocilin, trabecular meshwork inducible glucocorticoid response (MYOC), mRNA.	0.108187	3.47e-06
ILMN_1764309	ADH1A	NM_000667.2	Homo sapiens alcohol dehydrogenase 1A (class I), alpha polypeptide (ADH1A), mRNA.	0.106834	2.39e-07
ILMN_1709348	ALDH1A1	NM_000689.3	Homo sapiens aldehyde dehydrogenase 1 family, member A1 (ALDH1A1), mRNA.	0.103526	6.54e-06
ILMN_1730223	RNF39	NM_170769.1	Homo sapiens ring finger protein 39 (RNF39), transcript variant 2, mRNA.	0.100258	2.87e-07
ILMN_3241034	SNORD3C	NR_006881.1	Homo sapiens small nucleolar RNA, C/D box 3C (SNORD3C), small nucleolar RNA.	0.096709	9.91e-07
ILMN_1781884	KRT12	NM_000223.2	Homo sapiens keratin 12 (Meesmann corneal dystrophy) (KRT12), mRNA.	0.0957084	0.000373283
ILMN_1793025	OSAP	NM_032623.2	Homo sapiens ovary-specific acidic protein (OSAP), mRNA.	0.0945109	1.56e-05
ILMN_3236160	C4orf49	NM_032623.3	Homo sapiens chromosome 4 open reading frame 49 (C4orf49), mRNA.	0.0915182	2.17e-05
ILMN_1777199	GRP	NM_001012513.1	Homo sapiens gastrin-releasing peptide (GRP), transcript variant 3, mRNA.	0.0874613	0.00017542
ILMN_1658384	CRTAC1	NM_018058.4	Homo sapiens cartilage acidic protein 1 (CRTAC1), mRNA.	0.0845535	3.64e-05
ILMN_2349071	GPR64	NM_005756.2	Homo sapiens G protein-coupled receptor 64 (GPR64), transcript variant 4, mRNA.	0.0842086	1.92e-09
ILMN_1794742	HES5	NM_001010926.2	Homo sapiens hairy and enhancer of split 5 (Drosophila) (HES5), mRNA.	0.0839034	0.00037588
ILMN_1687556	DAPL1	NM_001017920.1	Homo sapiens death associated protein-like 1 (DAPL1), mRNA.	0.0829607	0.000155028
ILMN_1791647	ASIP	NM_001672.2	Homo sapiens agouti signaling protein, nonagouti homolog (mouse) (ASIP), mRNA.	0.0780707	1.01e-09
ILMN_1779448	EFHD1	NM_025202.2	Homo sapiens EF-hand domain family, member D1 (EFHD1), mRNA.	0.0778813	1.44e-07
ILMN_1732398	SCGB2A1	NM_002407.1	Homo sapiens secretoglobin, family 2A, member 1 (SCGB2A1), mRNA.	0.0750473	2.21e-05
ILMN_1732678	KERA	NM_007035.3	Homo sapiens keratocan (KERA), mRNA.	0.0697129	0.000963272
ILMN_2201596	CYTL1	NM_018659.2	Homo sapiens cytokine-like 1 (CYTL1), mRNA.	0.0490566	4.05e-09

## Sheet: Bacterial v Control
Differentially expressed genes in the Bacterial Keratitis v Control comparison
PROBE_ID	SYMBOL	ACCESSION	DEFINITION	FOLD CHANGE	FDR-ADJUSTED P-VALUE
ILMN_1796316	MMP9	NM_004994.2	Homo sapiens matrix metallopeptidase 9 (gelatinase B, 92kDa gelatinase, 92kDa type IV collagenase) (MMP9), mRNA.	90.7471	3.64e-12
ILMN_1752562	CXCL5	NM_002994.3	Homo sapiens chemokine (C-X-C motif) ligand 5 (CXCL5), mRNA.	84.8505	1.56e-11
ILMN_1693192	PI3	NM_002638.2	Homo sapiens peptidase inhibitor 3, skin-derived (SKALP) (PI3), mRNA.	68.7997	8.81e-09
ILMN_1715068	AQP9	NM_020980.2	Homo sapiens aquaporin 9 (AQP9), mRNA.	61.0855	1.26e-09
ILMN_1775501	IL1B	NM_000576.2	Homo sapiens interleukin 1, beta (IL1B), mRNA.	32.9477	2.76e-05
ILMN_1805410	C15orf48	NM_032413.2	Homo sapiens chromosome 15 open reading frame 48 (C15orf48), transcript variant 2, mRNA.	31.1659	2.76e-07
ILMN_1762713	C19orf59	NM_174918.2	Homo sapiens chromosome 19 open reading frame 59 (C19orf59), mRNA.	30.9077	1.43e-10
ILMN_1795762	PLEK	NM_002664.1	Homo sapiens pleckstrin (PLEK), mRNA.	27.0789	5.3e-08
ILMN_2399363	CLEC4A	NM_194448.1	Homo sapiens C-type lectin domain family 4, member A (CLEC4A), transcript variant 4, mRNA.	26.6909	2.62e-10
ILMN_2413808	CD53	NM_000560.3	Homo sapiens CD53 molecule (CD53), transcript variant 2, mRNA.	26.0615	2.6e-10
ILMN_1668063	FCN1	NM_002003.2	Homo sapiens ficolin (collagen/fibrinogen domain containing) 1 (FCN1), mRNA.	25.265	6.52e-11
ILMN_1731503	MARCO	NM_006770.3	Homo sapiens macrophage receptor with collagenous structure (MARCO), mRNA.	24.0718	8.93e-11
ILMN_1780546	OSM	NM_020530.3	Homo sapiens oncostatin M (OSM), mRNA.	23.6475	2.2e-07
ILMN_1784884	LILRB3	NM_006864.2	Homo sapiens leukocyte immunoglobulin-like receptor, subfamily B (with TM and ITIM domains), member 3 (LILRB3), transcript variant 2, mRNA.	23.5777	3.9e-10
ILMN_2123743	FCER1G	NM_004106.1	Homo sapiens Fc fragment of IgE, high affinity I, receptor for; gamma polypeptide (FCER1G), mRNA.	23.1937	1.1e-09
ILMN_1779234	CXCL6	NM_002993.2	Homo sapiens chemokine (C-X-C motif) ligand 6 (granulocyte chemotactic protein 2) (CXCL6), mRNA.	22.7071	6.66e-10
ILMN_2371280	CSF3R	NM_172313.1	Homo sapiens colony stimulating factor 3 receptor (granulocyte) (CSF3R), transcript variant 4, mRNA.	22.1179	4.7e-10
ILMN_2406501	SOD2	NM_001024466.1	Homo sapiens superoxide dismutase 2, mitochondrial (SOD2), nuclear gene encoding mitochondrial protein, transcript variant 3, mRNA.	21.7335	7.55e-06
ILMN_1709795	RAC2	NM_002872.3	Homo sapiens ras-related C3 botulinum toxin substrate 2 (rho family, small GTP binding protein Rac2) (RAC2), mRNA.	21.2476	1.5e-09
ILMN_1741165	SLC11A1	NM_000578.3	Homo sapiens solute carrier family 11 (proton-coupled divalent metal ion transporters), member 1 (SLC11A1), mRNA.	21.2242	6.46e-11
ILMN_1687301	VCAN	NM_004385.2	Homo sapiens versican (VCAN), mRNA.	20.7576	9.1e-10
ILMN_1666733	IL8	NM_000584.2	Homo sapiens interleukin 8 (IL8), mRNA.	20.6906	5.17e-05
ILMN_1740875	FPR2	NM_001005738.1	Homo sapiens formyl peptide receptor 2 (FPR2), transcript variant 2, mRNA.	20.4239	1.46e-08
ILMN_2374449	SPP1	NM_001040058.1	Homo sapiens secreted phosphoprotein 1 (SPP1), transcript variant 1, mRNA.	20.0105	1.87e-07
ILMN_1684887	SAMSN1	NM_022136.3	Homo sapiens SAM domain, SH3 domain and nuclear localization signals 1 (SAMSN1), mRNA.	19.7397	4.17e-08
ILMN_2169152	SRGN	NM_002727.2	Homo sapiens serglycin (SRGN), mRNA.	19.3326	6.06e-08
ILMN_1815205	LYZ	NM_000239.1	Homo sapiens lysozyme (renal amyloidosis) (LYZ), mRNA.	18.9034	8.51e-06
ILMN_1775257	PROK2	NM_021935.2	Homo sapiens prokineticin 2 (PROK2), mRNA.	18.8256	8.75e-08
ILMN_3235832	LOC728835	XM_001133190.1	PREDICTED: Homo sapiens similar to cytokine, transcript variant 3 (LOC728835), mRNA.	18.7571	5.33e-05
ILMN_2218856	CCL3L1	NM_021006.4	Homo sapiens chemokine (C-C motif) ligand 3-like 1 (CCL3L1), mRNA.	18.5353	6.78e-05
ILMN_1721354	KRT6B	NM_005555.3	Homo sapiens keratin 6B (KRT6B), mRNA.	18.2337	0.000698675
ILMN_1691341	IL7R	XM_937367.1	PREDICTED: Homo sapiens interleukin 7 receptor (IL7R), mRNA.	17.6638	4e-11
ILMN_2368318	FGR	NM_001042729.1	Homo sapiens Gardner-Rasheed feline sarcoma viral (v-fgr) oncogene homolog (FGR), transcript variant 3, mRNA.	17.4426	2.75e-08
ILMN_2105573	CCL3L3	NM_001001437.3	Homo sapiens chemokine (C-C motif) ligand 3-like 3 (CCL3L3), mRNA.	17.2475	0.000119853
ILMN_1667371	SLA	NM_006748.1	Homo sapiens Src-like-adaptor (SLA), mRNA.	17.162	6.66e-10
ILMN_3243061	SIGLEC14	NM_001098612.1	Homo sapiens sialic acid binding Ig-like lectin 14 (SIGLEC14), mRNA.	16.6744	5.24e-09
ILMN_2404154	SERPINA1	NM_001002235.1	Homo sapiens serpin peptidase inhibitor, clade A (alpha-1 antiproteinase, antitrypsin), member 1 (SERPINA1), transcript variant 3, mRNA.	16.5497	9.24e-09
ILMN_1661631	LILRA3	NM_006865.2	Homo sapiens leukocyte immunoglobulin-like receptor, subfamily A (without TM domain), member 3 (LILRA3), mRNA.	16.5354	4.27e-06
ILMN_1685009	ITGAM	NM_000632.3	Homo sapiens integrin, alpha M (complement component 3 receptor 3 subunit) (ITGAM), transcript variant 2, mRNA.	16.3032	3.18e-10
ILMN_1671509	CCL3	NM_002983.1	Homo sapiens chemokine (C-C motif) ligand 3 (CCL3), mRNA.	16.1905	0.000111914
ILMN_1778977	TYROBP	NM_003332.2	Homo sapiens TYRO protein tyrosine kinase binding protein (TYROBP), transcript variant 1, mRNA.	16.0577	6.58e-10
ILMN_1653871	NAMPT	NM_005746.2	Homo sapiens nicotinamide phosphoribosyltransferase (NAMPT), mRNA.	15.9718	3.79e-06
ILMN_1807277	IFI30	NM_006332.3	Homo sapiens interferon, gamma-inducible protein 30 (IFI30), mRNA.	15.9322	1.56e-11
ILMN_1680965	LOC728454	XM_001128061.1	PREDICTED: Homo sapiens similar to Beta-defensin 2 precursor (BD-2) (hBD-2) (Defensin, beta 2) (Skin-antimicrobial peptide 1) (SAP1) (LOC728454), mRNA.	15.8876	0.000728408
ILMN_2092118	FPR1	NM_002029.3	Homo sapiens formyl peptide receptor 1 (FPR1), mRNA.	15.5121	3.04e-08
ILMN_1740015	CD14	NM_000591.2	Homo sapiens CD14 molecule (CD14), transcript variant 1, mRNA.	15.3208	1.83e-08
ILMN_1683456	CCL7	NM_006273.2	Homo sapiens chemokine (C-C motif) ligand 7 (CCL7), mRNA.	15.2526	5.51e-08
ILMN_2103107	ADAMDEC1	NM_014479.2	Homo sapiens ADAM-like, decysin 1 (ADAMDEC1), mRNA.	15.1303	4.64e-08
ILMN_1662932	LCP1	NM_002298.2	Homo sapiens lymphocyte cytosolic protein 1 (L-plastin) (LCP1), mRNA.	15.0021	1.83e-10
ILMN_1716276	CCL4L2	NM_207007.2	Homo sapiens chemokine (C-C motif) ligand 4-like 2 (CCL4L2), mRNA.	14.826	6e-05
ILMN_2048043	DEFB4	NM_004942.2	Homo sapiens defensin, beta 4 (DEFB4), mRNA.	14.7451	0.00095073
ILMN_1701195	PLA2G7	NM_005084.2	Homo sapiens phospholipase A2, group VII (platelet-activating factor acetylhydrolase, plasma) (PLA2G7), mRNA.	14.7416	2.13e-08
ILMN_1785732	TNFAIP6	NM_007115.2	Homo sapiens tumor necrosis factor, alpha-induced protein 6 (TNFAIP6), mRNA.	14.6282	1.31e-05
ILMN_1785345	GPR84	NM_020370.1	Homo sapiens G protein-coupled receptor 84 (GPR84), mRNA.	14.5649	2.81e-06
ILMN_2393296	GK	NM_203391.1	Homo sapiens glycerol kinase (GK), transcript variant 1, mRNA.	14.488	2.3e-09
ILMN_2320888	CXCR4	NM_001008540.1	Homo sapiens chemokine (C-X-C motif) receptor 4 (CXCR4), transcript variant 1, mRNA.	14.4273	1.08e-07
ILMN_1657234	CCL20	NM_004591.1	Homo sapiens chemokine (C-C motif) ligand 20 (CCL20), mRNA.	14.4148	0.000231433
ILMN_1772359	LAPTM5	NM_006762.1	Homo sapiens lysosomal multispanning membrane protein 5 (LAPTM5), mRNA.	14.4068	1.07e-09
ILMN_2073758	MMP12	NM_002426.2	Homo sapiens matrix metallopeptidase 12 (macrophage elastase) (MMP12), mRNA.	14.253	1.39e-07
ILMN_1767281	PPBP	NM_002704.2	Homo sapiens pro-platelet basic protein (chemokine (C-X-C motif) ligand 7) (PPBP), mRNA.	14.131	1.52e-06
ILMN_1688231	TREM1	NM_018643.2	Homo sapiens triggering receptor expressed on myeloid cells 1 (TREM1), mRNA.	14.1221	1.15e-07
ILMN_2376205	LTB	NM_002341.1	Homo sapiens lymphotoxin beta (TNF superfamily, member 3) (LTB), transcript variant 1, mRNA.	13.5846	2.37e-09
ILMN_2331082	MS4A7	NM_206938.1	Homo sapiens membrane-spanning 4-domains, subfamily A, member 7 (MS4A7), transcript variant 2, mRNA.	13.5758	1.42e-08
ILMN_2289849	FCGR2A	NM_021642.2	Homo sapiens Fc fragment of IgG, low affinity IIa, receptor (CD32) (FCGR2A), mRNA.	13.4819	4.28e-09
ILMN_2061043	CD48	NM_001778.2	Homo sapiens CD48 molecule (CD48), mRNA.	13.3908	8.34e-08
ILMN_1667224	SLAMF8	NM_020125.2	Homo sapiens SLAM family member 8 (SLAMF8), mRNA.	13.3132	1.43e-10
ILMN_2254635	ITGAX	NM_000887.3	Homo sapiens integrin, alpha X (complement component 3 receptor 4 subunit) (ITGAX), mRNA.	13.1722	6.66e-10
ILMN_1660364	PSCD4	NM_013385.2	Homo sapiens pleckstrin homology, Sec7 and coiled-coil domains 4 (PSCD4), mRNA.	13.1196	1.57e-11
ILMN_2203271	FPR3	NM_002030.3	Homo sapiens formyl peptide receptor 3 (FPR3), mRNA.	12.8778	4.3e-11
ILMN_2114568	GBP5	NM_052942.2	Homo sapiens guanylate binding protein 5 (GBP5), mRNA.	12.5371	8.71e-08
ILMN_1696463	SPI1	NM_001080547.1	Homo sapiens spleen focus forming virus (SFFV) proviral integration oncogene spi1 (SPI1), transcript variant 1, mRNA.	12.5319	7.52e-10
ILMN_1796642	NCF2	NM_000433.2	Homo sapiens neutrophil cytosolic factor 2 (65kDa, chronic granulomatous disease, autosomal 2) (NCF2), mRNA.	12.4588	4.85e-09
ILMN_1682312	CYBB	NM_000397.2	Homo sapiens cytochrome b-245, beta polypeptide (chronic granulomatous disease) (CYBB), mRNA.	12.3586	6.66e-10
ILMN_1791771	HCK	NM_002110.2	Homo sapiens hemopoietic cell kinase (HCK), mRNA.	12.2949	6.7e-09
ILMN_1697499	HLA-DRB5	NM_002125.3	Homo sapiens major histocompatibility complex, class II, DR beta 5 (HLA-DRB5), mRNA.	12.2323	0.0112935
ILMN_2366330	FERMT3	NM_031471.4	Homo sapiens fermitin family homolog 3 (Drosophila) (FERMT3), transcript variant URP2SF, mRNA.	12.0265	8.39e-10
ILMN_1741847	MMP10	NM_002425.1	Homo sapiens matrix metallopeptidase 10 (stromelysin 2) (MMP10), mRNA.	11.7919	7.98e-07
ILMN_1678833	CCR1	NM_001295.2	Homo sapiens chemokine (C-C motif) receptor 1 (CCR1), mRNA.	11.6575	5.74e-09
ILMN_1693552	CD300A	NM_007261.2	Homo sapiens CD300a molecule (CD300A), mRNA.	11.5862	1.19e-08
ILMN_1658483	IL1A	NM_000575.3	Homo sapiens interleukin 1, alpha (IL1A), mRNA.	11.506	0.00130439
ILMN_1660027	FCGR2B	NM_004001.3	Homo sapiens Fc fragment of IgG, low affinity IIb, receptor (CD32) (FCGR2B), transcript variant 1, mRNA.	11.4854	4.04e-10
ILMN_1750974	S100A9	NM_002965.2	Homo sapiens S100 calcium binding protein A9 (calgranulin B) (S100A9), mRNA.	11.4789	7.52e-05
ILMN_3238196	CYTH4	NM_013385.3	Homo sapiens cytohesin 4 (CYTH4), mRNA.	11.375	1.43e-10
ILMN_2326273	CHI3L2	NM_004000.2	Homo sapiens chitinase 3-like 2 (CHI3L2), transcript variant 1, mRNA.	11.117	0.000315503
ILMN_2188333	CD69	NM_001781.1	Homo sapiens CD69 molecule (CD69), mRNA.	10.9752	1.08e-05
ILMN_1746517	KYNU	NM_003937.2	Homo sapiens kynureninase (L-kynurenine hydrolase) (KYNU), transcript variant 1, mRNA.	10.8602	9.36e-09
ILMN_1699651	IL6	NM_000600.1	Homo sapiens interleukin 6 (interferon, beta 2) (IL6), mRNA.	10.8578	0.00132586
ILMN_2362858	PILRA	NM_178272.1	Homo sapiens paired immunoglobin-like type 2 receptor alpha (PILRA), transcript variant 2, mRNA.	10.7075	2.94e-10
ILMN_3190833	CCRL2	NM_001130910.1	Homo sapiens chemokine (C-C motif) receptor-like 2 (CCRL2), transcript variant 2, mRNA.	10.6936	7.07e-06
ILMN_1678939	VNN2	NM_004665.2	Homo sapiens vanin 2 (VNN2), transcript variant 1, mRNA.	10.6764	1.61e-08
ILMN_1726448	MMP1	NM_002421.2	Homo sapiens matrix metallopeptidase 1 (interstitial collagenase) (MMP1), mRNA.	10.6644	4.19e-06
ILMN_2374340	PLAUR	NM_001005376.1	Homo sapiens plasminogen activator, urokinase receptor (PLAUR), transcript variant 2, mRNA.	10.6157	3.43e-05
ILMN_1807372	ADORA2A	NM_000675.3	Homo sapiens adenosine A2a receptor (ADORA2A), mRNA.	10.457	1.67e-05
ILMN_2355953	LILRB4	NM_001081438.1	Homo sapiens leukocyte immunoglobulin-like receptor, subfamily B (with TM and ITIM domains), member 4 (LILRB4), transcript variant 2, mRNA.	10.4361	4.62e-12
ILMN_2353633	EMR2	NM_152916.1	Homo sapiens egf-like module containing, mucin-like, hormone receptor-like 2 (EMR2), transcript variant 2, mRNA.	10.4126	3.65e-08
ILMN_1787529	C3AR1	NM_004054.2	Homo sapiens complement component 3a receptor 1 (C3AR1), mRNA.	10.3659	4.29e-08
ILMN_1712026	NLRP3	NM_001079821.1	Homo sapiens NLR family, pyrin domain containing 3 (NLRP3), transcript variant 3, mRNA.	10.3269	5.62e-07
ILMN_1797875	ALOX5AP	NM_001629.2	Homo sapiens arachidonate 5-lipoxygenase-activating protein (ALOX5AP), mRNA.	10.1954	9.12e-08
ILMN_1764788	TNFRSF1B	NM_001066.2	Homo sapiens tumor necrosis factor receptor superfamily, member 1B (TNFRSF1B), mRNA.	9.95356	1.99e-06
ILMN_1691846	G0S2	NM_015714.2	Homo sapiens G0/G1switch 2 (G0S2), mRNA.	9.88934	0.000245594
ILMN_3214389	LOC100133583	XM_001714074.1	PREDICTED: Homo sapiens similar to major histocompatibility complex, class II, DQ beta 1, transcript variant 2 (LOC100133583), mRNA.	9.84825	9.6e-08
ILMN_1781155	LYN	NM_002350.1	Homo sapiens v-yes-1 Yamaguchi sarcoma viral related oncogene homolog (LYN), mRNA.	9.73288	3.05e-08
ILMN_1766169	BCAT1	NM_005504.4	Homo sapiens branched chain aminotransferase 1, cytosolic (BCAT1), mRNA.	9.73285	1.23e-11
ILMN_1715169	HLA-DRB1	NM_002124.1	Homo sapiens major histocompatibility complex, class II, DR beta 1 (HLA-DRB1), mRNA.	9.64177	0.0137665
ILMN_2175912	ITGB2	NM_000211.2	Homo sapiens integrin, beta 2 (complement component 3 receptor 3 and 4 subunit) (ITGB2), mRNA.	9.548	1.72e-08
ILMN_1728639	FCGR3B	NM_000570.3	Homo sapiens Fc fragment of IgG, low affinity IIIb, receptor (CD16b) (FCGR3B), mRNA.	9.43225	6.38e-07
ILMN_2367418	OSCAR	NM_133169.2	Homo sapiens osteoclast-associated receptor (OSCAR), transcript variant 4, mRNA.	9.39883	1.02e-09
ILMN_1746864	PSCDBP	NM_004288.3	Homo sapiens pleckstrin homology, Sec7 and coiled-coil domains, binding protein (PSCDBP), mRNA.	9.35809	1.66e-08
ILMN_1760027	WAS	NM_000377.1	Homo sapiens Wiskott-Aldrich syndrome (eczema-thrombocytopenia) (WAS), mRNA.	9.29222	4.5e-09
ILMN_1680996	ALOX5	XM_001127464.1	PREDICTED: Homo sapiens arachidonate 5-lipoxygenase (ALOX5), mRNA.	9.23368	1.07e-09
ILMN_1727402	HCLS1	NM_005335.3	Homo sapiens hematopoietic cell-specific Lyn substrate 1 (HCLS1), mRNA.	9.21493	5.1e-09
ILMN_1792473	AIF1	NM_032955.1	Homo sapiens allograft inflammatory factor 1 (AIF1), transcript variant 1, mRNA.	9.16359	3.42e-10
ILMN_1659960	IL4I1	NM_172374.1	Homo sapiens interleukin 4 induced 1 (IL4I1), transcript variant 2, mRNA.	9.13573	4.5e-09
ILMN_2334296	IL18BP	NM_173042.2	Homo sapiens interleukin 18 binding protein (IL18BP), transcript variant A, mRNA.	8.99106	3.61e-06
ILMN_1722622	CD163	NM_203416.2	Homo sapiens CD163 molecule (CD163), transcript variant 2, mRNA.	8.97865	7.55e-06
ILMN_1789007	APOC1	NM_001645.3	Homo sapiens apolipoprotein C-I (APOC1), mRNA.	8.92758	1.12e-06
ILMN_1716983	LILRA2	NM_006866.1	Homo sapiens leukocyte immunoglobulin-like receptor, subfamily A (with TM domain), member 2 (LILRA2), mRNA.	8.91105	3.2e-09
ILMN_2087656	SLCO2B1	NM_007256.2	Homo sapiens solute carrier organic anion transporter family, member 2B1 (SLCO2B1), mRNA.	8.88795	4.82e-07
ILMN_1810275	SLC7A7	NM_003982.2	Homo sapiens solute carrier family 7 (cationic amino acid transporter, y+ system), member 7 (SLC7A7), mRNA.	8.87987	2.43e-09
ILMN_1696584	ORM1	NM_000607.1	Homo sapiens orosomucoid 1 (ORM1), mRNA.	8.73571	0.00013016
ILMN_1782716	SERPINB4	NM_002974.2	Homo sapiens serpin peptidase inhibitor, clade B (ovalbumin), member 4 (SERPINB4), mRNA.	8.70516	6.43e-08
ILMN_2348487	EMR3	NM_032571.2	Homo sapiens egf-like module containing, mucin-like, hormone receptor-like 3 (EMR3), transcript variant 1, mRNA.	8.68519	6.31e-08
ILMN_1719759	TNC	NM_002160.2	Homo sapiens tenascin C (TNC), mRNA.	8.57576	9.4e-05
ILMN_1803560	LAT2	NM_022040.2	Homo sapiens linker for activation of T cells family, member 2 (LAT2), transcript variant 1, mRNA.	8.57533	3.33e-09
ILMN_2388547	EPSTI1	NM_033255.2	Homo sapiens epithelial stromal interaction 1 (breast) (EPSTI1), transcript variant 2, mRNA.	8.56105	1.3e-09
ILMN_1674250	NCKAP1L	NM_005337.4	Homo sapiens NCK-associated protein 1-like (NCKAP1L), mRNA.	8.38465	2.42e-10
ILMN_1729801	S100A8	NM_002964.3	Homo sapiens S100 calcium binding protein A8 (S100A8), mRNA.	8.3742	0.00122908
ILMN_1772686	FGD3	NM_033086.2	Homo sapiens FYVE, RhoGEF and PH domain containing 3 (FGD3), transcript variant 2, mRNA.	8.36822	9.5e-09
ILMN_1744381	SERPINE1	NM_000602.1	Homo sapiens serpin peptidase inhibitor, clade E (nexin, plasminogen activator inhibitor type 1), member 1 (SERPINE1), mRNA.	8.35764	3.26e-05
ILMN_1808405	HLA-DQA1	XM_936128.2	PREDICTED: Homo sapiens major histocompatibility complex, class II, DQ alpha 1, transcript variant 10 (HLA-DQA1), mRNA.	8.3345	3.24e-06
ILMN_1711617	GMFG	NM_004877.1	Homo sapiens glia maturation factor, gamma (GMFG), mRNA.	8.31254	9.5e-09
ILMN_1689734	IL1RN	NM_173842.1	Homo sapiens interleukin 1 receptor antagonist (IL1RN), transcript variant 1, mRNA.	8.31115	3.42e-05
ILMN_1693826	HAVCR2	NM_032782.3	Homo sapiens hepatitis A virus cellular receptor 2 (HAVCR2), mRNA.	8.30619	8.05e-10
ILMN_1778723	AMICA1	NM_153206.1	Homo sapiens adhesion molecule, interacts with CXADR antigen 1 (AMICA1), mRNA.	8.17222	4.7e-10
ILMN_2266595	LILRA5	NM_021250.2	Homo sapiens leukocyte immunoglobulin-like receptor, subfamily A (with TM domain), member 5 (LILRA5), transcript variant 1, mRNA.	8.13591	2.38e-07
ILMN_1704730	CD93	NM_012072.3	Homo sapiens CD93 molecule (CD93), mRNA.	8.12466	1.03e-05
ILMN_1772131	IL1R2	NM_173343.1	Homo sapiens interleukin 1 receptor, type II (IL1R2), transcript variant 2, mRNA.	8.05287	2.42e-07
ILMN_1750805	ARHGAP30	NM_001025598.1	Homo sapiens Rho GTPase activating protein 30 (ARHGAP30), transcript variant 1, mRNA.	7.99621	1.36e-09
ILMN_1736863	TMEM140	NM_018295.2	Homo sapiens transmembrane protein 140 (TMEM140), mRNA.	7.97209	4.16e-06
ILMN_1792455	TMEM158	NM_015444.2	Homo sapiens transmembrane protein 158 (TMEM158), mRNA.	7.97069	6.35e-07
ILMN_1758418	TNFSF13B	NM_006573.3	Homo sapiens tumor necrosis factor (ligand) superfamily, member 13b (TNFSF13B), transcript variant 1, mRNA.	7.8778	9.59e-10
ILMN_1799725	DOCK2	NM_004946.1	Homo sapiens dedicator of cytokinesis 2 (DOCK2), mRNA.	7.79704	4.55e-10
ILMN_2312340	LILRB2	NM_001080978.1	Homo sapiens leukocyte immunoglobulin-like receptor, subfamily B (with TM and ITIM domains), member 2 (LILRB2), transcript variant 2, mRNA.	7.71523	1.61e-08
ILMN_2098126	CCL5	NM_002985.2	Homo sapiens chemokine (C-C motif) ligand 5 (CCL5), mRNA.	7.68225	2.62e-06
ILMN_1763452	EVI2B	NM_006495.3	Homo sapiens ecotropic viral integration site 2B (EVI2B), mRNA.	7.66869	5.25e-09
ILMN_3228688	LOC730415	XM_001720835.1	PREDICTED: Homo sapiens hypothetical LOC730415, transcript variant 2 (LOC730415), mRNA.	7.63985	1.08e-06
ILMN_3251658	LILRA6	NM_024318.2	Homo sapiens leukocyte immunoglobulin-like receptor, subfamily A (with TM domain), member 6 (LILRA6), mRNA.	7.62671	9.8e-11
ILMN_1752592	HLA-DRB4	NM_021983.4	Homo sapiens major histocompatibility complex, class II, DR beta 4 (HLA-DRB4), mRNA.	7.53203	1.87e-06
ILMN_1663575	MGC87042	XM_001128032.1	PREDICTED: Homo sapiens similar to Six transmembrane epithelial antigen of prostate (MGC87042), mRNA.	7.52048	4.25e-07
ILMN_1801216	S100P	NM_005980.2	Homo sapiens S100 calcium binding protein P (S100P), mRNA.	7.49734	0.000896992
ILMN_1736982	PHACTR1	NM_030948.1	Homo sapiens phosphatase and actin regulator 1 (PHACTR1), mRNA.	7.43632	0.00016296
ILMN_1714602	CD86	NM_006889.3	Homo sapiens CD86 molecule (CD86), transcript variant 2, mRNA.	7.42414	4.85e-09
ILMN_1800512	HMOX1	NM_002133.1	Homo sapiens heme oxygenase (decycling) 1 (HMOX1), mRNA.	7.4228	4.1e-05
ILMN_1763000	ADAP2	NM_018404.2	Homo sapiens ArfGAP with dual PH domains 2 (ADAP2), mRNA.	7.39247	3.83e-10
ILMN_3249667	LOC100133678	XM_001719804.1	PREDICTED: Homo sapiens similar to hCG2042724 (LOC100133678), partial mRNA.	7.36608	6.05e-06
ILMN_1728799	FBP1	NM_000507.2	Homo sapiens fructose-1,6-bisphosphatase 1 (FBP1), mRNA.	7.33655	4.07e-06
ILMN_1661695	IRAK3	NM_007199.1	Homo sapiens interleukin-1 receptor-associated kinase 3 (IRAK3), mRNA.	7.31795	3.47e-06
ILMN_1709683	RASSF2	NM_170773.1	Homo sapiens Ras association (RalGDS/AF-6) domain family 2 (RASSF2), transcript variant 2, mRNA.	7.30445	3.2e-09
ILMN_2282641	TBXAS1	NM_001061.2	Homo sapiens thromboxane A synthase 1 (platelet, cytochrome P450, family 5, subfamily A) (TBXAS1), transcript variant TXS-I, mRNA.	7.30175	4.5e-09
ILMN_1765557	OLFML2B	NM_015441.1	Homo sapiens olfactomedin-like 2B (OLFML2B), mRNA.	7.25364	9.76e-08
ILMN_1686623	CSF1R	NM_005211.2	Homo sapiens colony stimulating factor 1 receptor, formerly McDonough feline sarcoma viral (v-fms) oncogene homolog (CSF1R), mRNA.	7.25355	8.95e-08
ILMN_1652787	PIK3AP1	NM_152309.2	Homo sapiens phosphoinositide-3-kinase adaptor protein 1 (PIK3AP1), mRNA.	7.24709	1.21e-06
ILMN_1666594	IRF8	NM_002163.2	Homo sapiens interferon regulatory factor 8 (IRF8), mRNA.	7.20759	2.51e-09
ILMN_2376455	CSF2RA	NM_172249.1	Homo sapiens colony stimulating factor 2 receptor, alpha, low-affinity (granulocyte-macrophage) (CSF2RA), transcript variant 6, mRNA.	7.17767	2.23e-09
ILMN_1785902	C1QC	NM_172369.2	Homo sapiens complement component 1, q subcomponent, C chain (C1QC), mRNA.	7.14689	1.26e-05
ILMN_1806908	PRKCB1	NM_002738.5	Homo sapiens protein kinase C, beta 1 (PRKCB1), transcript variant 2, mRNA.	7.13381	1.22e-07
ILMN_2149494	NPL	NM_030769.1	Homo sapiens N-acetylneuraminate pyruvate lyase (dihydrodipicolinate synthase) (NPL), mRNA.	7.13274	5.25e-09
ILMN_2192072	MMP7	NM_002423.3	Homo sapiens matrix metallopeptidase 7 (matrilysin, uterine) (MMP7), mRNA.	7.12173	3.29e-05
ILMN_1796537	FYB	NM_001465.3	Homo sapiens FYN binding protein (FYB-120/130) (FYB), transcript variant 1, mRNA.	7.09822	2.18e-09
ILMN_2345353	LST1	NM_205840.1	Homo sapiens leukocyte specific transcript 1 (LST1), transcript variant 5, mRNA.	7.07858	2.53e-09
ILMN_2114720	SLPI	NM_003064.2	Homo sapiens secretory leukocyte peptidase inhibitor (SLPI), mRNA.	7.06182	0.000112048
ILMN_1800602	GCA	NM_012198.2	Homo sapiens grancalcin, EF-hand calcium binding protein (GCA), mRNA.	7.01334	1.28e-08
ILMN_1728262	SAA2	NM_030754.2	Homo sapiens serum amyloid A2 (SAA2), mRNA.	6.95862	0.00284646
ILMN_2066060	HLA-DRB6	NR_001298.1	Homo sapiens major histocompatibility complex, class II, DR beta 6 (pseudogene) (HLA-DRB6), non-coding RNA.	6.93419	0.0004391
ILMN_2333670	RNASE1	NM_198235.1	Homo sapiens ribonuclease, RNase A family, 1 (pancreatic) (RNASE1), transcript variant 1, mRNA.	6.93368	0.000368259
ILMN_1728106	TNF	NM_000594.2	Homo sapiens tumor necrosis factor (TNF superfamily, member 2) (TNF), mRNA.	6.9049	0.000467713
ILMN_2319000	MATK	NM_139354.2	Homo sapiens megakaryocyte-associated tyrosine kinase (MATK), transcript variant 3, mRNA.	6.89346	6.16e-08
ILMN_2150196	LRRC25	NM_145256.2	Homo sapiens leucine rich repeat containing 25 (LRRC25), mRNA.	6.8657	6.15e-10
ILMN_1663916	ARHGAP9	NM_001080157.1	Homo sapiens Rho GTPase activating protein 9 (ARHGAP9), transcript variant 2, mRNA.	6.80017	1e-08
ILMN_1714861	CD68	NM_001251.1	Homo sapiens CD68 antigen (CD68), mRNA.	6.79542	1.93e-07
ILMN_1788931	DOCK8	NM_203447.1	Homo sapiens dedicator of cytokinesis 8 (DOCK8), mRNA.	6.78976	1.51e-08
ILMN_2214678	MXD1	NM_002357.2	Homo sapiens MAX dimerization protein 1 (MXD1), mRNA.	6.76007	1.02e-06
ILMN_2372974	SIRPA	NM_080792.2	Homo sapiens signal-regulatory protein alpha (SIRPA), transcript variant 3, mRNA.	6.7242	3.31e-08
ILMN_1782938	SLC16A10	NM_018593.3	Homo sapiens solute carrier family 16, member 10 (aromatic amino acid transporter) (SLC16A10), mRNA.	6.66848	5.51e-07
ILMN_1699931	HCST	NM_001007469.1	Homo sapiens hematopoietic cell signal transducer (HCST), transcript variant 2, mRNA.	6.60444	3.64e-08
ILMN_1762594	NOD2	NM_022162.1	Homo sapiens nucleotide-binding oligomerization domain containing 2 (NOD2), mRNA.	6.59114	1.72e-08
ILMN_1743032	CTSS	NM_004079.3	Homo sapiens cathepsin S (CTSS), mRNA.	6.56183	3.2e-09
ILMN_1736760	KRT16	NM_005557.2	Homo sapiens keratin 16 (focal non-epidermolytic palmoplantar keratoderma) (KRT16), mRNA.	6.55459	0.00412746
ILMN_2125747	LOC606724	NR_002454.2	Homo sapiens coronin, actin binding protein, 1A pseudogene (LOC606724), non-coding RNA.	6.55329	5.3e-08
ILMN_1740938	APOE	NM_000041.2	Homo sapiens apolipoprotein E (APOE), mRNA.	6.55145	2.73e-05
ILMN_1734543	PTPRE	NM_130435.2	Homo sapiens protein tyrosine phosphatase, receptor type, E (PTPRE), transcript variant 2, mRNA.	6.55072	7.04e-09
ILMN_1769245	GLIPR1	NM_006851.2	Homo sapiens GLI pathogenesis-related 1 (GLIPR1), mRNA.	6.51253	1.3e-09
ILMN_1777998	ARHGAP25	NM_014882.2	Homo sapiens Rho GTPase activating protein 25 (ARHGAP25), transcript variant 2, mRNA.	6.47893	1.63e-08
ILMN_1692731	TTYH3	NM_025250.2	Homo sapiens tweety homolog 3 (Drosophila) (TTYH3), mRNA.	6.42668	1.16e-10
ILMN_1748915	S100A12	NM_005621.1	Homo sapiens S100 calcium binding protein A12 (S100A12), mRNA.	6.40847	2.85e-06
ILMN_2170949	SNX10	NM_013322.2	Homo sapiens sorting nexin 10 (SNX10), mRNA.	6.39523	2.26e-06
ILMN_1754576	KRT6C	NM_173086.3	Homo sapiens keratin 6C (KRT6C), mRNA.	6.35861	0.0459069
ILMN_1804935	VNN3	NM_001024460.1	Homo sapiens vanin 3 (VNN3), transcript variant 3, mRNA.	6.3549	2.36e-07
ILMN_1721035	MS4A6A	NM_152851.1	Homo sapiens membrane-spanning 4-domains, subfamily A, member 6A (MS4A6A), transcript variant 3, mRNA.	6.3532	2.06e-07
ILMN_2065773	SCG5	NM_003020.1	Homo sapiens secretogranin V (7B2 protein) (SCG5), mRNA.	6.33033	3.8e-09
ILMN_1708348	ADAM8	NM_001109.3	Homo sapiens ADAM metallopeptidase domain 8 (ADAM8), mRNA.	6.32323	1.3e-06
ILMN_1783593	CCL13	NM_005408.2	Homo sapiens chemokine (C-C motif) ligand 13 (CCL13), mRNA.	6.31336	1.5e-06
ILMN_1701114	GBP1	NM_002053.1	Homo sapiens guanylate binding protein 1, interferon-inducible, 67kDa (GBP1), mRNA.	6.3014	1.28e-06
ILMN_1662795	CA2	NM_000067.1	Homo sapiens carbonic anhydrase II (CA2), mRNA.	6.28698	2.25e-06
ILMN_2100209	CCL4L1	NM_001001435.2	Homo sapiens chemokine (C-C motif) ligand 4-like 1 (CCL4L1), mRNA.	6.27602	0.00640805
ILMN_1689655	HLA-DRA	NM_019111.3	Homo sapiens major histocompatibility complex, class II, DR alpha (HLA-DRA), mRNA.	6.2602	6.42e-07
ILMN_1660691	RAB31	NM_006868.2	Homo sapiens RAB31, member RAS oncogene family (RAB31), mRNA.	6.22422	1.87e-07
ILMN_1799030	CMTM2	NM_144673.2	Homo sapiens CKLF-like MARVEL transmembrane domain containing 2 (CMTM2), mRNA.	6.19578	2.91e-06
ILMN_1767685	SERPINB7	NM_003784.2	Homo sapiens serpin peptidase inhibitor, clade B (ovalbumin), member 7 (SERPINB7), transcript variant 1, mRNA.	6.19325	4.5e-06
ILMN_1670302	HK3	NM_002115.1	Homo sapiens hexokinase 3 (white cell) (HK3), nuclear gene encoding mitochondrial protein, mRNA.	6.19047	6.66e-10
ILMN_1805228	LRG1	NM_052972.2	Homo sapiens leucine-rich alpha-2-glycoprotein 1 (LRG1), mRNA.	6.18316	3.91e-06
ILMN_1772964	CCL8	NM_005623.2	Homo sapiens chemokine (C-C motif) ligand 8 (CCL8), mRNA.	6.17567	0.000594538
ILMN_1787266	SPINK1	NM_003122.2	Homo sapiens serine peptidase inhibitor, Kazal type 1 (SPINK1), mRNA.	6.17426	5.16e-05
ILMN_2109197	EPB41L3	NM_012307.2	Homo sapiens erythrocyte membrane protein band 4.1-like 3 (EPB41L3), mRNA.	6.1245	1.93e-06
ILMN_1773079	COL3A1	NM_000090.3	Homo sapiens collagen, type III, alpha 1 (COL3A1), mRNA.	6.08266	0.00130439
ILMN_1733579	EVI2A	NM_014210.2	Homo sapiens ecotropic viral integration site 2A (EVI2A), transcript variant 2, mRNA.	6.08198	2.44e-09
ILMN_1713751	ADAM19	NM_033274.2	Homo sapiens ADAM metallopeptidase domain 19 (meltrin beta) (ADAM19), mRNA.	6.07728	3.64e-12
ILMN_1682636	CXCL2	NM_002089.3	Homo sapiens chemokine (C-X-C motif) ligand 2 (CXCL2), mRNA.	6.0682	0.0186701
ILMN_1763386	BID	NM_197966.1	Homo sapiens BH3 interacting domain death agonist (BID), transcript variant 1, mRNA.	6.06397	3.1e-06
ILMN_2085862	SLC15A3	NM_016582.1	Homo sapiens solute carrier family 15, member 3 (SLC15A3), mRNA.	6.05055	2.81e-08
ILMN_1697268	EMILIN2	NM_032048.2	Homo sapiens elastin microfibril interfacer 2 (EMILIN2), mRNA.	6.01522	2.57e-07
ILMN_1653498	IGSF6	NM_005849.1	Homo sapiens immunoglobulin superfamily, member 6 (IGSF6), mRNA.	6.00129	1.24e-07
ILMN_1652825	IL10RA	NM_001558.2	Homo sapiens interleukin 10 receptor, alpha (IL10RA), mRNA.	5.99626	2.44e-09
ILMN_1733094	STEAP1	NM_012449.2	Homo sapiens six transmembrane epithelial antigen of the prostate 1 (STEAP1), mRNA.	5.98807	6.1e-07
ILMN_1657892	TLR8	NM_138636.2	Homo sapiens toll-like receptor 8 (TLR8), transcript variant 2, mRNA.	5.98236	5.6e-08
ILMN_1797895	FFAR2	NM_005306.1	Homo sapiens free fatty acid receptor 2 (FFAR2), mRNA.	5.97503	3.64e-05
ILMN_1699574	NRP1	NM_003873.4	Homo sapiens neuropilin 1 (NRP1), transcript variant 1, mRNA.	5.931	2.48e-07
ILMN_1738675	PTPN6	NM_080548.3	Homo sapiens protein tyrosine phosphatase, non-receptor type 6 (PTPN6), transcript variant 2, mRNA.	5.91362	1.17e-06
ILMN_1695851	PARVG	NM_022141.4	Homo sapiens parvin, gamma (PARVG), mRNA.	5.91159	4.28e-09
ILMN_1664094	P2RY13	NM_023914.2	Homo sapiens purinergic receptor P2Y, G-protein coupled, 13 (P2RY13), transcript variant 1, mRNA.	5.85611	1.14e-07
ILMN_1800787	RFTN1	NM_015150.1	Homo sapiens raftlin, lipid raft linker 1 (RFTN1), mRNA.	5.8248	6.43e-07
ILMN_1676372	CD209	NM_021155.2	Homo sapiens CD209 molecule (CD209), mRNA.	5.8052	8.85e-06
ILMN_1674402	TMEM71	NM_144649.1	Homo sapiens transmembrane protein 71 (TMEM71), mRNA.	5.76744	6.85e-08
ILMN_2078599	ACP5	NM_001611.2	Homo sapiens acid phosphatase 5, tartrate resistant (ACP5), mRNA.	5.76706	1.41e-07
ILMN_1742789	LPXN	NM_004811.1	Homo sapiens leupaxin (LPXN), mRNA.	5.74064	1.1e-09
ILMN_1795930	PTGER4	NM_000958.2	Homo sapiens prostaglandin E receptor 4 (subtype EP4) (PTGER4), mRNA.	5.73157	2.2e-06
ILMN_2340259	PDE4B	NM_002600.3	Homo sapiens phosphodiesterase 4B, cAMP-specific (phosphodiesterase E4 dunce homolog, Drosophila) (PDE4B), transcript variant a, mRNA.	5.6969	9.63e-05
ILMN_1701424	LAMC2	NM_005562.1	Homo sapiens laminin, gamma 2 (LAMC2), transcript variant 1, mRNA.	5.65746	0.0003419
ILMN_1807925	GNG2	NM_053064.3	Homo sapiens guanine nucleotide binding protein (G protein), gamma 2 (GNG2), mRNA.	5.64411	1.7e-06
ILMN_1785005	NCF4	NM_000631.3	Homo sapiens neutrophil cytosolic factor 4, 40kDa (NCF4), transcript variant 1, mRNA.	5.63705	6.44e-09
ILMN_1740298	SIGLEC5	NM_003830.1	Homo sapiens sialic acid binding Ig-like lectin 5 (SIGLEC5), mRNA.	5.62222	6.31e-06
ILMN_3237878	LOC100133875	XM_001720097.1	PREDICTED: Homo sapiens similar to Leukocyte immunoglobulin-like receptor, subfamily A (without TM domain), member 3 (LOC100133875), partial mRNA.	5.60684	2.2e-05
ILMN_2174574	HNRNPA3P1	NR_002726.1	Homo sapiens heterogeneous nuclear ribonucleoprotein A3 pseudogene 1 (HNRNPA3P1) on chromosome 10. XR_000879 XR_001292 XR_001293 XR_001294 XR_001295 XR_001296 XR_001297	5.55793	2.67e-05
ILMN_2232121	GPR65	NM_003608.2	Homo sapiens G protein-coupled receptor 65 (GPR65), mRNA.	5.51985	2.89e-05
ILMN_1761733	HLA-DMB	NM_002118.3	Homo sapiens major histocompatibility complex, class II, DM beta (HLA-DMB), mRNA.	5.49816	2.12e-06
ILMN_1704985	CYP27A1	NM_000784.2	Homo sapiens cytochrome P450, family 27, subfamily A, polypeptide 1 (CYP27A1), nuclear gene encoding mitochondrial protein, mRNA.	5.49558	8.47e-06
ILMN_1721762	IL18RAP	NM_003853.2	Homo sapiens interleukin 18 receptor accessory protein (IL18RAP), mRNA.	5.49025	4.23e-05
ILMN_1763260	HIF1A	NM_001530.2	Homo sapiens hypoxia-inducible factor 1, alpha subunit (basic helix-loop-helix transcription factor) (HIF1A), transcript variant 1, mRNA.	5.48574	1.52e-06
ILMN_1697554	SASH3	NM_018990.2	Homo sapiens SAM and SH3 domain containing 3 (SASH3), mRNA.	5.42972	8.81e-09
ILMN_1662799	GPSM3	NM_022107.1	Homo sapiens G-protein signaling modulator 3 (AGS3-like, C. elegans) (GPSM3), mRNA.	5.41151	1.32e-07
ILMN_1681239	MYO1F	NM_012335.2	Homo sapiens myosin IF (MYO1F), mRNA.	5.40002	2.08e-08
ILMN_1746085	IGFBP3	NM_000598.4	Homo sapiens insulin-like growth factor binding protein 3 (IGFBP3), transcript variant 2, mRNA.	5.33235	0.00242348
ILMN_1655549	SIGLEC10	NM_033130.2	Homo sapiens sialic acid binding Ig-like lectin 10 (SIGLEC10), mRNA.	5.31648	3.43e-05
ILMN_1747622	CD33	NM_001772.3	Homo sapiens CD33 molecule (CD33), transcript variant 1, mRNA.	5.31399	1.7e-08
ILMN_2109708	ECGF1	NM_001953.2	Homo sapiens endothelial cell growth factor 1 (platelet-derived) (ECGF1), mRNA.	5.31037	1.3e-06
ILMN_1723035	OLR1	NM_002543.3	Homo sapiens oxidized low density lipoprotein (lectin-like) receptor 1 (OLR1), mRNA.	5.28673	0.000399436
ILMN_1694548	ANXA3	NM_005139.2	Homo sapiens annexin A3 (ANXA3), mRNA.	5.26096	4.82e-07
ILMN_1669376	DRAM1	NM_018370.2	Homo sapiens DNA-damage regulated autophagy modulator 1 (DRAM1), mRNA.	5.2564	5.53e-09
ILMN_1677085	RGS19	NM_005873.2	Homo sapiens regulator of G-protein signaling 19 (RGS19), transcript variant 1, mRNA.	5.20148	2.04e-08
ILMN_1724533	LY96	NM_015364.2	Homo sapiens lymphocyte antigen 96 (LY96), mRNA.	5.19223	2.31e-06
ILMN_1773389	PLTP	NM_182676.1	Homo sapiens phospholipid transfer protein (PLTP), transcript variant 2, mRNA.	5.18927	1.53e-07
ILMN_1713749	CORO1A	NM_007074.2	Homo sapiens coronin, actin binding protein, 1A (CORO1A), mRNA.	5.16022	6.33e-08
ILMN_1782015	FCRLB	NM_001002901.2	Homo sapiens Fc receptor-like B (FCRLB), mRNA.	5.14925	3.73e-09
ILMN_2325837	CD3D	NM_001040651.1	Homo sapiens CD3d molecule, delta (CD3-TCR complex) (CD3D), transcript variant 2, mRNA.	5.14838	1.12e-06
ILMN_1675191	GAPT	NM_152687.2	Homo sapiens GRB2-binding adaptor protein, transmembrane (GAPT), mRNA.	5.10576	2.55e-06
ILMN_1689836	C5AR1	NM_001736.3	Homo sapiens complement component 5a receptor 1 (C5AR1), mRNA.	5.09894	1.46e-07
ILMN_1702301	DOCK10	NM_014689.2	Homo sapiens dedicator of cytokinesis 10 (DOCK10), mRNA.	5.08642	1.5e-09
ILMN_1733675	MPP1	NM_002436.2	Homo sapiens membrane protein, palmitoylated 1, 55kDa (MPP1), mRNA.	5.057	2.95e-09
ILMN_2126706	LMNB1	NM_005573.2	Homo sapiens lamin B1 (LMNB1), mRNA.	5.02975	4.88e-06
ILMN_2208413	ARHGAP15	NM_018460.2	Homo sapiens Rho GTPase activating protein 15 (ARHGAP15), mRNA.	5.02328	1.5e-08
ILMN_1810978	MUCL1	NM_058173.2	Homo sapiens mucin-like 1 (MUCL1), mRNA.	5.01807	0.000174297
ILMN_1713813	LOC400578	XR_017543.1	PREDICTED: Homo sapiens similar to Keratin, type I cytoskeletal 14 (Cytokeratin-14) (CK-14) (Keratin-14) (K14) (LOC400578), mRNA.	5.0103	0.0212226
ILMN_1678690	UPB1	NM_016327.2	Homo sapiens ureidopropionase, beta (UPB1), mRNA.	4.98111	1.54e-05
ILMN_1780465	CLEC5A	NM_013252.2	Homo sapiens C-type lectin domain family 5, member A (CLEC5A), mRNA.	4.97101	2.38e-06
ILMN_2059549	SYK	NM_003177.3	Homo sapiens spleen tyrosine kinase (SYK), mRNA.	4.96763	1.89e-06
ILMN_1717261	HLA-DRB3	NM_022555.3	Homo sapiens major histocompatibility complex, class II, DR beta 3 (HLA-DRB3), mRNA.	4.95042	2.04e-05
ILMN_1669409	VSIG4	NM_007268.2	Homo sapiens V-set and immunoglobulin domain containing 4 (VSIG4), transcript variant 1, mRNA.	4.93724	2.08e-05
ILMN_1752046	SH2B3	NM_005475.1	Homo sapiens SH2B adaptor protein 3 (SH2B3), mRNA.	4.93528	4.64e-08
ILMN_1706217	TLR4	NM_138554.2	Homo sapiens toll-like receptor 4 (TLR4), mRNA.	4.92265	1.53e-07
ILMN_1733259	ADORA3	NM_001081976.1	Homo sapiens adenosine A3 receptor (ADORA3), transcript variant 3, mRNA.	4.90737	1.19e-06
ILMN_1787127	SLC43A2	NM_152346.1	Homo sapiens solute carrier family 43, member 2 (SLC43A2), mRNA.	4.90588	3.96e-06
ILMN_1728478	CXCL16	NM_022059.1	Homo sapiens chemokine (C-X-C motif) ligand 16 (CXCL16), mRNA.	4.87813	1.92e-07
ILMN_1815086	NINJ1	NM_004148.3	Homo sapiens ninjurin 1 (NINJ1), mRNA.	4.87717	3.66e-05
ILMN_2138765	PLIN2	NM_001122.2	Homo sapiens perilipin 2 (PLIN2), mRNA.	4.87625	7.48e-05
ILMN_1780255	KLK6	NM_001012964.1	Homo sapiens kallikrein-related peptidase 6 (KLK6), transcript variant B, mRNA.	4.85833	0.000159925
ILMN_1796409	C1QB	NM_000491.3	Homo sapiens complement component 1, q subcomponent, B chain (C1QB), mRNA.	4.85184	0.00123038
ILMN_1774685	IL24	NM_006850.2	Homo sapiens interleukin 24 (IL24), transcript variant 1, mRNA.	4.8463	6.7e-07
ILMN_1812995	CTSL1	NM_001912.3	Homo sapiens cathepsin L1 (CTSL1), transcript variant 1, mRNA.	4.84623	2.82e-07
ILMN_1764577	MFNG	NM_002405.2	Homo sapiens MFNG O-fucosylpeptide 3-beta-N-acetylglucosaminyltransferase (MFNG), mRNA.	4.83725	1.29e-07
ILMN_2079655	KLRB1	NM_002258.2	Homo sapiens killer cell lectin-like receptor subfamily B, member 1 (KLRB1), mRNA.	4.82455	3.73e-05
ILMN_1678490	RILPL2	NM_145058.1	Homo sapiens Rab interacting lysosomal protein-like 2 (RILPL2), mRNA.	4.81963	8.96e-05
ILMN_1688158	CYB5R4	NM_016230.3	Homo sapiens cytochrome b5 reductase 4 (CYB5R4), mRNA.	4.81503	1.71e-06
ILMN_1688698	ZEB2	NM_014795.2	Homo sapiens zinc finger E-box binding homeobox 2 (ZEB2), mRNA.	4.80861	9e-07
ILMN_1809400	FAM49B	NM_016623.3	Homo sapiens family with sequence similarity 49, member B (FAM49B), mRNA.	4.79447	5.32e-06
ILMN_1701906	CD300C	NM_006678.3	Homo sapiens CD300c molecule (CD300C), mRNA.	4.78867	4.57e-08
ILMN_1759563	NRIP3	NM_020645.1	Homo sapiens nuclear receptor interacting protein 3 (NRIP3), mRNA.	4.7622	0.00012574
ILMN_1815719	PLCG2	NM_002661.2	Homo sapiens phospholipase C, gamma 2 (phosphatidylinositol-specific) (PLCG2), mRNA.	4.7492	6.46e-09
ILMN_1758939	RIPK2	NM_003821.5	Homo sapiens receptor-interacting serine-threonine kinase 2 (RIPK2), mRNA.	4.74863	0.000209283
ILMN_1779875	THY1	NM_006288.2	Homo sapiens Thy-1 cell surface antigen (THY1), mRNA.	4.74534	0.00446684
ILMN_2395711	ARRB2	NM_199004.1	Homo sapiens arrestin, beta 2 (ARRB2), transcript variant 2, mRNA.	4.72376	2.27e-08
ILMN_2379644	CD74	NM_004355.2	Homo sapiens CD74 molecule, major histocompatibility complex, class II invariant chain (CD74), transcript variant 2, mRNA.	4.71511	8.93e-06
ILMN_2186806	HLA-F	NM_018950.1	Homo sapiens major histocompatibility complex, class I, F (HLA-F), mRNA.	4.71433	2.38e-06
ILMN_1720771	STX11	NM_003764.2	Homo sapiens syntaxin 11 (STX11), mRNA.	4.70586	0.000846615
ILMN_1720048	CCL2	NM_002982.3	Homo sapiens chemokine (C-C motif) ligand 2 (CCL2), mRNA.	4.68641	0.00229943
ILMN_1738220	TREML3	XM_929970.2	PREDICTED: Homo sapiens triggering receptor expressed on myeloid cells-like 3 (TREML3), mRNA.	4.66662	9.64e-05
ILMN_1690125	PDLIM7	NM_213636.1	Homo sapiens PDZ and LIM domain 7 (enigma) (PDLIM7), transcript variant 4, mRNA.	4.64122	3.91e-09
ILMN_1718866	C5orf46	NM_206966.2	Homo sapiens chromosome 5 open reading frame 46 (C5orf46), mRNA.	4.62391	7.48e-05
ILMN_1668743	LOC728069	XM_001128421.1	PREDICTED: Homo sapiens hypothetical LOC728069 (LOC728069), mRNA.	4.55319	0.000191925
ILMN_1808501	SH3KBP1	NM_031892.1	Homo sapiens SH3-domain kinase binding protein 1 (SH3KBP1), transcript variant 1, mRNA.	4.54003	1.72e-08
ILMN_1662026	BTK	NM_000061.1	Homo sapiens Bruton agammaglobulinemia tyrosine kinase (BTK), mRNA.	4.53245	2.94e-10
ILMN_1750748	MGC102966	XR_015970.1	PREDICTED: Homo sapiens similar to Keratin, type I cytoskeletal 16 (Cytokeratin-16) (CK-16) (Keratin-16) (K16) (MGC102966), misc RNA.	4.51559	0.0211435
ILMN_1722158	CASP5	NM_004347.1	Homo sapiens caspase 5, apoptosis-related cysteine peptidase (CASP5), mRNA.	4.49977	7.02e-06
ILMN_1696494	CMTM6	NM_017801.2	Homo sapiens CKLF-like MARVEL transmembrane domain containing 6 (CMTM6), mRNA.	4.49488	1.63e-06
ILMN_1707727	ANGPTL4	NM_139314.1	Homo sapiens angiopoietin-like 4 (ANGPTL4), transcript variant 1, mRNA.	4.48493	0.00188609
ILMN_1705247	ACSL5	NM_016234.3	Homo sapiens acyl-CoA synthetase long-chain family member 5 (ACSL5), transcript variant 1, mRNA.	4.48348	3.79e-06
ILMN_1657129	SKAP2	NM_003930.3	Homo sapiens src kinase associated phosphoprotein 2 (SKAP2), mRNA.	4.47289	1.22e-07
ILMN_2377669	CD247	NM_198053.1	Homo sapiens CD247 molecule (CD247), transcript variant 1, mRNA.	4.45799	1.31e-06
ILMN_1659255	RP2	NM_006915.1	Homo sapiens retinitis pigmentosa 2 (X-linked recessive) (RP2), mRNA.	4.43521	8.26e-07
ILMN_1744963	ERO1L	NM_014584.1	Homo sapiens ERO1-like (S. cerevisiae) (ERO1L), mRNA.	4.39721	5.64e-06
ILMN_1748473	GIMAP4	NM_018326.2	Homo sapiens GTPase, IMAP family member 4 (GIMAP4), mRNA.	4.39601	1.48e-05
ILMN_1677200	CYFIP2	NM_014376.2	Homo sapiens cytoplasmic FMR1 interacting protein 2 (CYFIP2), transcript variant 3, mRNA.	4.38846	1.91e-06
ILMN_1723486	HK2	NM_000189.4	Homo sapiens hexokinase 2 (HK2), mRNA.	4.38774	1.35e-05
ILMN_1766411	AP1S2	NM_003916.3	Homo sapiens adaptor-related protein complex 1, sigma 2 subunit (AP1S2), mRNA.	4.37028	1.18e-06
ILMN_1689968	PLEKHO2	NM_025201.3	Homo sapiens pleckstrin homology domain containing, family O member 2 (PLEKHO2), mRNA.	4.35773	5.8e-07
ILMN_1652185	IL4R	NM_000418.2	Homo sapiens interleukin 4 receptor (IL4R), transcript variant 1, mRNA.	4.32834	3.01e-05
ILMN_1786847	TGM3	NM_003245.2	Homo sapiens transglutaminase 3 (E polypeptide, protein-glutamine-gamma-glutamyltransferase) (TGM3), mRNA.	4.3151	0.000668267
ILMN_1711786	NFE2	NM_006163.1	Homo sapiens nuclear factor (erythroid-derived 2), 45kDa (NFE2), transcript variant 1, mRNA.	4.30262	5.29e-06
ILMN_1745242	PLSCR1	NM_021105.1	Homo sapiens phospholipid scramblase 1 (PLSCR1), mRNA.	4.29663	2.49e-06
ILMN_1802082	PRDM8	NM_020226.3	Homo sapiens PR domain containing 8 (PRDM8), transcript variant 1, mRNA.	4.29052	2.14e-05
ILMN_2068104	TFPI2	NM_006528.2	Homo sapiens tissue factor pathway inhibitor 2 (TFPI2), mRNA.	4.28597	3.98e-05
ILMN_1677511	PTGS2	NM_000963.1	Homo sapiens prostaglandin-endoperoxide synthase 2 (prostaglandin G/H synthase and cyclooxygenase) (PTGS2), mRNA.	4.27944	0.0130703
ILMN_2186061	PFKFB3	NM_004566.2	Homo sapiens 6-phosphofructo-2-kinase/fructose-2,6-biphosphatase 3 (PFKFB3), mRNA.	4.26916	4.24e-05
ILMN_1779324	GZMA	NM_006144.2	Homo sapiens granzyme A (granzyme 1, cytotoxic T-lymphocyte-associated serine esterase 3) (GZMA), mRNA.	4.26477	2.14e-06
ILMN_1798270	C11orf75	NM_020179.1	Homo sapiens chromosome 11 open reading frame 75 (C11orf75), mRNA.	4.26	2.48e-07
ILMN_1668822	BATF	NM_006399.2	Homo sapiens basic leucine zipper transcription factor, ATF-like (BATF), mRNA.	4.22644	1.63e-06
ILMN_1787897	CXCL1	NM_001511.1	Homo sapiens chemokine (C-X-C motif) ligand 1 (melanoma growth stimulating activity, alpha) (CXCL1), mRNA.	4.21942	0.00238134
ILMN_2229922	C12orf35	NM_018169.2	Homo sapiens chromosome 12 open reading frame 35 (C12orf35), mRNA.	4.21662	2.06e-05
ILMN_1778401	HLA-B	NM_005514.5	Homo sapiens major histocompatibility complex, class I, B (HLA-B), mRNA.	4.20675	3.02e-08
ILMN_1751851	CECR1	NM_177405.1	Homo sapiens cat eye syndrome chromosome region, candidate 1 (CECR1), transcript variant 2, mRNA.	4.20418	2.39e-06
ILMN_2370336	MS4A4A	NM_148975.1	Homo sapiens membrane-spanning 4-domains, subfamily A, member 4 (MS4A4A), transcript variant 2, mRNA.	4.18985	1.67e-06
ILMN_1812926	ANTXR2	NM_058172.3	Homo sapiens anthrax toxin receptor 2 (ANTXR2), mRNA.	4.16204	6.71e-06
ILMN_1778136	ZMYND15	NM_032265.1	Homo sapiens zinc finger, MYND-type containing 15 (ZMYND15), transcript variant 2, mRNA.	4.15195	2.27e-08
ILMN_1658962	LCP2	NM_005565.3	Homo sapiens lymphocyte cytosolic protein 2 (SH2 domain containing leukocyte protein of 76kDa) (LCP2), mRNA.	4.15036	6.49e-05
ILMN_1651826	BASP1	NM_006317.3	Homo sapiens brain abundant, membrane attached signal protein 1 (BASP1), mRNA.	4.14398	2.74e-06
ILMN_2330307	SLC43A3	NM_017611.2	Homo sapiens solute carrier family 43, member 3 (SLC43A3), mRNA.	4.13057	2.59e-05
ILMN_1711223	LOC649362	XM_943669.1	PREDICTED: Homo sapiens hypothetical protein LOC649362 (LOC649362), mRNA.	4.11404	2.74e-07
ILMN_1772218	HLA-DPA1	NM_033554.2	Homo sapiens major histocompatibility complex, class II, DP alpha 1 (HLA-DPA1), mRNA.	4.10881	5.01e-05
ILMN_1655414	TNFSF14	NM_003807.2	Homo sapiens tumor necrosis factor (ligand) superfamily, member 14 (TNFSF14), transcript variant 1, mRNA.	4.10398	0.000402337
ILMN_3308936	MIR223	NR_029637.1	Homo sapiens microRNA 223 (MIR223), microRNA.	4.10267	2.42e-05
ILMN_1668417	WASPIP	NM_003387.3	Homo sapiens Wiskott-Aldrich syndrome protein interacting protein (WASPIP), mRNA.	4.09515	7.38e-06
ILMN_1757351	S100A7	NM_002963.3	Homo sapiens S100 calcium binding protein A7 (S100A7), mRNA.	4.08631	0.000379504
ILMN_2351298	WIPF1	NM_001077269.1	Homo sapiens WAS/WASL interacting protein family, member 1 (WIPF1), transcript variant 2, mRNA.	4.08598	4.82e-07
ILMN_1745964	IRAK2	NM_001570.3	Homo sapiens interleukin-1 receptor-associated kinase 2 (IRAK2), mRNA.	4.08254	0.00183642
ILMN_1689160	DPEP2	NM_022355.1	Homo sapiens dipeptidase 2 (DPEP2), mRNA.	4.07747	7.73e-08
ILMN_1692295	MYO1G	NM_033054.1	Homo sapiens myosin IG (MYO1G), mRNA.	4.07298	9.5e-09
ILMN_1698323	PLEKHB2	NM_001031706.1	Homo sapiens pleckstrin homology domain containing, family B (evectins) member 2 (PLEKHB2), transcript variant 1, mRNA.	4.06899	6.19e-05
ILMN_1695025	CD2	NM_001767.2	Homo sapiens CD2 molecule (CD2), mRNA.	4.05563	4.12e-07
ILMN_1701603	ALPL	NM_000478.3	Homo sapiens alkaline phosphatase, liver/bone/kidney (ALPL), transcript variant 1, mRNA.	4.0369	0.000482424
ILMN_1698367	CD84	NM_003874.1	Homo sapiens CD84 molecule (CD84), mRNA.	4.03672	1.38e-10
ILMN_1743570	CEACAM3	NM_001815.2	Homo sapiens carcinoembryonic antigen-related cell adhesion molecule 3 (CEACAM3), mRNA.	4.03274	5.42e-06
ILMN_1695311	HLA-DMA	NM_006120.2	Homo sapiens major histocompatibility complex, class II, DM alpha (HLA-DMA), mRNA.	4.00241	1.57e-05
ILMN_1767446	RNF150	NM_020724.1	Homo sapiens ring finger protein 150 (RNF150), mRNA.	0.249784	4.58e-06
ILMN_2135258	RAPGEF3	NM_006105.3	Homo sapiens Rap guanine nucleotide exchange factor (GEF) 3 (RAPGEF3), mRNA.	0.249772	8.2e-08
ILMN_3308961	MIR1974	NR_031738.1	Homo sapiens microRNA 1974 (MIR1974), microRNA.	0.249762	0.0271269
ILMN_1751227	LOC401321	XM_379483.3	PREDICTED: Homo sapiens hypothetical LOC401321 (LOC401321), mRNA.	0.249604	3.01e-06
ILMN_1714523	HEPH	NM_138737.1	Homo sapiens hephaestin (HEPH), transcript variant 1, mRNA.	0.249068	9.36e-06
ILMN_1662419	COX7A1	NM_001864.2	Homo sapiens cytochrome c oxidase subunit VIIa polypeptide 1 (muscle) (COX7A1), mRNA.	0.247837	2.7e-05
ILMN_1700888	ENPP1	NM_006208.1	Homo sapiens ectonucleotide pyrophosphatase/phosphodiesterase 1 (ENPP1), mRNA.	0.247418	3.79e-06
ILMN_1670325	SLC47A1	NM_018242.2	Homo sapiens solute carrier family 47, member 1 (SLC47A1), mRNA.	0.247388	4.03e-06
ILMN_1695959	C21orf63	NM_058187.3	Homo sapiens chromosome 21 open reading frame 63 (C21orf63), mRNA.	0.247386	7.73e-08
ILMN_1672908	TWIST1	NM_000474.3	Homo sapiens twist homolog 1 (Drosophila) (TWIST1), mRNA.	0.246486	0.00113615
ILMN_1672004	TOB1	NM_005749.2	Homo sapiens transducer of ERBB2, 1 (TOB1), mRNA.	0.245252	1.91e-06
ILMN_1796737	APM-1	XM_113971.4	PREDICTED: Homo sapiens BTB/POZ-zinc finger protein-like (APM-1), mRNA.	0.245002	1.17e-05
ILMN_1680018	RIPK4	NM_020639.2	Homo sapiens receptor-interacting serine-threonine kinase 4 (RIPK4), mRNA.	0.244809	0.00245625
ILMN_2102330	COL8A2	NM_005202.1	Homo sapiens collagen, type VIII, alpha 2 (COL8A2), mRNA.	0.243671	9.55e-05
ILMN_1761247	PIR	NM_001018109.1	Homo sapiens pirin (iron-binding nuclear protein) (PIR), transcript variant 2, mRNA.	0.243595	1.36e-05
ILMN_2111255	VIT	NM_053276.2	Homo sapiens vitrin (VIT), mRNA.	0.243504	4.6e-06
ILMN_1737416	PGBD3	NM_170753.1	Homo sapiens piggyBac transposable element derived 3 (PGBD3), mRNA.	0.242292	3.34e-07
ILMN_1710284	HES1	NM_005524.2	Homo sapiens hairy and enhancer of split 1, (Drosophila) (HES1), mRNA.	0.241159	0.00209377
ILMN_1674580	TRIM36	NM_001017397.1	Homo sapiens tripartite motif-containing 36 (TRIM36), transcript variant 2, mRNA.	0.238659	5.12e-06
ILMN_1651958	MGP	NM_000900.2	Homo sapiens matrix Gla protein (MGP), mRNA.	0.237999	2.47e-05
ILMN_1788131	CYP26A1	NM_057157.1	Homo sapiens cytochrome P450, family 26, subfamily A, polypeptide 1 (CYP26A1), transcript variant 2, mRNA.	0.237407	0.0103687
ILMN_1687501	MOXD1	NM_015529.2	Homo sapiens monooxygenase, DBH-like 1 (MOXD1), transcript variant 2, mRNA.	0.23693	0.00529137
ILMN_1680902	LOC284998	XM_944715.2	PREDICTED: Homo sapiens hypothetical protein LOC284998, transcript variant 4 (LOC284998), mRNA.	0.234918	7.01e-05
ILMN_1664912	IL11RA	NM_004512.3	Homo sapiens interleukin 11 receptor, alpha (IL11RA), transcript variant 1, mRNA.	0.233714	2.04e-05
ILMN_2352090	GPRC5C	NM_018653.3	Homo sapiens G protein-coupled receptor, family C, group 5, member C (GPRC5C), transcript variant 2, mRNA.	0.232435	3e-05
ILMN_1723684	DARC	NM_002036.2	Homo sapiens Duffy blood group, chemokine receptor (DARC), transcript variant 2, mRNA.	0.230762	0.00353174
ILMN_1718268	GJB4	NM_153212.1	Homo sapiens gap junction protein, beta 4, 30.3kDa (GJB4), mRNA.	0.230195	0.00314034
ILMN_1709237	EPHX2	NM_001979.4	Homo sapiens epoxide hydrolase 2, cytoplasmic (EPHX2), mRNA.	0.229833	1.82e-07
ILMN_1660808	WFDC1	NM_021197.2	Homo sapiens WAP four-disulfide core domain 1 (WFDC1), mRNA.	0.229783	3.55e-06
ILMN_1803094	PDGFD	NM_033135.3	Homo sapiens platelet derived growth factor D (PDGFD), transcript variant 2, mRNA.	0.229607	0.00189034
ILMN_1720513	SETBP1	NM_015559.1	Homo sapiens SET binding protein 1 (SETBP1), mRNA.	0.228607	7.6e-06
ILMN_1752159	AHNAK	NM_024060.2	Homo sapiens AHNAK nucleoprotein (AHNAK), transcript variant 2, mRNA.	0.227956	2.31e-06
ILMN_1740900	BMP4	NM_130851.1	Homo sapiens bone morphogenetic protein 4 (BMP4), transcript variant 3, mRNA.	0.227738	1.14e-07
ILMN_2082865	PLLP	NM_015993.1	Homo sapiens plasma membrane proteolipid (plasmolipin) (PLLP), mRNA.	0.227519	8.05e-07
ILMN_1671365	PRODH	NM_016335.2	Homo sapiens proline dehydrogenase (oxidase) 1 (PRODH), nuclear gene encoding mitochondrial protein, mRNA.	0.226952	3.23e-08
ILMN_1698259	TMEM100	NM_018286.2	Homo sapiens transmembrane protein 100 (TMEM100), transcript variant 2, mRNA.	0.226446	6.81e-07
ILMN_1765310	TCEAL2	NM_080390.3	Homo sapiens transcription elongation factor A (SII)-like 2 (TCEAL2), mRNA.	0.225535	3.08e-06
ILMN_2112638	SVEP1	NM_153366.2	Homo sapiens sushi, von Willebrand factor type A, EGF and pentraxin domain containing 1 (SVEP1), mRNA.	0.224639	0.000448819
ILMN_1761322	FHOD3	NM_025135.2	Homo sapiens formin homology 2 domain containing 3 (FHOD3), mRNA.	0.224127	0.000509561
ILMN_1704537	PHGDH	NM_006623.2	Homo sapiens phosphoglycerate dehydrogenase (PHGDH), mRNA.	0.223292	3.52e-05
ILMN_1692177	TSC22D1	NM_006022.2	Homo sapiens TSC22 domain family, member 1 (TSC22D1), transcript variant 2, mRNA.	0.223139	4.16e-06
ILMN_2402392	COL8A1	NM_020351.2	Homo sapiens collagen, type VIII, alpha 1 (COL8A1), transcript variant 2, mRNA.	0.222976	7.56e-05
ILMN_1718671	GJB6	NM_006783.2	Homo sapiens gap junction protein, beta 6 (GJB6), mRNA.	0.222541	0.0103384
ILMN_1784217	SOX15	NM_006942.1	Homo sapiens SRY (sex determining region Y)-box 15 (SOX15), mRNA.	0.22244	0.000592145
ILMN_3242144	SNORD97	NR_004403.1	Homo sapiens small nucleolar RNA, C/D box 97 (SNORD97), small nucleolar RNA.	0.222106	0.000133158
ILMN_1784287	TGFBR3	NM_003243.2	Homo sapiens transforming growth factor, beta receptor III (TGFBR3), mRNA.	0.2208	2.38e-07
ILMN_1775170	MT1X	NM_005952.2	Homo sapiens metallothionein 1X (MT1X), mRNA.	0.220711	0.000177195
ILMN_1752968	LAMB2	NM_002292.3	Homo sapiens laminin, beta 2 (laminin S) (LAMB2), mRNA.	0.220584	9.89e-06
ILMN_1741688	CPXM2	NM_198148.1	Homo sapiens carboxypeptidase X (M14 family), member 2 (CPXM2), mRNA.	0.219346	0.000176617
ILMN_2179717	C9orf61	NM_004816.2	Homo sapiens chromosome 9 open reading frame 61 (C9orf61), mRNA.	0.218753	1.94e-06
ILMN_1746013	SPOCK1	NM_004598.3	Homo sapiens sparc/osteonectin, cwcv and kazal-like domains proteoglycan (testican) 1 (SPOCK1), mRNA.	0.217825	0.000147014
ILMN_2187746	EMX2	NM_004098.2	Homo sapiens empty spiracles homeobox 2 (EMX2), mRNA.	0.216785	6.63e-06
ILMN_1713995	SCNN1A	NM_001038.4	Homo sapiens sodium channel, nonvoltage-gated 1 alpha (SCNN1A), mRNA.	0.216606	0.00012505
ILMN_2223941	FBLN5	NM_006329.2	Homo sapiens fibulin 5 (FBLN5), mRNA.	0.216604	0.000169
ILMN_1700583	ZNF750	NM_024702.2	Homo sapiens zinc finger protein 750 (ZNF750), mRNA.	0.216182	0.00333938
ILMN_2141482	SERPINF1	NM_002615.4	Homo sapiens serpin peptidase inhibitor, clade F (alpha-2 antiplasmin, pigment epithelium derived factor), member 1 (SERPINF1), mRNA.	0.215027	9.56e-05
ILMN_1680339	PDGFRL	NM_006207.1	Homo sapiens platelet-derived growth factor receptor-like (PDGFRL), mRNA.	0.214596	0.000908634
ILMN_1791531	FA2H	NM_024306.2	Homo sapiens fatty acid 2-hydroxylase (FA2H), mRNA.	0.211505	0.000339962
ILMN_1670708	F10	NM_000504.3	Homo sapiens coagulation factor X (F10), mRNA.	0.211358	3.22e-06
ILMN_2120210	RCAN2	NM_005822.2	Homo sapiens regulator of calcineurin 2 (RCAN2), mRNA.	0.210618	4.5e-06
ILMN_1684755	KAZALD1	NM_030929.3	Homo sapiens Kazal-type serine peptidase inhibitor domain 1 (KAZALD1), mRNA.	0.209823	5.18e-07
ILMN_1802654	GLT8D2	NM_031302.3	Homo sapiens glycosyltransferase 8 domain containing 2 (GLT8D2), mRNA.	0.209785	0.000337602
ILMN_1694840	MATN2	NM_002380.3	Homo sapiens matrilin 2 (MATN2), transcript variant 1, mRNA.	0.209762	0.000239779
ILMN_1660806	CSRP2	NM_001321.1	Homo sapiens cysteine and glycine-rich protein 2 (CSRP2), mRNA.	0.209748	0.00086749
ILMN_1713458	HBZ	NM_005332.2	Homo sapiens hemoglobin, zeta (HBZ), mRNA.	0.209597	8.74e-06
ILMN_1759910	SERPINA5	NM_000624.3	Homo sapiens serpin peptidase inhibitor, clade A (alpha-1 antiproteinase, antitrypsin), member 5 (SERPINA5), mRNA.	0.208862	1.13e-06
ILMN_1725193	IGFBP2	NM_000597.2	Homo sapiens insulin-like growth factor binding protein 2, 36kDa (IGFBP2), mRNA.	0.20801	6.06e-07
ILMN_3242315	SNORD3D	NR_006882.1	Homo sapiens small nucleolar RNA, C/D box 3D (SNORD3D), small nucleolar RNA.	0.207594	0.00221495
ILMN_1808011	FAM46B	NM_052943.2	Homo sapiens family with sequence similarity 46, member B (FAM46B), mRNA.	0.204275	2.37e-06
ILMN_1712943	CCK	NM_000729.3	Homo sapiens cholecystokinin (CCK), mRNA.	0.203984	1.93e-05
ILMN_1690703	C21orf34	NM_001005734.1	Homo sapiens chromosome 21 open reading frame 34 (C21orf34), transcript variant 3, mRNA.	0.20382	3.32e-07
ILMN_3307841	AGR2	NM_006408.3	Homo sapiens anterior gradient homolog 2 (Xenopus laevis) (AGR2), mRNA.	0.202759	0.0012933
ILMN_1671295	CCDC3	NM_031455.2	Homo sapiens coiled-coil domain containing 3 (CCDC3), mRNA.	0.201874	0.000136039
ILMN_1740586	PLA2G2A	NM_000300.2	Homo sapiens phospholipase A2, group IIA (platelets, synovial fluid) (PLA2G2A), mRNA.	0.200755	0.00379504
ILMN_1692938	PSAT1	NM_021154.3	Homo sapiens phosphoserine aminotransferase 1 (PSAT1), transcript variant 2, mRNA.	0.199883	0.00017316
ILMN_1693119	LYPD6B	NM_177964.3	Homo sapiens LY6/PLAUR domain containing 6B (LYPD6B), mRNA.	0.199757	0.000191066
ILMN_1760990	SH3GL3	NM_003027.2	Homo sapiens SH3-domain GRB2-like 3 (SH3GL3), mRNA.	0.199068	2.12e-05
ILMN_1728197	CLDN5	NM_003277.2	Homo sapiens claudin 5 (transmembrane protein deleted in velocardiofacial syndrome) (CLDN5), mRNA.	0.197168	0.00134278
ILMN_1769201	ELF3	NM_004433.3	Homo sapiens E74-like factor 3 (ets domain transcription factor, epithelial-specific ) (ELF3), mRNA.	0.196685	0.00357418
ILMN_1681103	AQP1	NM_198098.1	Homo sapiens aquaporin 1 (Colton blood group) (AQP1), mRNA.	0.195785	6.36e-07
ILMN_1722829	HLF	NM_002126.4	Homo sapiens hepatic leukemia factor (HLF), mRNA.	0.19417	2.34e-07
ILMN_1748323	CXCL14	NM_004887.3	Homo sapiens chemokine (C-X-C motif) ligand 14 (CXCL14), mRNA.	0.194097	0.000290969
ILMN_1751607	FOSB	NM_006732.1	Homo sapiens FBJ murine osteosarcoma viral oncogene homolog B (FOSB), mRNA.	0.19406	0.0091627
ILMN_2173294	FLJ10916	NM_018271.2	Homo sapiens hypothetical protein FLJ10916 (FLJ10916), mRNA.	0.193752	3.04e-05
ILMN_2314140	PAX6	NM_001604.3	Homo sapiens paired box 6 (PAX6), transcript variant 2, mRNA.	0.192979	0.00225399
ILMN_1672605	C7orf41	NM_152793.2	Homo sapiens chromosome 7 open reading frame 41 (C7orf41), mRNA.	0.189376	2.48e-07
ILMN_1790160	KIT	NM_001093772.1	Homo sapiens v-kit Hardy-Zuckerman 4 feline sarcoma viral oncogene homolog (KIT), transcript variant 2, mRNA.	0.189341	0.000586093
ILMN_1670331	LOC650757	XM_939840.1	PREDICTED: Homo sapiens hypothetical protein LOC650757 (LOC650757), mRNA.	0.187445	0.000432061
ILMN_1766914	MFAP4	NM_002404.1	Homo sapiens microfibrillar-associated protein 4 (MFAP4), mRNA.	0.186773	7.49e-05
ILMN_1679391	MAMDC2	NM_153267.3	Homo sapiens MAM domain containing 2 (MAMDC2), mRNA.	0.186577	0.000185579
ILMN_1695590	ADRB2	NM_000024.4	Homo sapiens adrenergic, beta-2-, receptor, surface (ADRB2), mRNA.	0.186057	9.39e-05
ILMN_1740426	RASD1	NM_016084.3	Homo sapiens RAS, dexamethasone-induced 1 (RASD1), mRNA.	0.185643	0.000136664
ILMN_1690034	SOD3	NM_003102.2	Homo sapiens superoxide dismutase 3, extracellular (SOD3), mRNA.	0.185557	2.2e-07
ILMN_1769575	JAM3	NM_032801.3	Homo sapiens junctional adhesion molecule 3 (JAM3), mRNA.	0.185501	8.23e-06
ILMN_2329735	ECM1	NM_022664.1	Homo sapiens extracellular matrix protein 1 (ECM1), transcript variant 2, mRNA.	0.185127	3.11e-06
ILMN_1747593	ISLR	NM_005545.3	Homo sapiens immunoglobulin superfamily containing leucine-rich repeat (ISLR), transcript variant 1, mRNA.	0.182357	3.95e-06
ILMN_1653719	ITGBL1	NM_004791.1	Homo sapiens integrin, beta-like 1 (with EGF-like repeat domains) (ITGBL1), mRNA.	0.182305	4.4e-06
ILMN_1669046	FOXQ1	NM_033260.3	Homo sapiens forkhead box Q1 (FOXQ1), mRNA.	0.181003	9.05e-05
ILMN_1804955	CTSF	NM_003793.2	Homo sapiens cathepsin F (CTSF), mRNA.	0.180155	4.94e-08
ILMN_1815673	DKK3	NM_015881.5	Homo sapiens dickkopf homolog 3 (Xenopus laevis) (DKK3), transcript variant 1, mRNA.	0.178374	2.76e-05
ILMN_1704056	RPPH1	NR_002312.1	Homo sapiens ribonuclease P RNA component H1 (RPPH1), RNase P RNA.	0.176286	0.00025379
ILMN_1782412	IRX2	NM_033267.3	Homo sapiens iroquois homeobox 2 (IRX2), mRNA.	0.176067	3.22e-07
ILMN_1675268	LRP4	NM_002334.1	Homo sapiens low density lipoprotein receptor-related protein 4 (LRP4), mRNA.	0.175986	8.29e-08
ILMN_1776519	RAP1GAP	NM_002885.1	Homo sapiens RAP1 GTPase activating protein (RAP1GAP), mRNA.	0.175632	2.95e-09
ILMN_1762764	SH3BGRL2	NM_031469.2	Homo sapiens SH3 domain binding glutamic acid-rich protein like 2 (SH3BGRL2), mRNA.	0.175221	9.96e-06
ILMN_2412192	CFH	NM_001014975.1	Homo sapiens complement factor H (CFH), transcript variant 2, mRNA.	0.172984	3.93e-05
ILMN_1714067	NTRK2	NM_001007097.1	Homo sapiens neurotrophic tyrosine kinase, receptor, type 2 (NTRK2), transcript variant b, mRNA.	0.16907	8.52e-08
ILMN_1670881	CHST6	NM_021615.4	Homo sapiens carbohydrate (N-acetylglucosamine 6-O) sulfotransferase 6 (CHST6), mRNA.	0.167999	1.15e-05
ILMN_1676563	HTRA1	NM_002775.3	Homo sapiens HtrA serine peptidase 1 (HTRA1), mRNA.	0.167273	1.37e-05
ILMN_1713744	C14orf132	NM_020215.2	Homo sapiens chromosome 14 open reading frame 132 (C14orf132), mRNA.	0.163219	9.15e-06
ILMN_1744765	KRT4	NM_002272.2	Homo sapiens keratin 4 (KRT4), mRNA.	0.160841	0.00951456
ILMN_1776157	SEPT04	NM_080415.1	Homo sapiens septin 4 (SEPT4), transcript variant 2, mRNA.	0.16081	2.89e-08
ILMN_1813561	SCIN	NM_033128.1	Homo sapiens scinderin (SCIN), mRNA.	0.160235	0.000103773
ILMN_2135709	C8orf47	NM_173549.1	Homo sapiens chromosome 8 open reading frame 47 (C8orf47), mRNA.	0.159596	0.000472625
ILMN_1729962	DCDC5	NM_198462.2	Homo sapiens doublecortin domain containing 5 (DCDC5), mRNA.	0.158539	0.000760519
ILMN_1738989	GOLSYN	NM_001099743.1	Homo sapiens Golgi-localized protein (GOLSYN), transcript variant 7, mRNA.	0.156037	9.76e-07
ILMN_1736184	GSTM3	NM_000849.3	Homo sapiens glutathione S-transferase M3 (brain) (GSTM3), mRNA.	0.155938	1.34e-09
ILMN_1736742	GLT25D2	NM_015101.2	Homo sapiens glycosyltransferase 25 domain containing 2 (GLT25D2), mRNA.	0.1545	1.27e-06
ILMN_1767556	C10orf10	NM_007021.2	Homo sapiens chromosome 10 open reading frame 10 (C10orf10), mRNA.	0.151152	0.000219739
ILMN_2148527	H19	NR_002196.1	Homo sapiens H19, imprinted maternally expressed transcript (non-protein coding) (H19), non-coding RNA.	0.145748	0.00505652
ILMN_1653200	SLC22A17	NM_016609.3	Homo sapiens solute carrier family 22, member 17 (SLC22A17), transcript variant 2, mRNA.	0.145074	3.62e-08
ILMN_1702503	ALDH3A1	NM_000691.3	Homo sapiens aldehyde dehydrogenase 3 family, memberA1 (ALDH3A1), mRNA.	0.139659	1.29e-05
ILMN_1709348	ALDH1A1	NM_000689.3	Homo sapiens aldehyde dehydrogenase 1 family, member A1 (ALDH1A1), mRNA.	0.139357	4.08e-05
ILMN_2305407	ZBTB16	NM_006006.4	Homo sapiens zinc finger and BTB domain containing 16 (ZBTB16), transcript variant 1, mRNA.	0.137899	4.43e-07
ILMN_1795507	ABCA6	NM_080284.2	Homo sapiens ATP-binding cassette, sub-family A (ABC1), member 6 (ABCA6), mRNA.	0.13394	4.69e-07
ILMN_1781884	KRT12	NM_000223.2	Homo sapiens keratin 12 (Meesmann corneal dystrophy) (KRT12), mRNA.	0.131871	0.0019651
ILMN_1776151	OLFML1	NM_198474.2	Homo sapiens olfactomedin-like 1 (OLFML1), mRNA.	0.130833	1.09e-05
ILMN_2052331	MYOC	NM_000261.1	Homo sapiens myocilin, trabecular meshwork inducible glucocorticoid response (MYOC), mRNA.	0.129964	2.59e-05
ILMN_1735156	SLC4A11	NM_032034.2	Homo sapiens solute carrier family 4, sodium borate transporter, member 11 (SLC4A11), mRNA.	0.126745	2.37e-08
ILMN_3181538	C10orf105	XM_001723289.1	PREDICTED: Homo sapiens chromosome 10 open reading frame 105 (C10orf105), mRNA.	0.125551	8.39e-10
ILMN_1695621	KRT3	NM_057088.2	Homo sapiens keratin 3 (KRT3), mRNA.	0.122147	0.00388317
ILMN_2353161	MSLN	NM_013404.3	Homo sapiens mesothelin (MSLN), transcript variant 2, mRNA.	0.119858	6.21e-05
ILMN_1693270	SUSD2	NM_019601.3	Homo sapiens sushi domain containing 2 (SUSD2), mRNA.	0.117053	1.65e-05
ILMN_1658384	CRTAC1	NM_018058.4	Homo sapiens cartilage acidic protein 1 (CRTAC1), mRNA.	0.11696	0.000192523
ILMN_1727532	OLFML3	NM_020190.2	Homo sapiens olfactomedin-like 3 (OLFML3), mRNA.	0.107104	1.18e-05
ILMN_1700144	ITGA10	NM_003637.3	Homo sapiens integrin, alpha 10 (ITGA10), mRNA.	0.107015	2.37e-09
ILMN_1736078	THBS4	NM_003248.3	Homo sapiens thrombospondin 4 (THBS4), mRNA.	0.106353	9.28e-05
ILMN_1701409	LOC646588	XM_943454.2	PREDICTED: Homo sapiens hypothetical protein LOC646588 (LOC646588), mRNA.	0.104343	7.98e-07
ILMN_2166696	ANGPTL5	NM_178127.2	Homo sapiens angiopoietin-like 5 (ANGPTL5), mRNA.	0.104172	3.93e-06
ILMN_1793025	OSAP	NM_032623.2	Homo sapiens ovary-specific acidic protein (OSAP), mRNA.	0.10251	1.08e-05
ILMN_1764309	ADH1A	NM_000667.2	Homo sapiens alcohol dehydrogenase 1A (class I), alpha polypeptide (ADH1A), mRNA.	0.0999945	3.72e-07
ILMN_3236160	C4orf49	NM_032623.3	Homo sapiens chromosome 4 open reading frame 49 (C4orf49), mRNA.	0.0978205	7.84e-06
ILMN_3239574	SNORD3A	NR_006880.1	Homo sapiens small nucleolar RNA, C/D box 3A (SNORD3A), small nucleolar RNA.	0.0943628	5.73e-07
ILMN_1730223	RNF39	NM_170769.1	Homo sapiens ring finger protein 39 (RNF39), transcript variant 2, mRNA.	0.0931809	4.07e-07
ILMN_1669362	IGFBP6	NM_002178.2	Homo sapiens insulin-like growth factor binding protein 6 (IGFBP6), mRNA.	0.0923437	8.29e-08
ILMN_2218208	SPARCL1	NM_004684.2	Homo sapiens SPARC-like 1 (mast9, hevin) (SPARCL1), mRNA.	0.0920808	4.96e-06
ILMN_3241034	SNORD3C	NR_006881.1	Homo sapiens small nucleolar RNA, C/D box 3C (SNORD3C), small nucleolar RNA.	0.0881977	1.43e-06
ILMN_1676822	C2orf40	NM_032411.1	Homo sapiens chromosome 2 open reading frame 40 (C2orf40), mRNA.	0.0877836	1.68e-05
ILMN_1732799	CD34	NM_001773.1	Homo sapiens CD34 antigen (CD34), transcript variant 2, mRNA.	0.0854873	1.18e-07
ILMN_1687556	DAPL1	NM_001017920.1	Homo sapiens death associated protein-like 1 (DAPL1), mRNA.	0.0854543	9.08e-05
ILMN_1781149	INMT	NM_006774.4	Homo sapiens indolethylamine N-methyltransferase (INMT), mRNA.	0.0849583	1.32e-07
ILMN_1732398	SCGB2A1	NM_002407.1	Homo sapiens secretoglobin, family 2A, member 1 (SCGB2A1), mRNA.	0.0842817	7.49e-05
ILMN_1790859	PLAC9	NM_001012973.1	Homo sapiens placenta-specific 9 (PLAC9), mRNA.	0.0815417	2.06e-06
ILMN_2349071	GPR64	NM_005756.2	Homo sapiens G protein-coupled receptor 64 (GPR64), transcript variant 4, mRNA.	0.0795901	1.02e-09
ILMN_1794742	HES5	NM_001010926.2	Homo sapiens hairy and enhancer of split 5 (Drosophila) (HES5), mRNA.	0.0724397	0.000268234
ILMN_1664464	PTGDS	NM_000954.5	Homo sapiens prostaglandin D2 synthase 21kDa (brain) (PTGDS), mRNA.	0.0700378	1.26e-09
ILMN_1813361	ANGPTL7	NM_021146.2	Homo sapiens angiopoietin-like 7 (ANGPTL7), mRNA.	0.0682063	0.000195522
ILMN_1743445	FAM107A	NM_001076778.1	Homo sapiens family with sequence similarity 107, member A (FAM107A), transcript variant 2, mRNA.	0.0645483	4.74e-08
ILMN_1791647	ASIP	NM_001672.2	Homo sapiens agouti signaling protein, nonagouti homolog (mouse) (ASIP), mRNA.	0.0543551	4.62e-12
ILMN_1732678	KERA	NM_007035.3	Homo sapiens keratocan (KERA), mRNA.	0.0453582	4.66e-06
ILMN_1779448	EFHD1	NM_025202.2	Homo sapiens EF-hand domain family, member D1 (EFHD1), mRNA.	0.037449	1.92e-11
ILMN_1777199	GRP	NM_001012513.1	Homo sapiens gastrin-releasing peptide (GRP), transcript variant 3, mRNA.	0.0359531	6.93e-09
ILMN_2201596	CYTL1	NM_018659.2	Homo sapiens cytokine-like 1 (CYTL1), mRNA.	0.0324226	1.74e-09

## Sheet: Bacterial v Fungal
Most highly expressed genes in the Bacterial Keratitis v Fungal Keratitis comparison
PROBE_ID	SYMBOL	ACCESSION	DEFINITION	FOLD CHANGE	FDR-ADJUSTED P-VALUE
ILMN_3250257	ACVRL1	NM_000020.2	Homo sapiens activin A receptor type II-like 1 (ACVRL1), transcript variant 1, mRNA.	0.410764	0.0139437
ILMN_1796349	SMPDL3A	NM_006714.2	Homo sapiens sphingomyelin phosphodiesterase, acid-like 3A (SMPDL3A), mRNA.	2.27379	0.0484193
