# Supplementary material for: Persistence of Innate Immune Pathways in Late Stage Human Bacterial and Fungal Keratitis: Results from a Comparative Transcriptome Analysis
Source: Front Cell Infect Microbiol. 2017 May 18;7:193. doi: 10.3389/fcimb.2017.00193 (PMC5435826; doi:10.3389/fcimb.2017.00193)
Supplement: Table S4 — Gene ontology enrichment analysis for the differentially expressed genes common to both bacterial and fungal keratitis: biological process (BP_FAT), molecular function (MF_FAT), and cellular component (CC_FAT) terms from DAVID v6.8. [file Table4.XLSX]

## Sheet: Genes Common to BK and FK
Table S4: Gene Ontology (GO) terms for the differentially expressed genes common to both bacterial and fungal Keratitis: (Biological Process (BP_FAT), Molecular Function (MF_FAT) and Cellular Component (CC_FAT) terms
Category	Term	Count	%	PValue	Genes	List Total	Pop Hits	Pop Total	Fold Enrichment	Bonferroni	Benjamini	FDR
GOTERM_BP_FAT	GO:0006955~immune response	120	0.317083	5.3746e-50	S100A8, AQP9, S100A7, AIF1, S100A9, C1QC, TLR8, BTK, CD48, MARCO, LILRA2, LILRA3, LILRA5, CFH, CLEC4A, LILRA6, IL1B, ADAM8, SYK, MATK, GBP5, NCF2, CD3D, NCF4, CCL4L1, CCL4L2, IL24, HLA-DQA1, THY1, IGSF6, C1QB, LAT2, PPBP, KRT16, LILRB3, LILRB4, HLA-DPA1, VSIG4, CLEC5A, HLA-DRA, C3AR1, CCL3, MFNG, LST1, FGR, HLA-DRB3, IFI30, CCL8, ITGB2, CCL5, CD74, CCL7, ITGAM, IRAK3, SLC11A1, DOCK2, RAC2, HLA-DR…	281	1551	16650	4.58435	2.41588e-46	2.41588e-46	1.01135e-46
GOTERM_BP_FAT	GO:0006952~defense response	110	0.290659	2.37936e-42	S100A8, S100A7, AIF1, S100A9, C1QC, TLR8, BTK, CD48, MARCO, LILRA2, LILRA3, HTRA1, APOE, LILRA5, SERPINE1, CLEC4A, CFH, CSF3R, IL1B, ADAM8, SYK, MATK, GBP5, NCF2, CCL4L1, CCL4L2, IL24, HLA-DQA1, TNFAIP6, C1QB, PPBP, KRT16, LILRB3, HLA-DPA1, VSIG4, CLEC5A, HLA-DRA, C3AR1, CCL3, FGR, ADORA2A, HLA-DRB3, CCL8, IFI30, ACP5, ITGB2, CCL5, CD74, CCL7, ITGAM, IRAK3, SLC11A1, DOCK2, ITGAX, HLA-DRB4, FCER1G…	281	1518	16650	4.29367	1.06952e-38	5.34761e-39	4.4773e-39
GOTERM_BP_FAT	GO:0002682~regulation of immune system process	103	0.272163	1.98514e-40	S100A7, AIF1, C1QC, TLR8, BTK, CD48, MARCO, HTRA1, OSCAR, SERPINE1, CLEC4A, CFH, IL1B, CSF3R, ADAM8, SYK, GBP5, CD3D, CCL4L1, HLA-DQA1, THY1, HCST, HES1, C1QB, LAT2, PPBP, HES5, LILRB3, CD33, LILRB4, HLA-DPA1, VSIG4, HLA-DRA, C3AR1, CCL3, LST1, FGR, ADORA2A, HLA-DRB3, CCL8, ITGB2, CCL5, CD74, CCL7, ITGAM, IRAK3, SLC11A1, DOCK2, RAC2, HLA-DRB4, FCER1G, TYROBP, HAVCR2, PTPN6, MYO1G, NCKAP1L, CD300C…	281	1378	16650	4.4289	8.9232e-37	2.9744e-37	3.73549e-37
GOTERM_BP_FAT	GO:0002684~positive regulation of immune system process	80	0.211389	1.06885e-33	S100A7, AIF1, HLA-DMB, C1QC, TLR8, BTK, MARCO, NOD2, SERPINE1, CFH, CLEC4A, IL1B, ADAM8, SYK, GBP5, LYN, CD3D, CCL4L1, NLRP3, RFTN1, WAS, HLA-DQA1, THY1, HES1, C1QB, LAT2, CD86, TNFSF13B, PPBP, SCIN, PLA2G7, HLA-DPA1, CA2, VSIG4, HLA-DRA, C3AR1, CCL3, TNF, CXCL5, FGR, HLA-DRB3, CCR1, FFAR2, CD247, GPSM3, FPR1, CCL8, ITGB2, FPR3, CXCL6, FPR2, ZBTB16, CCL5, IL7R, CD74, CCL7, ITGAM, IRAK3, SLC11A1, …	281	960	16650	4.93772	4.80448e-30	1.20112e-30	2.01128e-30
GOTERM_BP_FAT	GO:0050900~leukocyte migration	53	0.140045	1.01913e-32	S100A8, S100A7, AIF1, MMP9, S100A9, MMP1, SLC7A7, CD48, CXCR4, CCL3L1, CCL3L3, SERPINE1, IL1B, CSF3R, ADAM8, SYK, LYN, CCL4L1, CCL4L2, SIRPA, PPBP, PLA2G7, TREM1, C3AR1, CCL3, TNF, CXCL5, CCR1, FFAR2, GPSM3, FPR1, CCL8, FPR3, ITGB2, FPR2, CXCL6, CCL5, CD74, ITGAM, CCL7, RAC2, ITGAX, CCL20, FCER1G, THBS4, PTPN6, HCK, MYO1G, NCKAP1L, DOCK8, CORO1A, CCL13, CD300A	281	376	16650	8.3521	4.58099e-29	9.16197e-30	1.91772e-29
GOTERM_BP_FAT	GO:0006954~inflammatory response	65	0.171753	5.30571e-32	S100A8, AIF1, S100A9, TLR8, BTK, CCRL2, NOD2, SAA2, CXCR4, CCL3L1, APOE, SERPINE1, CCL3L3, CFH, IL1B, SERPINA1, ADAM8, SYK, GBP5, LYN, LYZ, CCL4L1, CCL4L2, IL24, NLRP3, CD163, OSM, PROK2, TNFAIP6, PPBP, KRT16, PLA2G7, C3AR1, CCL3, TNF, CXCL5, ADORA2A, CCR1, FFAR2, GPSM3, FPR1, CCL8, ACP5, FPR3, ITGB2, FPR2, CXCL6, CCL5, CCL7, SLC11A1, TNFRSF1B, CCL20, ALOX5AP, HLA-DRB4, FCER1G, SPP1, CSF1R, HAVCR…	281	637	16650	6.04619	2.38492e-28	3.97486e-29	9.98389e-29
GOTERM_BP_FAT	GO:0048584~positive regulation of response to stimulus	107	0.282732	1.04905e-28	S100A8, S100A7, AIF1, MMP9, S100A9, C1QC, TLR8, BTK, MARCO, SERPINE1, CLEC4A, CFH, IL1B, ADAM8, SYK, GBP5, CD3D, CCL4L1, CCL4L2, IL24, HLA-DQA1, THY1, HCST, PLAUR, HES1, C1QB, LAT2, PPBP, HES5, HLA-DPA1, VSIG4, HLA-DRA, C3AR1, CCL3, MFNG, FGR, ADORA2A, HLA-DRB3, CCL8, ITGB2, CCL5, CD74, CCL7, ITGAM, IRAK3, SLC11A1, RAC2, HLA-DRB4, FCER1G, CSF1R, HAVCR2, PTPN6, MYO1G, NCKAP1L, CD300A, CD209, NTRK2…	281	2030	16650	3.12317	4.71547e-25	6.73639e-26	1.97402e-25
GOTERM_BP_FAT	GO:0050776~regulation of immune response	71	0.187607	8.32826e-28	HLA-DMB, C1QC, TLR8, BTK, CD48, MARCO, NOD2, OSCAR, CFH, CLEC4A, IL1B, ADAM8, SYK, GBP5, LYN, CD3D, NLRP3, RFTN1, WAS, HLA-DQA1, HCST, THY1, C1QB, CD86, LAT2, TNFSF13B, CD33, HLA-DPA1, SERPINB4, FCRLB, TREM1, VSIG4, HLA-DRA, C3AR1, TNF, FGR, HLA-DRB3, FFAR2, COL3A1, CD247, FPR1, ITGB2, FPR3, FPR2, CCL5, IL7R, CD74, ITGAM, IRAK3, SLC11A1, LPXN, RAC2, FCN1, HLA-DRB4, FCER1G, TYROBP, HAVCR2, PTPN6, …	281	912	16650	4.61287	3.74355e-24	4.67944e-25	1.56715e-24
GOTERM_BP_FAT	GO:0060326~cell chemotaxis	41	0.108337	1.21753e-27	C3AR1, CCL3, S100A8, CXCL5, S100A7, AIF1, FFAR2, CCR1, S100A9, GPSM3, FPR1, CCL8, FPR3, ITGB2, FPR2, CXCL6, CCL5, CD74, CCL7, RAC2, SAA2, CCL20, CXCR4, CCL3L1, CCL3L3, SERPINE1, CSF3R, FCER1G, IL1B, ADAM8, SYK, THBS4, LYN, NCKAP1L, CCL4L1, CCL4L2, CORO1A, CCL13, PPBP, PLA2G7, TREM1	281	251	16650	9.67872	5.47278e-24	6.08087e-25	2.29105e-24
GOTERM_BP_FAT	GO:0030595~leukocyte chemotaxis	37	0.0977672	2.43747e-27	C3AR1, CCL3, S100A8, CXCL5, S100A7, AIF1, FFAR2, CCR1, S100A9, GPSM3, CCL8, ITGB2, CXCL6, CCL5, CD74, CCL7, RAC2, CCL20, CXCR4, CCL3L1, CCL3L3, SERPINE1, CSF3R, FCER1G, IL1B, ADAM8, SYK, THBS4, LYN, NCKAP1L, CCL4L1, CCL4L2, CORO1A, CCL13, PPBP, PLA2G7, TREM1	281	194	16650	11.3008	1.09564e-23	1.09564e-24	4.58665e-24
GOTERM_BP_FAT	GO:0051674~localization of cell	83	0.219316	2.84232e-26	S100A8, S100A7, AIF1, MMP9, FERMT3, S100A9, PAX6, MMP1, SLC7A7, CD48, SAA2, CXCR4, CCL3L1, APOE, SERPINE1, CCL3L3, CSF3R, IL1B, DOCK10, ADAM8, SYK, MATK, MATN2, LYN, CCL4L1, CCL4L2, IL24, WAS, SIRPA, MMP12, THY1, HES1, MMP10, TNFAIP6, PPBP, KRT16, SH3KBP1, PLA2G7, VCAN, TREM1, LCP1, C3AR1, CCL3, TNF, CCK, CXCL5, FGR, FFAR2, CCR1, COL3A1, GPSM3, FPR1, CCL8, ITGB2, SPOCK1, FPR3, CXCL6, FPR2, CCL5, …	281	1330	16650	3.69772	1.27762e-22	1.16147e-23	5.34846e-23
GOTERM_BP_FAT	GO:0048870~cell motility	83	0.219316	2.84232e-26	S100A8, S100A7, AIF1, MMP9, FERMT3, S100A9, PAX6, MMP1, SLC7A7, CD48, SAA2, CXCR4, CCL3L1, APOE, SERPINE1, CCL3L3, CSF3R, IL1B, DOCK10, ADAM8, SYK, MATK, MATN2, LYN, CCL4L1, CCL4L2, IL24, WAS, SIRPA, MMP12, THY1, HES1, MMP10, TNFAIP6, PPBP, KRT16, SH3KBP1, PLA2G7, VCAN, TREM1, LCP1, C3AR1, CCL3, TNF, CCK, CXCL5, FGR, FFAR2, CCR1, COL3A1, GPSM3, FPR1, CCL8, ITGB2, SPOCK1, FPR3, CXCL6, FPR2, CCL5, …	281	1330	16650	3.69772	1.27762e-22	1.16147e-23	5.34846e-23
GOTERM_BP_FAT	GO:0016477~cell migration	78	0.206104	4.95144e-26	S100A8, S100A7, AIF1, MMP9, FERMT3, S100A9, PAX6, MMP1, SLC7A7, CD48, SAA2, CXCR4, CCL3L1, APOE, SERPINE1, CCL3L3, CSF3R, IL1B, ADAM8, SYK, MATK, MATN2, LYN, CCL4L1, CCL4L2, IL24, SIRPA, MMP12, THY1, HES1, TNFAIP6, PPBP, KRT16, SH3KBP1, PLA2G7, VCAN, TREM1, LCP1, C3AR1, CCL3, TNF, CCK, CXCL5, FGR, FFAR2, CCR1, COL3A1, GPSM3, FPR1, CCL8, ITGB2, SPOCK1, FPR3, CXCL6, FPR2, CCL5, CD74, CCL7, ITGAM, C…	281	1184	16650	3.90347	2.22567e-22	1.85473e-23	9.31725e-23
GOTERM_BP_FAT	GO:0040011~locomotion	88	0.232527	1.57866e-25	S100A8, AIF1, S100A7, MMP9, FERMT3, S100A9, PAX6, MMP1, SLC7A7, CD48, CCRL2, SAA2, CXCR4, CCL3L1, APOE, SERPINE1, CCL3L3, CSF3R, IL1B, DOCK10, ADAM8, SYK, MATK, MATN2, LYN, CCL4L1, CCL4L2, IL24, WAS, SIRPA, MMP12, THY1, PLAUR, HES1, MMP10, TNFAIP6, PROK2, PPBP, KRT16, PLA2G7, SH3KBP1, VCAN, TREM1, LCP1, C3AR1, CCL3, TNF, CCK, CXCL5, FGR, ADORA2A, FFAR2, CCR1, COL3A1, GPSM3, FPR1, CCL8, ITGB2, SPO…	281	1530	16650	3.408	7.09607e-22	5.45851e-23	2.9706e-22
GOTERM_BP_FAT	GO:0045087~innate immune response	65	0.171753	2.80307e-25	KYNU, S100A8, S100A7, AIF1, S100A9, C1QC, TLR8, BTK, MARCO, NOD2, CCL3L1, CCL3L3, LILRA5, CLEC4A, CFH, ADAM8, MATK, SYK, GBP5, LYN, NCF2, CCL4L1, CCL4L2, NLRP3, SIGLEC14, RFTN1, HLA-DQA1, C1QB, CD86, KRT16, SLPI, HLA-DPA1, SERPINB4, TREM1, VSIG4, CLEC5A, HLA-DRA, CCL3, FGR, HLA-DRB3, FFAR2, CCL8, IFI30, ITGB2, CCL5, CCL7, ITGAM, IRAK3, SLC11A1, CCL20, FCN1, HLA-DRB4, FCER1G, TYROBP, CSF1R, HAVCR2…	281	836	16650	4.60697	1.25998e-21	8.99986e-23	5.27461e-22
GOTERM_BP_FAT	GO:0050778~positive regulation of immune response	57	0.150614	1.75583e-23	HLA-DMB, C1QC, TLR8, BTK, MARCO, NOD2, CLEC4A, CFH, IL1B, ADAM8, SYK, GBP5, CD3D, LYN, RFTN1, NLRP3, WAS, HLA-DQA1, THY1, C1QB, CD86, LAT2, TNFSF13B, HLA-DPA1, VSIG4, HLA-DRA, C3AR1, TNF, FGR, HLA-DRB3, FFAR2, CD247, FPR1, FPR3, ITGB2, FPR2, CCL5, CD74, ITGAM, IRAK3, SLC11A1, LPXN, FCN1, HLA-DRB4, FCER1G, HAVCR2, PTPN6, HCK, MYO1G, NCKAP1L, CD300A, CD209, PLCG2, CYFIP2, FCGR2A, CD14, SASH3	281	684	16650	4.93772	7.89244e-20	5.26163e-21	3.30398e-20
GOTERM_BP_FAT	GO:0097529~myeloid leukocyte migration	31	0.0819131	3.80561e-23	C3AR1, CCL3, S100A8, S100A7, AIF1, CCR1, S100A9, CCL8, ITGB2, CCL5, CD74, CCL7, RAC2, CCL20, CCL3L1, CCL3L3, SERPINE1, FCER1G, IL1B, CSF3R, ADAM8, THBS4, SYK, NCKAP1L, CCL4L1, CCL4L2, CCL13, PPBP, CD300A, PLA2G7, TREM1	281	159	16650	11.5524	1.71062e-19	1.06914e-20	7.16111e-20
GOTERM_BP_FAT	GO:0097530~granulocyte migration	27	0.0713436	1.99163e-22	C3AR1, CCL3, S100A8, S100A7, S100A9, CCL8, ITGB2, CCL5, CCL7, CD74, RAC2, CCL20, CCL3L1, CCL3L3, IL1B, FCER1G, CSF3R, ADAM8, THBS4, SYK, NCKAP1L, CCL4L1, CCL4L2, CCL13, PPBP, CD300A, TREM1	281	114	16650	14.0335	8.95237e-19	5.2661e-20	3.7477e-19
GOTERM_BP_FAT	GO:0031347~regulation of defense response	55	0.14533	3.8468e-22	S100A8, S100A9, TLR8, BTK, MARCO, NOD2, CCL3L1, APOE, HTRA1, SERPINE1, CCL3L3, CLEC4A, CFH, IL1B, ADAM8, SYK, GBP5, LYN, CCL4L1, CCL4L2, RFTN1, NLRP3, OSM, TNFAIP6, CD86, PLA2G7, SERPINB4, C3AR1, CCL3, TNF, FGR, ADORA2A, FFAR2, CD247, GPSM3, CCL8, ACP5, ITGB2, CCL5, CCL7, ITGAM, IRAK3, DOCK2, TNFRSF1B, ALOX5AP, FCN1, HLA-DRB4, FCER1G, HAVCR2, PTPN6, HCK, CCL13, CD209, PLCG2, CD14	281	676	16650	4.82085	1.72914e-18	9.60632e-20	7.23862e-19
GOTERM_BP_FAT	GO:1990266~neutrophil migration	25	0.0660589	4.75332e-22	C3AR1, CCL3, S100A8, S100A9, NCKAP1L, CCL4L1, CCL8, ITGB2, CCL4L2, CCL5, CD74, CCL7, CCL13, PPBP, RAC2, CCL20, CCL3L1, CCL3L3, CSF3R, IL1B, FCER1G, TREM1, ADAM8, THBS4, SYK	281	94	16650	15.7587	2.13662e-18	1.12453e-19	8.94444e-19
GOTERM_BP_FAT	GO:0030593~neutrophil chemotaxis	24	0.0634166	6.08545e-22	C3AR1, CCL3, S100A8, S100A9, NCKAP1L, CCL4L1, CCL8, ITGB2, CCL4L2, CCL5, CD74, CCL7, CCL13, PPBP, RAC2, CCL20, CCL3L1, CCL3L3, IL1B, FCER1G, CSF3R, TREM1, THBS4, SYK	281	84	16650	16.9293	2.73541e-18	1.36771e-19	1.14512e-18
GOTERM_BP_FAT	GO:0032103~positive regulation of response to external stimulus	36	0.0951249	2.22402e-21	C3AR1, CCL3, TNF, S100A8, CXCL5, S100A7, AIF1, FFAR2, CCR1, S100A9, GPSM3, CCL8, CXCL6, CCL5, CD74, CCL7, BTK, NOD2, RAC2, CCL3L1, ALOX5AP, CCL3L3, SERPINE1, FCER1G, IL1B, ADAM8, THBS4, HAVCR2, GBP5, NCKAP1L, CCL4L1, CCL4L2, OSM, CCL13, PPBP, PLA2G7	281	267	16650	7.98912	9.99697e-18	4.76046e-19	4.18499e-18
GOTERM_BP_FAT	GO:0007166~cell surface receptor signaling pathway	111	0.293302	2.47843e-21	MMP9, CD53, BTK, MARCO, HTRA1, APOE, SERPINE1, CLEC4A, CSF3R, IL1B, ADAM8, SYK, MATK, NCF2, CD3D, NCF4, CCL4L1, CCL4L2, HLA-DQA1, THY1, PLAUR, HES1, IGSF6, LAT2, PPBP, HES5, LILRB3, HLA-DPA1, HLA-DRA, C3AR1, CCL3, MFNG, FGR, ADORA2A, HLA-DRB3, IFI30, ITGA10, CCL8, ITGB2, CCL5, CD74, CCL7, ITGAM, ITGBL1, IRAK3, ITGAX, HLA-DRB4, FCER1G, TYROBP, CSF1R, PTPN6, IL1RN, MYO1G, NCKAP1L, CORO1A, CD300A, C…	281	2669	16650	2.46424	1.11406e-17	5.06389e-19	4.66373e-18
GOTERM_BP_FAT	GO:0071621~granulocyte chemotaxis	25	0.0660589	5.03762e-21	C3AR1, CCL3, S100A8, S100A7, S100A9, NCKAP1L, CCL4L1, CCL8, ITGB2, CCL4L2, CCL5, CD74, CCL7, CCL13, PPBP, RAC2, CCL20, CCL3L1, CCL3L3, IL1B, FCER1G, CSF3R, TREM1, THBS4, SYK	281	103	16650	14.3817	2.26441e-17	9.84527e-19	9.47942e-18
GOTERM_BP_FAT	GO:0032101~regulation of response to external stimulus	55	0.14533	7.55292e-21	S100A8, S100A7, AIF1, S100A9, BTK, NOD2, CXCR4, CCL3L1, APOE, HTRA1, CCL3L3, SERPINE1, CFH, IL1B, ADAM8, SYK, GBP5, LYN, CCL4L1, CCL4L2, NLRP3, PLAUR, OSM, TNFAIP6, PPBP, PLA2G7, C3AR1, CCL3, CCK, TNF, CXCL5, ADORA2A, CCR1, FFAR2, CD247, GPSM3, ACP5, CCL8, CXCL6, CCL5, CD74, CCL7, DOCK2, TNFRSF1B, RAC2, ALOX5AP, HLA-DRB4, FCER1G, THBS4, SPP1, HAVCR2, PLEK, HCK, NCKAP1L, CCL13	281	721	16650	4.51997	3.39504e-17	1.4146e-18	1.42125e-17
GOTERM_BP_FAT	GO:0006935~chemotaxis	48	0.126833	1.97305e-20	C3AR1, CCL3, S100A8, CXCL5, S100A7, AIF1, CCR1, FFAR2, S100A9, GPSM3, FPR1, PAX6, CCL8, FPR3, ITGB2, FPR2, CXCL6, CCL5, CD74, CCL7, CCRL2, DOCK2, RAC2, SAA2, CCL20, CXCR4, CCL3L1, CCL3L3, SERPINE1, CSF3R, IL1B, FCER1G, ADAM8, CSF1R, SYK, THBS4, MATN2, LYN, CCL4L1, NCKAP1L, CCL4L2, PLAUR, PROK2, CCL13, CORO1A, PPBP, PLA2G7, TREM1	281	552	16650	5.15241	8.86887e-17	3.54755e-18	3.71274e-17
GOTERM_BP_FAT	GO:0042330~taxis	48	0.126833	2.12511e-20	C3AR1, CCL3, S100A8, CXCL5, S100A7, AIF1, CCR1, FFAR2, S100A9, GPSM3, FPR1, PAX6, CCL8, FPR3, ITGB2, FPR2, CXCL6, CCL5, CD74, CCL7, CCRL2, DOCK2, RAC2, SAA2, CCL20, CXCR4, CCL3L1, CCL3L3, SERPINE1, CSF3R, IL1B, FCER1G, ADAM8, CSF1R, SYK, THBS4, MATN2, LYN, CCL4L1, NCKAP1L, CCL4L2, PLAUR, PROK2, CCL13, CORO1A, PPBP, PLA2G7, TREM1	281	553	16650	5.14309	9.55236e-17	3.67399e-18	3.99887e-17
GOTERM_BP_FAT	GO:0007159~leukocyte cell-cell adhesion	45	0.118906	5.14061e-20	TNF, S100A8, ADORA2A, AIF1, HLA-DRB3, FERMT3, S100A9, CD247, ITGB2, ZBTB16, HLA-DMB, IL7R, CCL5, CD74, CD48, SLC11A1, DOCK2, NOD2, RAC2, HLA-DRB4, FCER1G, IL1B, ADAM8, SYK, HAVCR2, PTPN6, CD3D, LYN, NCKAP1L, DOCK8, NLRP3, WAS, HLA-DQA1, THY1, HES1, CD86, CORO1A, TNFSF13B, CD300A, CD209, HLA-DPA1, VSIG4, LCP1, SASH3, HLA-DRA	281	491	16650	5.43049	2.3107e-16	8.55817e-18	9.67322e-17
GOTERM_BP_FAT	GO:0002253~activation of immune response	47	0.124191	1.07493e-19	C3AR1, FGR, HLA-DRB3, FFAR2, CD247, FPR1, FPR3, ITGB2, FPR2, C1QC, TLR8, ITGAM, BTK, MARCO, IRAK3, LPXN, NOD2, FCN1, HLA-DRB4, CLEC4A, CFH, FCER1G, ADAM8, SYK, HAVCR2, PTPN6, CD3D, LYN, HCK, MYO1G, NCKAP1L, RFTN1, WAS, HLA-DQA1, THY1, C1QB, CD86, LAT2, CD300A, CD209, PLCG2, CYFIP2, HLA-DPA1, FCGR2A, VSIG4, CD14, HLA-DRA	281	550	16650	5.06341	4.83179e-16	1.72564e-17	2.02272e-16
GOTERM_BP_FAT	GO:0009605~response to external stimulus	93	0.245739	1.61572e-19	KYNU, S100A8, AIF1, S100A7, S100A9, MMP7, PAX6, AQP1, TLR8, BTK, CCRL2, NOD2, SAA2, CXCR4, CCL3L1, HTRA1, APOE, SERPINE1, CCL3L3, CFH, CSF3R, IL1B, ADAM8, SYK, MATN2, GBP5, LYN, LYZ, CCL4L1, CCL4L2, IL24, FOSB, NLRP3, PLAUR, OSM, TNFAIP6, PROK2, CD86, IL18BP, PPBP, PLA2G7, SLPI, TREM1, C3AR1, CCL3, TNF, CCK, CXCL5, FGR, ADORA2A, TNC, FFAR2, CCR1, COL3A1, GPSM3, CD247, FPR1, CCL8, ACP5, ITGB2, FPR…	281	2073	16650	2.65822	7.26268e-16	2.50437e-17	3.04035e-16
GOTERM_BP_FAT	GO:0045321~leukocyte activation	54	0.142687	2.03825e-19	AIF1, SPI1, HLA-DMB, TLR8, BTK, CD48, NOD2, CD93, IL1B, ADAM8, SYK, CD3D, LYN, NLRP3, WAS, HLA-DQA1, THY1, HES1, CD86, LAT2, TNFSF13B, PPBP, HLA-DPA1, VSIG4, LCP1, HLA-DRA, MFNG, CCL3, LST1, FGR, ADORA2A, HLA-DRB3, CD247, ITGB2, ZBTB16, IL7R, CCL5, CD74, SLC11A1, DOCK2, RAC2, HLA-DRB4, FCER1G, TYROBP, HAVCR2, PTPN6, NCKAP1L, DOCK8, SAMSN1, CORO1A, CD300A, CD209, PLCG2, SASH3	281	747	16650	4.28333	9.16195e-16	3.05398e-17	3.83543e-16
GOTERM_BP_FAT	GO:0006928~movement of cell or subcellular component	85	0.2246	4.33916e-19	S100A8, S100A7, AIF1, MMP9, FERMT3, S100A9, PAX6, MMP1, SLC7A7, CD48, SAA2, CXCR4, CCL3L1, APOE, SERPINE1, CCL3L3, CSF3R, IL1B, DOCK10, ADAM8, VNN2, SYK, MATK, MATN2, LYN, CCL4L1, CCL4L2, IL24, WAS, SIRPA, MMP12, THY1, PLAUR, HES1, MMP10, TNFAIP6, PPBP, KRT16, SH3KBP1, PLA2G7, VCAN, TREM1, LCP1, C3AR1, CCL3, TNF, CCK, CXCL5, FGR, FFAR2, CCR1, COL3A1, GPSM3, FPR1, CCL8, ITGB2, SPOCK1, FPR3, CXCL6,…	281	1795	16650	2.80584	1.95045e-15	6.29179e-17	8.16511e-16
GOTERM_BP_FAT	GO:0031349~positive regulation of defense response	40	0.105694	5.19493e-19	CCL3, TNF, S100A8, FFAR2, S100A9, GPSM3, CCL8, ITGB2, CCL5, TLR8, CCL7, ITGAM, BTK, MARCO, IRAK3, NOD2, CCL3L1, ALOX5AP, CCL3L3, FCN1, SERPINE1, CLEC4A, IL1B, FCER1G, ADAM8, SYK, HAVCR2, GBP5, LYN, HCK, CCL4L1, CCL4L2, RFTN1, OSM, CCL13, CD86, CD209, PLCG2, PLA2G7, CD14	281	402	16650	5.89579	2.33512e-15	7.29725e-17	9.77542e-16
GOTERM_BP_FAT	GO:0070486~leukocyte aggregation	42	0.110979	8.16768e-19	S100A8, ADORA2A, AIF1, HLA-DRB3, S100A9, CD247, ZBTB16, HLA-DMB, IL7R, CCL5, CD74, CD48, SLC11A1, DOCK2, NOD2, RAC2, HLA-DRB4, FCER1G, IL1B, ADAM8, SYK, HAVCR2, PTPN6, CD3D, LYN, NCKAP1L, DOCK8, NLRP3, WAS, HLA-DQA1, THY1, HES1, CD86, CORO1A, TNFSF13B, CD300A, CD209, HLA-DPA1, VSIG4, LCP1, SASH3, HLA-DRA	281	454	16650	5.48152	3.67137e-15	1.11254e-16	1.53693e-15
GOTERM_BP_FAT	GO:0050729~positive regulation of inflammatory response	24	0.0634166	2.03012e-18	CCL3, TNF, GBP5, S100A8, FFAR2, S100A9, GPSM3, CCL4L1, CCL8, CCL4L2, CCL5, CCL7, BTK, OSM, NOD2, CCL13, CCL3L1, ALOX5AP, CCL3L3, SERPINE1, PLA2G7, IL1B, FCER1G, ADAM8	281	117	16650	12.1544	9.1254e-15	2.68394e-16	3.82013e-15
GOTERM_BP_FAT	GO:0001775~cell activation	58	0.153257	2.40413e-18	AIF1, FERMT3, SPI1, HLA-DMB, TLR8, BTK, CD48, NOD2, CD93, APOE, IL1B, ADAM8, SYK, CD3D, LYN, NLRP3, WAS, HLA-DQA1, THY1, HES1, CD86, LAT2, TNFSF13B, PPBP, HLA-DPA1, VSIG4, LCP1, HLA-DRA, MFNG, CCL3, LST1, FGR, ADORA2A, HLA-DRB3, CD247, COL3A1, ITGB2, ZBTB16, IL7R, CCL5, CD74, SLC11A1, DOCK2, RAC2, HLA-DRB4, FCER1G, TYROBP, HAVCR2, PTPN6, PLEK, NCKAP1L, DOCK8, SAMSN1, CORO1A, CD300A, CD209, PLCG2,…	281	910	16650	3.77654	1.08066e-14	3.08759e-16	4.52392e-15
GOTERM_BP_FAT	GO:0007155~cell adhesion	81	0.214031	2.81704e-18	S100A8, AIF1, FERMT3, S100A9, HLA-DMB, CD48, NOD2, CD93, SERPINE1, CLEC4A, CSF3R, IL1B, ADAM8, SYK, PARVG, LYN, CD3D, CCL4L1, NLRP3, SIGLEC14, WAS, SIRPA, HLA-DQA1, THY1, HES1, TNFAIP6, CD86, TNFSF13B, HES5, CD33, HLA-DPA1, VCAN, VSIG4, LCP1, HLA-DRA, TNF, ADORA2A, HLA-DRB3, TNC, CCR1, COL3A1, CD247, NINJ1, ITGA10, ITGB2, SPOCK1, FPR2, ZBTB16, CCL5, IL7R, CD74, ITGAM, ITGBL1, SLC11A1, DOCK2, LPXN…	281	1699	16650	2.82488	1.26626e-14	3.51739e-16	5.3009e-15
GOTERM_BP_FAT	GO:0022610~biological adhesion	81	0.214031	3.46824e-18	S100A8, AIF1, FERMT3, S100A9, HLA-DMB, CD48, NOD2, CD93, SERPINE1, CLEC4A, CSF3R, IL1B, ADAM8, SYK, PARVG, LYN, CD3D, CCL4L1, NLRP3, SIGLEC14, WAS, SIRPA, HLA-DQA1, THY1, HES1, TNFAIP6, CD86, TNFSF13B, HES5, CD33, HLA-DPA1, VCAN, VSIG4, LCP1, HLA-DRA, TNF, ADORA2A, HLA-DRB3, TNC, CCR1, COL3A1, CD247, NINJ1, ITGA10, ITGB2, SPOCK1, FPR2, ZBTB16, CCL5, IL7R, CD74, ITGAM, ITGBL1, SLC11A1, DOCK2, LPXN…	281	1705	16650	2.81494	1.55898e-14	4.21345e-16	6.52628e-15
GOTERM_BP_FAT	GO:0002757~immune response-activating signal transduction	43	0.113621	3.64372e-18	C3AR1, FGR, HLA-DRB3, FFAR2, CD247, FPR1, FPR3, ITGB2, FPR2, TLR8, ITGAM, BTK, MARCO, IRAK3, LPXN, NOD2, FCN1, HLA-DRB4, CLEC4A, FCER1G, ADAM8, SYK, HAVCR2, PTPN6, CD3D, LYN, HCK, MYO1G, NCKAP1L, RFTN1, WAS, HLA-DQA1, THY1, CD86, LAT2, CD300A, CD209, PLCG2, CYFIP2, HLA-DPA1, FCGR2A, CD14, HLA-DRA	281	498	16650	5.11619	1.63785e-14	4.31014e-16	6.85648e-15
GOTERM_BP_FAT	GO:0050727~regulation of inflammatory response	35	0.0924825	3.74891e-18	C3AR1, CCL3, TNF, S100A8, ADORA2A, FFAR2, S100A9, GPSM3, ACP5, CCL8, CCL5, CCL7, BTK, TNFRSF1B, NOD2, CCL3L1, APOE, ALOX5AP, CCL3L3, SERPINE1, HLA-DRB4, CFH, FCER1G, IL1B, ADAM8, GBP5, LYN, HCK, CCL4L1, CCL4L2, NLRP3, OSM, TNFAIP6, CCL13, PLA2G7	281	314	16650	6.6046	1.68514e-14	4.32086e-16	7.05443e-15
GOTERM_BP_FAT	GO:0002252~immune effector process	52	0.137403	4.12213e-18	HLA-DMB, C1QC, TLR8, BTK, NOD2, HTRA1, CFH, IL1B, SYK, LYN, RFTN1, NLRP3, WAS, C1QB, CD86, LAT2, PPBP, SERPINB4, TREM1, VSIG4, LCP1, C3AR1, MFNG, CCL3, TNF, FGR, CXCL5, FFAR2, CD247, CXCL6, IL7R, CD74, SLC11A1, IRAK3, DOCK2, RAC2, ITGAX, FCN1, HLA-DRB4, FCER1G, TYROBP, HAVCR2, PTPN6, HCK, MYO1G, NCKAP1L, CORO1A, CD300A, PLCG2, CYFIP2, FCGR2A, SASH3	281	742	16650	4.15248	1.8529e-14	4.63224e-16	7.75671e-15
GOTERM_BP_FAT	GO:0016337~single organismal cell-cell adhesion	51	0.13476	7.99345e-18	S100A8, AIF1, FERMT3, S100A9, HLA-DMB, CD48, NOD2, CD93, IL1B, ADAM8, SYK, CD3D, LYN, NLRP3, WAS, HLA-DQA1, THY1, HES1, CD86, TNFSF13B, HLA-DPA1, VSIG4, LCP1, HLA-DRA, TNF, ADORA2A, HLA-DRB3, CD247, ITGB2, ZBTB16, IL7R, CCL5, CD74, SLC11A1, DOCK2, ITGAX, RAC2, HLA-DRB4, FCER1G, THBS4, HAVCR2, PTPN6, PLEK, IL1RN, NCKAP1L, DOCK8, CORO1A, CD300A, CD209, CYFIP2, SASH3	281	725	16650	4.16812	3.59306e-14	8.76355e-16	1.50415e-14
GOTERM_BP_FAT	GO:0046649~lymphocyte activation	48	0.126833	9.10189e-18	MFNG, LST1, ADORA2A, AIF1, HLA-DRB3, CD247, SPI1, ITGB2, ZBTB16, HLA-DMB, IL7R, CCL5, CD74, BTK, CD48, SLC11A1, DOCK2, NOD2, RAC2, HLA-DRB4, FCER1G, IL1B, ADAM8, SYK, HAVCR2, PTPN6, CD3D, LYN, NCKAP1L, DOCK8, SAMSN1, NLRP3, WAS, HLA-DQA1, THY1, HES1, LAT2, CD86, CORO1A, TNFSF13B, CD300A, CD209, PLCG2, HLA-DPA1, VSIG4, LCP1, SASH3, HLA-DRA	281	643	16650	4.42322	4.0913e-14	9.74119e-16	1.71273e-14
GOTERM_BP_FAT	GO:0070489~T cell aggregation	40	0.105694	1.87502e-17	ADORA2A, AIF1, HLA-DRB3, CD247, ZBTB16, HLA-DMB, IL7R, CCL5, CD74, CD48, SLC11A1, DOCK2, NOD2, RAC2, HLA-DRB4, FCER1G, IL1B, ADAM8, SYK, HAVCR2, PTPN6, CD3D, LYN, NCKAP1L, DOCK8, NLRP3, WAS, HLA-DQA1, THY1, HES1, CD86, CORO1A, TNFSF13B, CD300A, CD209, HLA-DPA1, VSIG4, LCP1, SASH3, HLA-DRA	281	446	16650	5.31414	8.42821e-14	1.96005e-15	3.52827e-14
GOTERM_BP_FAT	GO:0042110~T cell activation	40	0.105694	1.87502e-17	ADORA2A, AIF1, HLA-DRB3, CD247, ZBTB16, HLA-DMB, IL7R, CCL5, CD74, CD48, SLC11A1, DOCK2, NOD2, RAC2, HLA-DRB4, FCER1G, IL1B, ADAM8, SYK, HAVCR2, PTPN6, CD3D, LYN, NCKAP1L, DOCK8, NLRP3, WAS, HLA-DQA1, THY1, HES1, CD86, CORO1A, TNFSF13B, CD300A, CD209, HLA-DPA1, VSIG4, LCP1, SASH3, HLA-DRA	281	446	16650	5.31414	8.42821e-14	1.96005e-15	3.52827e-14
GOTERM_BP_FAT	GO:0070887~cellular response to chemical stimulus	103	0.272163	1.94261e-17	S100A8, AQP9, S100A7, AIF1, S100A9, AQP1, BTK, GSTM3, HTRA1, SERPINE1, IL1B, CSF3R, ADAM8, SYK, GBP5, FBP1, CCL4L1, CCL4L2, IL24, HLA-DQA1, HES1, SCGB2A1, PPBP, HES5, HLA-DPA1, HLA-DRA, C3AR1, CCL3, HLA-DRB3, CCL8, IFI30, ITGB2, CCL5, CD74, CCL7, IRAK3, CD68, RAC2, CD69, HLA-DRB4, FCER1G, CSF1R, HAVCR2, PTPN6, IL1RN, NCKAP1L, CORO1A, NTRK2, TGFBR3, AGR2, ASIP, NAMPT, SPI1, CCRL2, NOD2, SAA2, CCL3…	281	2648	16650	2.30477	8.73204e-14	1.98456e-15	3.65546e-14
GOTERM_BP_FAT	GO:0071593~lymphocyte aggregation	40	0.105694	2.0237e-17	ADORA2A, AIF1, HLA-DRB3, CD247, ZBTB16, HLA-DMB, IL7R, CCL5, CD74, CD48, SLC11A1, DOCK2, NOD2, RAC2, HLA-DRB4, FCER1G, IL1B, ADAM8, SYK, HAVCR2, PTPN6, CD3D, LYN, NCKAP1L, DOCK8, NLRP3, WAS, HLA-DQA1, THY1, HES1, CD86, CORO1A, TNFSF13B, CD300A, CD209, HLA-DPA1, VSIG4, LCP1, SASH3, HLA-DRA	281	447	16650	5.30225	9.09652e-14	2.02145e-15	3.80804e-14
GOTERM_BP_FAT	GO:1903037~regulation of leukocyte cell-cell adhesion	34	0.0898401	2.68491e-17	TNF, ADORA2A, AIF1, HLA-DRB3, CD247, ZBTB16, HLA-DMB, IL7R, CCL5, CD74, NOD2, RAC2, HLA-DRB4, IL1B, ADAM8, SYK, HAVCR2, PTPN6, LYN, CD3D, NCKAP1L, NLRP3, HLA-DQA1, THY1, HES1, CD86, CORO1A, TNFSF13B, CD300A, CD209, HLA-DPA1, VSIG4, SASH3, HLA-DRA	281	313	16650	6.43639	1.20687e-13	2.62363e-15	5.05227e-14
GOTERM_BP_FAT	GO:0098602~single organism cell adhesion	52	0.137403	3.13883e-17	S100A8, AIF1, FERMT3, S100A9, HLA-DMB, CD48, NOD2, CD93, IL1B, ADAM8, SYK, CD3D, LYN, NLRP3, WAS, HLA-DQA1, THY1, HES1, CD86, TNFSF13B, HLA-DPA1, VSIG4, LCP1, HLA-DRA, TNF, ADORA2A, HLA-DRB3, CD247, ITGB2, ZBTB16, IL7R, CCL5, CD74, SLC11A1, DOCK2, ITGAX, RAC2, HLA-DRB4, FCER1G, MYOC, THBS4, HAVCR2, PTPN6, PLEK, IL1RN, NCKAP1L, DOCK8, CORO1A, CD300A, CD209, CYFIP2, SASH3	281	779	16650	3.95525	1.4109e-13	3.00192e-15	5.90641e-14
GOTERM_BP_FAT	GO:0002764~immune response-regulating signaling pathway	43	0.113621	3.70049e-17	C3AR1, FGR, HLA-DRB3, FFAR2, CD247, FPR1, FPR3, ITGB2, FPR2, TLR8, ITGAM, BTK, MARCO, IRAK3, LPXN, NOD2, FCN1, HLA-DRB4, CLEC4A, FCER1G, ADAM8, SYK, HAVCR2, PTPN6, CD3D, LYN, HCK, MYO1G, NCKAP1L, RFTN1, WAS, HLA-DQA1, THY1, CD86, LAT2, CD300A, CD209, PLCG2, CYFIP2, HLA-DPA1, FCGR2A, CD14, HLA-DRA	281	531	16650	4.79824	1.66337e-13	3.46535e-15	6.9633e-14
GOTERM_BP_FAT	GO:1903039~positive regulation of leukocyte cell-cell adhesion	29	0.0766284	4.59324e-17	TNF, AIF1, HLA-DRB3, CD247, ZBTB16, HLA-DMB, CCL5, IL7R, CD74, NOD2, HLA-DRB4, IL1B, ADAM8, SYK, HAVCR2, PTPN6, LYN, CD3D, NCKAP1L, NLRP3, HLA-DQA1, THY1, HES1, CORO1A, CD86, TNFSF13B, HLA-DPA1, SASH3, HLA-DRA	281	218	16650	7.88224	2.06466e-13	4.21359e-15	8.64321e-14
GOTERM_BP_FAT	GO:0050863~regulation of T cell activation	33	0.0871978	5.41054e-17	ADORA2A, AIF1, HLA-DRB3, CD247, ZBTB16, HLA-DMB, IL7R, CCL5, CD74, NOD2, RAC2, HLA-DRB4, IL1B, ADAM8, SYK, HAVCR2, PTPN6, LYN, CD3D, NCKAP1L, NLRP3, HLA-DQA1, THY1, HES1, CD86, CORO1A, TNFSF13B, CD300A, CD209, HLA-DPA1, VSIG4, SASH3, HLA-DRA	281	299	16650	6.53959	2.43204e-13	4.86408e-15	1.01812e-13
GOTERM_BP_FAT	GO:0050870~positive regulation of T cell activation	28	0.073986	1.6616e-16	AIF1, HLA-DRB3, CD247, ZBTB16, HLA-DMB, CCL5, IL7R, CD74, NOD2, HLA-DRB4, IL1B, ADAM8, SYK, HAVCR2, PTPN6, LYN, CD3D, NCKAP1L, NLRP3, HLA-DQA1, THY1, HES1, CORO1A, CD86, TNFSF13B, HLA-DPA1, SASH3, HLA-DRA	281	210	16650	7.90036	4.99045e-13	9.54792e-15	2.10942e-13
GOTERM_BP_FAT	GO:0002687~positive regulation of leukocyte migration	22	0.0581319	9.85099e-17	C3AR1, CCL3, TNF, CXCL5, S100A7, AIF1, CCR1, GPSM3, NCKAP1L, CCL4L1, CCL8, CXCL6, CCL5, CD74, CCL7, PPBP, RAC2, CCL20, SERPINE1, PLA2G7, ADAM8, THBS4	281	109	16650	11.9593	4.99045e-13	9.76996e-15	2.10942e-13
GOTERM_BP_FAT	GO:0022407~regulation of cell-cell adhesion	36	0.0951249	3.09274e-16	TNF, ADORA2A, AIF1, HLA-DRB3, FERMT3, CD247, ZBTB16, HLA-DMB, IL7R, CCL5, CD74, NOD2, RAC2, HLA-DRB4, IL1B, ADAM8, SYK, HAVCR2, PTPN6, CD3D, LYN, IL1RN, NCKAP1L, NLRP3, HLA-DQA1, THY1, HES1, CD86, CORO1A, TNFSF13B, CD300A, CD209, HLA-DPA1, VSIG4, SASH3, HLA-DRA	281	386	16650	5.52616	1.49714e-12	2.81997e-14	6.21725e-13
GOTERM_BP_FAT	GO:0034097~response to cytokine	51	0.13476	5.90255e-16	KYNU, AIF1, CCRL2, CXCR4, CCL3L1, CCL3L3, IL1B, CSF3R, LTB, CSF2RA, SYK, GBP5, CCL4L1, CCL4L2, IL24, HLA-DQA1, OSM, CD86, IL18BP, TNFSF13B, PPBP, HLA-DPA1, HLA-DRA, CCL3, TNF, CXCL5, CCR1, HLA-DRB3, COL3A1, IFI30, CCL8, ACP5, CXCL6, CCL5, IL7R, CCL7, CD74, IRAK3, SLC11A1, TNFRSF1B, CCL20, HLA-DRB4, CSF1R, PTPN6, HCLS1, HCK, IL1RN, CORO1A, CCL13, IRF8, CD14	281	802	16650	3.76794	2.49523e-12	4.61853e-14	1.04361e-12
GOTERM_BP_FAT	GO:0050865~regulation of cell activation	40	0.105694	1.15078e-15	LST1, FGR, ADORA2A, AIF1, HLA-DRB3, CD247, ZBTB16, HLA-DMB, IL7R, CCL5, CD74, BTK, NOD2, RAC2, APOE, HLA-DRB4, FCER1G, IL1B, ADAM8, SYK, HAVCR2, PTPN6, PLEK, CD3D, LYN, NCKAP1L, SAMSN1, NLRP3, HLA-DQA1, THY1, HES1, CD86, CORO1A, TNFSF13B, CD300A, CD209, HLA-DPA1, VSIG4, SASH3, HLA-DRA	281	501	16650	4.73075	4.99045e-12	9.07052e-14	2.08722e-12
GOTERM_BP_FAT	GO:0022409~positive regulation of cell-cell adhesion	29	0.0766284	1.5631e-15	TNF, AIF1, HLA-DRB3, CD247, ZBTB16, HLA-DMB, CCL5, IL7R, CD74, NOD2, HLA-DRB4, IL1B, ADAM8, SYK, HAVCR2, PTPN6, LYN, CD3D, NCKAP1L, NLRP3, HLA-DQA1, THY1, HES1, CORO1A, CD86, TNFSF13B, HLA-DPA1, SASH3, HLA-DRA	281	248	16650	6.92874	6.98663e-12	1.24789e-13	2.91989e-12
GOTERM_BP_FAT	GO:0002685~regulation of leukocyte migration	24	0.0634166	1.62613e-15	C3AR1, CCL3, TNF, CXCL5, LYN, S100A7, AIF1, CCR1, GPSM3, NCKAP1L, CCL8, CCL4L1, CXCL6, CCL5, CD74, CCL7, PPBP, RAC2, CCL20, CD300A, SERPINE1, PLA2G7, ADAM8, THBS4	281	156	16650	9.1158	7.48568e-12	1.31339e-13	3.13083e-12
GOTERM_BP_FAT	GO:0051249~regulation of lymphocyte activation	36	0.0951249	2.54577e-15	LST1, ADORA2A, AIF1, HLA-DRB3, CD247, ZBTB16, HLA-DMB, IL7R, CCL5, CD74, BTK, NOD2, RAC2, HLA-DRB4, IL1B, ADAM8, SYK, HAVCR2, PTPN6, CD3D, LYN, NCKAP1L, SAMSN1, NLRP3, HLA-DQA1, THY1, HES1, CD86, CORO1A, TNFSF13B, CD300A, CD209, HLA-DPA1, VSIG4, SASH3, HLA-DRA	281	411	16650	5.19001	1.1478e-11	1.97842e-13	4.80727e-12
GOTERM_BP_FAT	GO:0050867~positive regulation of cell activation	32	0.0845554	3.21255e-15	FGR, AIF1, HLA-DRB3, CD247, ZBTB16, HLA-DMB, IL7R, CCL5, CD74, BTK, NOD2, HLA-DRB4, FCER1G, IL1B, ADAM8, SYK, HAVCR2, PTPN6, PLEK, LYN, CD3D, NCKAP1L, NLRP3, HLA-DQA1, THY1, HES1, CD86, CORO1A, TNFSF13B, HLA-DPA1, SASH3, HLA-DRA	281	320	16650	5.92527	1.44723e-11	2.45248e-13	6.06182e-12
GOTERM_BP_FAT	GO:0001816~cytokine production	44	0.116264	3.93807e-15	C3AR1, CCL3, TNF, S100A8, FGR, FFAR2, S100A9, GPSM3, ACP5, CD74, TLR8, BTK, SLC11A1, IRAK3, NOD2, CCL20, FCN1, SERPINE1, HLA-DRB4, IL1B, FCER1G, ADAM8, LTB, SRGN, CSF1R, SYK, HAVCR2, GBP5, LYN, NCKAP1L, NLRP3, RFTN1, ORM1, CYBB, CD86, PLCG2, IRF8, SERPINB7, HLA-DPA1, TREM1, VSIG4, CLEC5A, SASH3, CD14	281	631	16650	4.13172	1.74666e-11	2.911e-13	7.31637e-12
GOTERM_BP_FAT	GO:0002694~regulation of leukocyte activation	38	0.10041	3.97524e-15	LST1, FGR, ADORA2A, AIF1, HLA-DRB3, CD247, ZBTB16, HLA-DMB, IL7R, CCL5, CD74, BTK, NOD2, RAC2, HLA-DRB4, FCER1G, IL1B, ADAM8, SYK, HAVCR2, PTPN6, CD3D, LYN, NCKAP1L, SAMSN1, NLRP3, HLA-DQA1, THY1, HES1, CD86, CORO1A, TNFSF13B, CD300A, CD209, HLA-DPA1, VSIG4, SASH3, HLA-DRA	281	468	16650	4.81111	1.79656e-11	2.94542e-13	7.51621e-12
GOTERM_BP_FAT	GO:0030155~regulation of cell adhesion	44	0.116264	7.66454e-15	TNF, ADORA2A, AIF1, HLA-DRB3, FERMT3, TNC, CD247, NINJ1, SPOCK1, ZBTB16, HLA-DMB, IL7R, CCL5, CD74, LPXN, NOD2, RAC2, SERPINE1, HLA-DRB4, IL1B, ADAM8, MYOC, SYK, HAVCR2, PTPN6, CD3D, LYN, IL1RN, NCKAP1L, NLRP3, HLA-DQA1, THY1, HES1, CD86, CORO1A, TNFSF13B, CD300A, CD209, HLA-DPA1, VSIG4, AGR2, SASH3, ADAMDEC1, HLA-DRA	281	643	16650	4.05461	3.44341e-11	5.55334e-13	1.44107e-11
GOTERM_BP_FAT	GO:0071345~cellular response to cytokine stimulus	46	0.121548	9.70545e-15	CCL3, TNF, CXCL5, AIF1, HLA-DRB3, CCR1, CCL8, IFI30, CXCL6, IL7R, CCL5, CD74, CCL7, CCRL2, IRAK3, TNFRSF1B, CCL20, CXCR4, CCL3L1, CCL3L3, HLA-DRB4, CSF3R, IL1B, LTB, CSF2RA, CSF1R, SYK, PTPN6, GBP5, HCK, HCLS1, IL1RN, CCL4L1, CCL4L2, IL24, HLA-DQA1, OSM, CCL13, CD86, CORO1A, IL18BP, TNFSF13B, PPBP, IRF8, HLA-DPA1, HLA-DRA	281	706	16650	3.86066	4.34169e-11	6.89115e-13	1.81744e-11
GOTERM_BP_FAT	GO:0002696~positive regulation of leukocyte activation	31	0.0819131	1.03546e-14	FGR, AIF1, HLA-DRB3, CD247, ZBTB16, HLA-DMB, IL7R, CCL5, CD74, BTK, NOD2, HLA-DRB4, FCER1G, IL1B, ADAM8, SYK, HAVCR2, PTPN6, LYN, CD3D, NCKAP1L, NLRP3, HLA-DQA1, THY1, HES1, CD86, CORO1A, TNFSF13B, HLA-DPA1, SASH3, HLA-DRA	281	311	16650	5.90621	4.64112e-11	7.25198e-13	1.94289e-11
GOTERM_BP_FAT	GO:0080134~regulation of response to stress	63	0.166468	2.06002e-14	S100A8, S100A9, TLR8, BTK, MARCO, NOD2, CCL3L1, APOE, HTRA1, SERPINE1, CCL3L3, CLEC4A, CFH, IL1B, ADAM8, SYK, GBP5, LYN, CCL4L1, CCL4L2, NLRP3, RFTN1, PLAUR, OSM, TNFAIP6, CD86, PLA2G7, SERPINB4, C3AR1, CCL3, TNF, FGR, ADORA2A, FFAR2, CD247, GPSM3, CCL8, ACP5, ITGB2, CCL5, CD74, CCL7, ITGAM, IRAK3, DOCK2, TNFRSF1B, ALOX5AP, FCN1, HLA-DRB4, FCER1G, SPP1, HAVCR2, PTPN6, PLEK, HCK, SOD2, CCL13, CD20…	281	1285	16650	2.90499	9.28224e-11	1.42808e-12	3.88578e-11
GOTERM_BP_FAT	GO:0002429~immune response-activating cell surface receptor signaling pathway	33	0.0871978	2.21247e-14	C3AR1, FGR, FFAR2, HLA-DRB3, CD247, FPR1, FPR3, FPR2, BTK, LPXN, FCN1, CLEC4A, HLA-DRB4, FCER1G, SYK, PTPN6, LYN, CD3D, HCK, MYO1G, NCKAP1L, RFTN1, WAS, HLA-DQA1, THY1, LAT2, CD300A, CD209, PLCG2, CYFIP2, HLA-DPA1, FCGR2A, HLA-DRA	281	367	16650	5.3279	9.931e-11	1.50469e-12	4.15779e-11
GOTERM_BP_FAT	GO:0002690~positive regulation of leukocyte chemotaxis	18	0.0475624	2.56987e-14	C3AR1, CCL3, CXCL5, S100A7, AIF1, CCR1, GPSM3, CCL4L1, NCKAP1L, CXCL6, CCL5, CCL7, CD74, PPBP, RAC2, SERPINE1, PLA2G7, THBS4	281	82	16650	13.0067	1.15279e-10	1.72062e-12	4.82614e-11
GOTERM_BP_FAT	GO:0034341~response to interferon-gamma	23	0.0607742	3.51819e-14	CCL3, KYNU, GBP5, AIF1, HLA-DRB3, HCK, IFI30, CCL4L1, CCL8, CCL4L2, CCL5, HLA-DQA1, CCL7, SLC11A1, CD86, CCL13, CCL20, CCL3L1, CCL3L3, IRF8, HLA-DRB4, HLA-DPA1, HLA-DRA	281	161	16650	8.46467	1.58197e-10	2.32647e-12	6.62248e-11
GOTERM_BP_FAT	GO:0002443~leukocyte mediated immunity	32	0.0845554	6.01355e-14	CCL3, TNF, CXCL5, FGR, CXCL6, IL7R, C1QC, CD74, TLR8, BTK, SLC11A1, NOD2, RAC2, HLA-DRB4, FCER1G, IL1B, SYK, HAVCR2, PTPN6, LYN, MYO1G, RFTN1, NLRP3, WAS, C1QB, LAT2, CORO1A, PPBP, CD300A, SERPINB4, TREM1, SASH3	281	356	16650	5.32608	2.70483e-10	3.86402e-12	1.13232e-10
GOTERM_BP_FAT	GO:0002688~regulation of leukocyte chemotaxis	19	0.0502048	5.96667e-14	C3AR1, CCL3, CXCL5, LYN, S100A7, AIF1, CCR1, GPSM3, NCKAP1L, CCL4L1, CXCL6, CCL5, CCL7, CD74, PPBP, RAC2, SERPINE1, PLA2G7, THBS4	281	100	16650	11.258	2.67987e-10	3.88389e-12	1.12188e-10
GOTERM_BP_FAT	GO:0051251~positive regulation of lymphocyte activation	29	0.0766284	6.34236e-14	AIF1, HLA-DRB3, CD247, ZBTB16, HLA-DMB, CCL5, IL7R, CD74, BTK, NOD2, HLA-DRB4, IL1B, ADAM8, SYK, HAVCR2, PTPN6, LYN, CD3D, NCKAP1L, NLRP3, HLA-DQA1, THY1, HES1, CORO1A, CD86, TNFSF13B, HLA-DPA1, SASH3, HLA-DRA	281	287	16650	5.9872	2.84955e-10	4.01346e-12	1.19293e-10
GOTERM_BP_FAT	GO:0042127~regulation of cell proliferation	69	0.182323	9.10022e-14	NAMPT, AIF1, MMP9, IGFBP6, PAX6, HLA-DMB, AQP1, BTK, NOD2, CCL3L1, APOE, HTRA1, CCL3L3, IL1B, SYK, MATK, LYN, FA2H, IL24, MMP12, HES1, OSM, PROK2, CD86, TNFSF13B, HES5, PTGDS, PPBP, CD33, SERPINB7, SCIN, HLA-DPA1, VSIG4, TNF, CCK, LST1, FGR, RAP1GAP, CXCL5, ADORA2A, TNC, CCL8, IFI30, ZBTB16, CXCL6, CCL5, CD74, ALDH3A1, TNFRSF1B, RAC2, LRG1, HLA-DRB4, KRT4, THBS4, CSF1R, HAVCR2, PTPN6, HCLS1, HCK,…	281	1552	16650	2.6343	4.09217e-10	5.68356e-12	1.71307e-10
GOTERM_BP_FAT	GO:0001817~regulation of cytokine production	40	0.105694	1.11753e-13	C3AR1, CCL3, TNF, FGR, FFAR2, GPSM3, ACP5, CD74, TLR8, BTK, SLC11A1, IRAK3, NOD2, CCL20, FCN1, SERPINE1, HLA-DRB4, IL1B, FCER1G, ADAM8, LTB, SRGN, CSF1R, SYK, HAVCR2, GBP5, LYN, NCKAP1L, NLRP3, ORM1, CYBB, CD86, PLCG2, IRF8, SERPINB7, HLA-DPA1, VSIG4, CLEC5A, SASH3, CD14	281	577	16650	4.10764	5.02539e-10	6.88405e-12	2.10376e-10
GOTERM_BP_FAT	GO:0019221~cytokine-mediated signaling pathway	39	0.103052	1.51603e-13	CCL3, TNF, CXCL5, HLA-DRB3, CCR1, CCL8, IFI30, CXCL6, IL7R, CCL5, CD74, CCL7, CCRL2, IRAK3, TNFRSF1B, CCL20, CXCR4, CCL3L1, CCL3L3, HLA-DRB4, CSF3R, IL1B, LTB, CSF2RA, CSF1R, SYK, PTPN6, HCK, IL1RN, CCL4L1, CCL4L2, HLA-DQA1, OSM, CCL13, TNFSF13B, PPBP, IRF8, HLA-DPA1, HLA-DRA	281	554	16650	4.17122	6.81696e-10	9.21208e-12	2.85372e-10
GOTERM_BP_FAT	GO:0002768~immune response-regulating cell surface receptor signaling pathway	33	0.0871978	2.23339e-13	C3AR1, FGR, FFAR2, HLA-DRB3, CD247, FPR1, FPR3, FPR2, BTK, LPXN, FCN1, CLEC4A, HLA-DRB4, FCER1G, SYK, PTPN6, LYN, CD3D, HCK, MYO1G, NCKAP1L, RFTN1, WAS, HLA-DQA1, THY1, LAT2, CD300A, CD209, PLCG2, CYFIP2, HLA-DPA1, FCGR2A, HLA-DRA	281	399	16650	4.9006	1.00408e-09	1.33877e-11	4.2033e-10
GOTERM_BP_FAT	GO:0045785~positive regulation of cell adhesion	32	0.0845554	4.90618e-13	TNF, AIF1, HLA-DRB3, CD247, NINJ1, ZBTB16, HLA-DMB, IL7R, CCL5, CD74, NOD2, HLA-DRB4, IL1B, ADAM8, MYOC, SYK, HAVCR2, PTPN6, LYN, CD3D, NCKAP1L, NLRP3, HLA-DQA1, THY1, HES1, CD86, CORO1A, TNFSF13B, HLA-DPA1, AGR2, SASH3, HLA-DRA	281	385	16650	4.9249	2.20528e-09	2.90169e-11	9.23184e-10
GOTERM_BP_FAT	GO:0002274~myeloid leukocyte activation	21	0.0554895	5.77843e-13	HAVCR2, CCL3, FGR, LYN, AIF1, SPI1, CCL5, TLR8, BTK, CD48, SLC11A1, DOCK2, LAT2, CD86, PPBP, RAC2, CD93, CD300A, FCER1G, SYK, TYROBP	281	147	16650	8.46467	2.59753e-09	3.37341e-11	1.0874e-09
GOTERM_BP_FAT	GO:0002237~response to molecule of bacterial origin	29	0.0766284	6.94433e-13	CCL3, TNF, S100A8, CXCL5, S100A7, ACP5, CXCL6, CCL5, SLC11A1, IRAK3, TNFRSF1B, NOD2, CCL20, SERPINE1, IL1B, HAVCR2, LYN, HCK, GJB6, IL24, NLRP3, SOD2, CD86, IL18BP, PPBP, PLCG2, IRF8, SLPI, CD14	281	316	16650	5.43774	3.12153e-09	4.00195e-11	1.30675e-09
GOTERM_BP_FAT	GO:0010033~response to organic substance	97	0.256309	1.06047e-12	NAMPT, KYNU, AQP9, S100A8, AIF1, S100A7, SPI1, AQP1, BTK, CCRL2, NOD2, CXCR4, HTRA1, CCL3L1, CCL3L3, SERPINE1, CSF3R, IL1B, LTB, CSF2RA, SYK, GBP5, LYN, CCL4L1, CCL4L2, IL24, FOSB, NLRP3, RFTN1, HLA-DQA1, OSM, HES1, SCGB2A1, CD86, IL18BP, HES5, TNFSF13B, PTGDS, PPBP, SLPI, HLA-DPA1, CA2, HLA-DRA, CCL3, TNF, RAP1GAP, CXCL5, ADORA2A, HLA-DRB3, TNC, FFAR2, CCR1, COL3A1, ACP5, IFI30, CCL8, ITGB2, CXC…	281	2822	16650	2.03668	4.76688e-09	6.03403e-11	1.99554e-09
GOTERM_BP_FAT	GO:0002548~monocyte chemotaxis	15	0.0396354	1.1613e-12	CCL3, S100A7, AIF1, CCR1, CCL8, CCL4L1, CCL4L2, CCL5, CCL7, CCL13, CCL20, CCL3L1, SERPINE1, CCL3L3, PLA2G7	281	61	16650	14.5703	5.22001e-09	6.52501e-11	2.18523e-09
GOTERM_BP_FAT	GO:0071346~cellular response to interferon-gamma	20	0.0528471	1.19941e-12	CCL3, GBP5, AIF1, HCK, HLA-DRB3, IFI30, CCL4L1, CCL8, CCL4L2, CCL5, HLA-DQA1, CCL7, CCL13, CCL20, CCL3L1, CCL3L3, IRF8, HLA-DRB4, HLA-DPA1, HLA-DRA	281	135	16650	8.77817	5.39119e-09	6.65579e-11	2.25689e-09
GOTERM_BP_FAT	GO:0032496~response to lipopolysaccharide	28	0.073986	1.47577e-12	CCL3, TNF, S100A8, CXCL5, S100A7, ACP5, CXCL6, CCL5, IRAK3, SLC11A1, TNFRSF1B, CCL20, SERPINE1, IL1B, HAVCR2, LYN, HCK, GJB6, IL24, NLRP3, SOD2, CD86, IL18BP, PPBP, PLCG2, IRF8, SLPI, CD14	281	302	16650	5.49362	6.63381e-09	8.09001e-11	2.77709e-09
GOTERM_BP_FAT	GO:0070661~leukocyte proliferation	27	0.0713436	1.64455e-12	LST1, AIF1, CCL8, HLA-DMB, CCL5, IL7R, CD74, SLC11A1, DOCK2, RAC2, HLA-DRB4, IL1B, SYK, HAVCR2, PTPN6, LYN, NCKAP1L, DOCK8, HES1, CORO1A, CD86, TNFSF13B, CD300A, CD209, HLA-DPA1, VSIG4, SASH3	281	280	16650	5.71365	7.39236e-09	8.90645e-11	3.09464e-09
GOTERM_BP_FAT	GO:0046651~lymphocyte proliferation	26	0.0687013	2.67234e-12	LST1, AIF1, HLA-DMB, CCL5, IL7R, CD74, SLC11A1, DOCK2, RAC2, HLA-DRB4, IL1B, SYK, HAVCR2, PTPN6, LYN, NCKAP1L, DOCK8, HES1, CORO1A, CD86, TNFSF13B, CD300A, CD209, HLA-DPA1, VSIG4, SASH3	281	263	16650	5.85768	1.2012e-08	1.43e-10	5.02854e-09
GOTERM_BP_FAT	GO:0001819~positive regulation of cytokine production	31	0.0819131	2.95637e-12	C3AR1, CCL3, TNF, FGR, FFAR2, GPSM3, CD74, TLR8, SLC11A1, NOD2, CCL20, SERPINE1, FCN1, FCER1G, IL1B, ADAM8, LTB, SYK, CSF1R, HAVCR2, GBP5, NLRP3, CD86, CYBB, PLCG2, IRF8, SERPINB7, HLA-DPA1, CLEC5A, CD14, SASH3	281	386	16650	4.75863	1.32891e-08	1.56342e-10	5.56316e-09
GOTERM_BP_FAT	GO:0032943~mononuclear cell proliferation	26	0.0687013	3.16593e-12	LST1, AIF1, HLA-DMB, CCL5, IL7R, CD74, SLC11A1, DOCK2, RAC2, HLA-DRB4, IL1B, SYK, HAVCR2, PTPN6, LYN, NCKAP1L, DOCK8, HES1, CORO1A, CD86, TNFSF13B, CD300A, CD209, HLA-DPA1, VSIG4, SASH3	281	265	16650	5.81347	1.42308e-08	1.65474e-10	5.95738e-09
GOTERM_BP_FAT	GO:0002250~adaptive immune response	32	0.0845554	4.82082e-12	TNF, IL7R, C1QC, CD74, TLR8, BTK, SLC11A1, LILRA2, LILRA3, CLEC4A, LILRA6, HLA-DRB4, FCER1G, IL1B, SYK, HAVCR2, PTPN6, LYN, MYO1G, RFTN1, SAMSN1, NLRP3, WAS, C1QB, CD86, LAT2, IL18BP, TNFSF13B, LILRB3, CD209, LILRB4, SASH3	281	420	16650	4.51449	2.16695e-08	2.49075e-10	9.07144e-09
GOTERM_BP_FAT	GO:0071310~cellular response to organic substance	81	0.214031	4.89688e-12	NAMPT, AQP9, AIF1, SPI1, AQP1, CCRL2, NOD2, CXCR4, CCL3L1, HTRA1, SERPINE1, CCL3L3, CSF3R, IL1B, LTB, CSF2RA, SYK, GBP5, LYN, CCL4L1, CCL4L2, IL24, FOSB, NLRP3, HLA-DQA1, HES1, OSM, SCGB2A1, CD86, IL18BP, TNFSF13B, PPBP, HES5, HLA-DPA1, CA2, HLA-DRA, CCL3, TNF, RAP1GAP, CXCL5, HLA-DRB3, TNC, CCR1, FFAR2, COL3A1, CCL8, IFI30, ITGB2, CXCL6, CCL5, IL7R, CD74, CCL7, IRAK3, CD68, TNFRSF1B, CCL20, LRG1…	281	2186	16650	2.19555	2.20114e-08	2.50129e-10	9.21455e-09
GOTERM_BP_FAT	GO:0030334~regulation of cell migration	41	0.108337	5.61633e-12	C3AR1, CCL3, TNF, FGR, CXCL5, S100A7, AIF1, MMP9, FERMT3, CCR1, GPSM3, COL3A1, PAX6, CCL8, CXCL6, CCL5, CD74, CCL7, RAC2, CCL20, CXCR4, APOE, SERPINE1, DOCK10, ADAM8, MYOC, CSF1R, THBS4, LYN, CCL4L1, NCKAP1L, IL24, THY1, MMP10, TNFAIP6, CORO1A, PPBP, KRT16, CD300A, PLA2G7, IGFBP3	281	685	16650	3.54651	2.52452e-08	2.83654e-10	1.05683e-08
GOTERM_BP_FAT	GO:0070098~chemokine-mediated signaling pathway	16	0.0422777	6.08079e-12	CCL3, CXCL5, CCR1, CCL4L1, CCL8, CCL4L2, CXCL6, CCL5, CCL7, CCRL2, CCL13, PPBP, CCL20, CXCR4, CCL3L1, CCL3L3	281	82	16650	11.5615	2.73332e-08	3.03702e-10	1.14424e-08
GOTERM_BP_FAT	GO:0070663~regulation of leukocyte proliferation	23	0.0607742	6.93269e-12	HAVCR2, PTPN6, LST1, LYN, AIF1, NCKAP1L, CCL8, HLA-DMB, CCL5, CD74, HES1, CD86, CORO1A, RAC2, TNFSF13B, CD300A, CD209, HLA-DRB4, IL1B, HLA-DPA1, VSIG4, SASH3, SYK	281	208	16650	6.55198	3.11624e-08	3.42444e-10	1.30454e-08
GOTERM_BP_FAT	GO:0002697~regulation of immune effector process	28	0.073986	8.31694e-12	C3AR1, TNF, FGR, FFAR2, CD247, HLA-DMB, IL7R, CD74, BTK, IRAK3, DOCK2, NOD2, RAC2, HTRA1, CFH, FCER1G, IL1B, SYK, HAVCR2, PTPN6, LYN, HCK, NLRP3, WAS, CD86, CD300A, SERPINB4, SASH3	281	325	16650	5.10485	3.73845e-08	4.06353e-10	1.56501e-08
GOTERM_BP_FAT	GO:0006909~phagocytosis	26	0.0687013	8.43139e-12	TNF, FGR, ADORA2A, AIF1, CD247, ITGB2, MARCO, SLC11A1, DOCK2, CD93, FCN1, FCER1G, IL1B, SYK, LYN, HCK, MYO1G, NCKAP1L, WAS, CORO1A, CD300A, PLCG2, IRF8, CYFIP2, FCGR2A, CD14	281	277	16650	5.56162	3.7899e-08	4.07516e-10	1.58655e-08
GOTERM_BP_FAT	GO:0009617~response to bacterium	36	0.0951249	9.35213e-12	CCL3, TNF, S100A8, FGR, CXCL5, S100A7, S100A9, ACP5, CXCL6, CCL5, SLC11A1, IRAK3, TNFRSF1B, NOD2, CCL20, SERPINE1, HLA-DRB4, FCER1G, IL1B, SYK, HAVCR2, LYN, HCK, LYZ, GJB6, IL24, NLRP3, SOD2, CD86, IL18BP, PPBP, PLCG2, IRF8, SLPI, TREM1, CD14	281	544	16650	3.92113	4.20381e-08	4.47214e-10	1.75982e-08
GOTERM_BP_FAT	GO:0051707~response to other organism	45	0.118906	1.06227e-11	CCL3, TNF, S100A8, FGR, CXCL5, S100A7, S100A9, CD247, ACP5, CCL8, CXCL6, CCL5, TLR8, BTK, SLC11A1, IRAK3, DOCK2, TNFRSF1B, NOD2, ITGAX, CCL20, CXCR4, HTRA1, SERPINE1, HLA-DRB4, IL1B, FCER1G, SYK, HAVCR2, LYN, HCK, LYZ, CCL4L1, IL24, GJB6, NLRP3, SOD2, CD86, IL18BP, PPBP, PLCG2, IRF8, SLPI, TREM1, CD14	281	829	16650	3.21637	4.77491e-08	5.02623e-10	1.99891e-08
GOTERM_BP_FAT	GO:0043207~response to external biotic stimulus	45	0.118906	1.06227e-11	CCL3, TNF, S100A8, FGR, CXCL5, S100A7, S100A9, CD247, ACP5, CCL8, CXCL6, CCL5, TLR8, BTK, SLC11A1, IRAK3, DOCK2, TNFRSF1B, NOD2, ITGAX, CCL20, CXCR4, HTRA1, SERPINE1, HLA-DRB4, IL1B, FCER1G, SYK, HAVCR2, LYN, HCK, LYZ, CCL4L1, IL24, GJB6, NLRP3, SOD2, CD86, IL18BP, PPBP, PLCG2, IRF8, SLPI, TREM1, CD14	281	829	16650	3.21637	4.77491e-08	5.02623e-10	1.99891e-08
GOTERM_BP_FAT	GO:0040012~regulation of locomotion	43	0.113621	1.29625e-11	C3AR1, CCL3, TNF, FGR, CXCL5, S100A7, ADORA2A, AIF1, MMP9, FERMT3, CCR1, GPSM3, COL3A1, PAX6, CCL8, CXCL6, CCL5, CD74, CCL7, RAC2, CCL20, CXCR4, APOE, SERPINE1, DOCK10, ADAM8, MYOC, CSF1R, THBS4, LYN, CCL4L1, NCKAP1L, IL24, WAS, THY1, MMP10, TNFAIP6, CORO1A, PPBP, KRT16, CD300A, PLA2G7, IGFBP3	281	768	16650	3.31753	5.82665e-08	6.06943e-10	2.43919e-08
GOTERM_BP_FAT	GO:2000145~regulation of cell motility	42	0.110979	1.32878e-11	C3AR1, CCL3, TNF, FGR, CXCL5, S100A7, AIF1, MMP9, FERMT3, CCR1, GPSM3, COL3A1, PAX6, CCL8, CXCL6, CCL5, CD74, CCL7, RAC2, CCL20, CXCR4, APOE, SERPINE1, DOCK10, ADAM8, MYOC, CSF1R, THBS4, LYN, CCL4L1, NCKAP1L, IL24, WAS, THY1, MMP10, TNFAIP6, CORO1A, PPBP, KRT16, CD300A, PLA2G7, IGFBP3	281	736	16650	3.38127	5.97287e-08	6.1576e-10	2.5004e-08
GOTERM_BP_FAT	GO:0001932~regulation of protein phosphorylation	58	0.153257	1.45278e-11	S100A7, AIF1, MMP9, PAX6, SPINK1, TLR8, NOD2, CXCR4, CCL3L1, APOE, CCL3L3, IL1B, ADAM8, SYK, LYN, CCL4L1, CCL4L2, IL24, PLAUR, THY1, HES1, OSM, PROK2, HES5, CCL3, CCK, TNF, FGR, ADORA2A, CCR1, FPR1, CCL8, ITGB2, CCL5, CD74, CCL7, IRAK3, SLC11A1, TNFRSF1B, RAC2, CCL20, MYOC, THBS4, CSF1R, HAVCR2, PTPN6, HCLS1, NCKAP1L, SAMSN1, C2ORF40, CCL13, CD300A, GMFG, NTRK2, RASSF2, TGFBR3, IGFBP3, LRP4	281	1300	16650	2.64358	6.53026e-08	6.66353e-10	2.73374e-08
GOTERM_BP_FAT	GO:0050921~positive regulation of chemotaxis	18	0.0475624	1.9519e-11	C3AR1, CCL3, CXCL5, S100A7, AIF1, CCR1, GPSM3, CCL4L1, NCKAP1L, CXCL6, CCL5, CCL7, CD74, PPBP, RAC2, SERPINE1, PLA2G7, THBS4	281	121	16650	8.81445	8.77376e-08	8.86239e-10	3.67293e-08
GOTERM_BP_FAT	GO:0050670~regulation of lymphocyte proliferation	22	0.0581319	2.00884e-11	HAVCR2, PTPN6, LST1, LYN, AIF1, NCKAP1L, HLA-DMB, CCL5, CD74, HES1, CD86, CORO1A, RAC2, TNFSF13B, CD300A, CD209, HLA-DRB4, IL1B, HLA-DPA1, VSIG4, SASH3, SYK	281	198	16650	6.58363	9.02972e-08	9.02972e-10	3.78008e-08
GOTERM_BP_FAT	GO:0032944~regulation of mononuclear cell proliferation	22	0.0581319	2.21244e-11	HAVCR2, PTPN6, LST1, LYN, AIF1, NCKAP1L, HLA-DMB, CCL5, CD74, HES1, CD86, CORO1A, RAC2, TNFSF13B, CD300A, CD209, HLA-DRB4, IL1B, HLA-DPA1, VSIG4, SASH3, SYK	281	199	16650	6.55055	9.94487e-08	9.84641e-10	4.16319e-08
GOTERM_BP_FAT	GO:0046903~secretion	52	0.137403	2.72213e-11	AQP9, S100A8, S100A9, AQP1, TLR8, BTK, NOD2, SERPINE1, IL1B, SERPINA1, ADAM8, SYK, GBP5, LYN, NLRP3, OSM, LAT2, TNFSF13B, PPBP, SCIN, CA2, TREM1, CLEC5A, CCL3, CCK, TNF, FGR, ADORA2A, CCR1, FFAR2, CCL8, CCL5, CD74, RAC2, FCN1, HLA-DRB4, FCER1G, SCG5, SRGN, CSF1R, HAVCR2, PLEK, HCK, IL1RN, MYO1G, ORM1, CORO1A, RAB31, CD300A, NTRK2, AGR2, CD14	281	1098	16650	2.80614	1.2236e-07	1.19961e-09	5.12231e-08
GOTERM_BP_FAT	GO:0030335~positive regulation of cell migration	30	0.0792707	2.80195e-11	C3AR1, CCL3, TNF, CXCL5, FGR, S100A7, AIF1, MMP9, FERMT3, CCR1, GPSM3, CCL8, CXCL6, CCL5, CD74, CCL7, RAC2, CCL20, SERPINE1, ADAM8, MYOC, CSF1R, THBS4, LYN, NCKAP1L, CCL4L1, TNFAIP6, CORO1A, PPBP, PLA2G7	281	395	16650	4.5002	1.25948e-07	1.22279e-09	5.2725e-08
GOTERM_BP_FAT	GO:0002520~immune system development	44	0.116264	2.89854e-11	MFNG, CCL3, TNF, MMP9, CCR1, SPI1, ZBTB16, IL7R, C1QC, CD74, BTK, IRAK3, DOCK2, PIR, CSF3R, FCER1G, SH2B3, ADAM8, LTB, TYROBP, CSF1R, SYK, HAVCR2, PTPN6, PLEK, CD3D, LYN, HCLS1, NCKAP1L, NLRP3, SOD2, HES1, CD86, HES5, LILRB3, PLCG2, SCIN, IRF8, RASSF2, LILRB4, TGFBR3, CA2, CLEC5A, SASH3	281	821	16650	3.17554	1.30289e-07	1.25278e-09	5.45425e-08
GOTERM_BP_FAT	GO:0051270~regulation of cellular component movement	43	0.113621	5.11865e-11	C3AR1, CCL3, TNF, FGR, CXCL5, S100A7, AIF1, MMP9, FERMT3, CCR1, GPSM3, COL3A1, PAX6, CCL8, CXCL6, CCL5, CD74, CCL7, RAC2, CCL20, CXCR4, APOE, SERPINE1, DOCK10, ADAM8, MYOC, CSF1R, THBS4, LYN, CCL4L1, NCKAP1L, IL24, WAS, THY1, MMP10, TNFAIP6, CORO1A, PPBP, KRT16, CD300A, PLA2G7, TGFBR3, IGFBP3	281	802	16650	3.17689	2.30083e-07	2.19127e-09	9.63189e-08
GOTERM_BP_FAT	GO:0030097~hemopoiesis	41	0.108337	5.79457e-11	MFNG, CCL3, TNF, MMP9, CCR1, SPI1, ZBTB16, IL7R, C1QC, CD74, BTK, DOCK2, PIR, CSF3R, FCER1G, SH2B3, ADAM8, TYROBP, CSF1R, SYK, PTPN6, PLEK, CD3D, LYN, HCLS1, NCKAP1L, NLRP3, SOD2, HES1, CD86, HES5, LILRB3, PLCG2, SCIN, IRF8, RASSF2, LILRB4, TGFBR3, CA2, CLEC5A, SASH3	281	739	16650	3.28736	2.60466e-07	2.43426e-09	1.09038e-07
GOTERM_BP_FAT	GO:1903706~regulation of hemopoiesis	27	0.0713436	5.86408e-11	CCL3, TNF, CCR1, SPI1, ZBTB16, IL7R, C1QC, CD74, BTK, CSF3R, ADAM8, TYROBP, SYK, PTPN6, LYN, HCLS1, NCKAP1L, NLRP3, HES1, CD86, HES5, LILRB3, LILRB4, RASSF2, SCIN, CA2, SASH3	281	328	16650	4.87751	2.6359e-07	2.44065e-09	1.10346e-07
GOTERM_BP_FAT	GO:0009607~response to biotic stimulus	45	0.118906	5.78586e-11	CCL3, TNF, S100A8, FGR, CXCL5, S100A7, S100A9, CD247, ACP5, CCL8, CXCL6, CCL5, TLR8, BTK, SLC11A1, IRAK3, DOCK2, TNFRSF1B, NOD2, ITGAX, CCL20, CXCR4, HTRA1, SERPINE1, HLA-DRB4, IL1B, FCER1G, SYK, HAVCR2, LYN, HCK, LYZ, CCL4L1, IL24, GJB6, NLRP3, SOD2, CD86, IL18BP, PPBP, PLCG2, IRF8, SLPI, TREM1, CD14	281	873	16650	3.05426	2.60074e-07	2.45353e-09	1.08874e-07
GOTERM_BP_FAT	GO:2000147~positive regulation of cell motility	30	0.0792707	6.48276e-11	C3AR1, CCL3, TNF, CXCL5, FGR, S100A7, AIF1, MMP9, FERMT3, CCR1, GPSM3, CCL8, CXCL6, CCL5, CD74, CCL7, RAC2, CCL20, SERPINE1, ADAM8, MYOC, CSF1R, THBS4, LYN, NCKAP1L, CCL4L1, TNFAIP6, CORO1A, PPBP, PLA2G7	281	409	16650	4.34616	2.914e-07	2.67339e-09	1.21988e-07
GOTERM_BP_FAT	GO:0051240~positive regulation of multicellular organismal process	60	0.158541	7.09105e-11	PDLIM7, AIF1, MMP9, S100A9, PAX6, AQP1, TLR8, BTK, NOD2, CXCR4, APOE, SERPINE1, IL1B, ADAM8, LTB, SYK, GBP5, LYN, NLRP3, HES1, PROK2, CD86, SCIN, SERPINB7, HLA-DPA1, CA2, CLEC5A, C3AR1, CCL3, TNF, FGR, ADORA2A, FFAR2, CCR1, GPSM3, ITGB2, ZBTB16, IL7R, CD74, IRAK3, SLC11A1, CCL20, LRG1, FCN1, FCER1G, SPP1, ANGPTL4, CSF1R, HAVCR2, TBXAS1, PLEK, HCLS1, NCKAP1L, CYBB, NTRK2, IRF8, PLCG2, TGFBR3, CD14…	281	1431	16650	2.48439	3.18743e-07	2.89766e-09	1.33434e-07
GOTERM_BP_FAT	GO:0042325~regulation of phosphorylation	59	0.155899	7.27667e-11	S100A7, AIF1, MMP9, PAX6, SPINK1, TLR8, NOD2, CXCR4, CCL3L1, APOE, CCL3L3, IL1B, ADAM8, SYK, LYN, FBP1, CCL4L1, CCL4L2, IL24, PLAUR, THY1, HES1, OSM, PROK2, HES5, CCL3, CCK, TNF, FGR, ADORA2A, CCR1, FPR1, CCL8, ITGB2, CCL5, CD74, CCL7, IRAK3, SLC11A1, TNFRSF1B, RAC2, CCL20, MYOC, THBS4, CSF1R, HAVCR2, PTPN6, HCLS1, NCKAP1L, SAMSN1, C2ORF40, CCL13, CD300A, GMFG, NTRK2, RASSF2, TGFBR3, IGFBP3, LRP4	281	1393	16650	2.50962	3.27086e-07	2.94672e-09	1.36927e-07
GOTERM_BP_FAT	GO:0048534~hematopoietic or lymphoid organ development	42	0.110979	7.36493e-11	MFNG, CCL3, TNF, MMP9, CCR1, SPI1, ZBTB16, IL7R, C1QC, CD74, BTK, DOCK2, PIR, CSF3R, FCER1G, SH2B3, ADAM8, LTB, TYROBP, CSF1R, SYK, PTPN6, PLEK, CD3D, LYN, HCLS1, NCKAP1L, NLRP3, SOD2, HES1, CD86, HES5, LILRB3, PLCG2, SCIN, IRF8, RASSF2, LILRB4, TGFBR3, CA2, CLEC5A, SASH3	281	778	16650	3.19873	3.31054e-07	2.95584e-09	1.38588e-07
GOTERM_BP_FAT	GO:0002683~negative regulation of immune system process	29	0.0766284	9.38372e-11	CCL3, LST1, TNF, ADORA2A, COL3A1, ZBTB16, IL7R, C1QC, CD74, IRAK3, LPXN, HTRA1, HLA-DRB4, FCER1G, HAVCR2, PTPN6, LYN, SAMSN1, THY1, HES1, CD86, HES5, CD300A, LILRB3, LILRB4, SERPINB4, FCRLB, VSIG4, CD14	281	388	16650	4.42868	4.21798e-07	3.73273e-09	1.76576e-07
GOTERM_BP_FAT	GO:0051272~positive regulation of cellular component movement	30	0.0792707	1.21886e-10	C3AR1, CCL3, TNF, CXCL5, FGR, S100A7, AIF1, MMP9, FERMT3, CCR1, GPSM3, CCL8, CXCL6, CCL5, CD74, CCL7, RAC2, CCL20, SERPINE1, ADAM8, MYOC, CSF1R, THBS4, LYN, NCKAP1L, CCL4L1, TNFAIP6, CORO1A, PPBP, PLA2G7	281	420	16650	4.23233	5.47878e-07	4.80595e-09	2.29356e-07
GOTERM_BP_FAT	GO:0040017~positive regulation of locomotion	30	0.0792707	1.37134e-10	C3AR1, CCL3, TNF, CXCL5, FGR, S100A7, AIF1, MMP9, FERMT3, CCR1, GPSM3, CCL8, CXCL6, CCL5, CD74, CCL7, RAC2, CCL20, SERPINE1, ADAM8, MYOC, CSF1R, THBS4, LYN, NCKAP1L, CCL4L1, TNFAIP6, CORO1A, PPBP, PLA2G7	281	422	16650	4.21228	6.16417e-07	5.36015e-09	2.58048e-07
GOTERM_BP_FAT	GO:0098609~cell-cell adhesion	52	0.137403	2.20768e-10	S100A8, AIF1, FERMT3, S100A9, HLA-DMB, CD48, NOD2, CD93, IL1B, ADAM8, SYK, CD3D, LYN, NLRP3, WAS, HLA-DQA1, THY1, HES1, CD86, TNFSF13B, HLA-DPA1, VSIG4, LCP1, HLA-DRA, TNF, ADORA2A, HLA-DRB3, CD247, ITGB2, ZBTB16, IL7R, CCL5, CD74, SLC11A1, DOCK2, ITGAX, RAC2, HLA-DRB4, FCER1G, THBS4, HAVCR2, PTPN6, S100P, PLEK, IL1RN, NCKAP1L, DOCK8, CORO1A, CD300A, CD209, CYFIP2, SASH3	281	1164	16650	2.64703	9.92353e-07	8.55478e-09	4.15426e-07
GOTERM_BP_FAT	GO:0050920~regulation of chemotaxis	20	0.0528471	3.58395e-10	C3AR1, CCL3, CXCL5, LYN, S100A7, AIF1, CCR1, GPSM3, NCKAP1L, CCL4L1, CXCL6, CCL5, CCL7, CD74, PPBP, RAC2, CXCR4, SERPINE1, PLA2G7, THBS4	281	186	16650	6.37125	1.61099e-06	1.37691e-08	6.74401e-07
GOTERM_BP_FAT	GO:0008283~cell proliferation	69	0.182323	3.61716e-10	NAMPT, AIF1, MMP9, IGFBP6, PAX6, HLA-DMB, AQP1, NOD2, CCL3L1, APOE, HTRA1, CCL3L3, IL1B, MATK, SYK, LYN, IL24, MMP12, HES1, OSM, PROK2, CD86, TNFSF13B, HES5, PTGDS, KRT16, CD33, SERPINB7, SCIN, HLA-DPA1, VSIG4, BCAT1, TNF, CCK, LST1, RAP1GAP, CXCL5, ADORA2A, TNC, CCL8, IFI30, ZBTB16, CCL5, IL7R, CD74, ALDH3A1, SLC11A1, DOCK2, RAC2, LRG1, HLA-DRB4, KRT4, THBS4, CSF1R, HAVCR2, PTPN6, HCK, HCLS1, NC…	281	1861	16650	2.1969	1.62591e-06	1.37789e-08	6.80651e-07
GOTERM_BP_FAT	GO:0002521~leukocyte differentiation	31	0.0819131	4.70966e-10	MFNG, CCL3, TNF, CCR1, MMP9, SPI1, ZBTB16, IL7R, C1QC, CD74, BTK, DOCK2, PIR, FCER1G, ADAM8, TYROBP, CSF1R, SYK, PTPN6, LYN, CD3D, HCLS1, NCKAP1L, NLRP3, CD86, LILRB3, PLCG2, RASSF2, LILRB4, CA2, SASH3	281	474	16650	3.87517	2.11699e-06	1.77898e-08	8.86229e-07
GOTERM_BP_FAT	GO:0002366~leukocyte activation involved in immune response	21	0.0554895	5.05922e-10	HAVCR2, MFNG, CCL3, FGR, LYN, HLA-DMB, NLRP3, BTK, SLC11A1, DOCK2, CORO1A, LAT2, CD86, PPBP, RAC2, CD300A, PLCG2, FCER1G, LCP1, SYK, TYROBP	281	212	16650	5.86937	2.27412e-06	1.8951e-08	9.52007e-07
GOTERM_BP_FAT	GO:0006897~endocytosis	37	0.0977672	5.81407e-10	TNF, FGR, PDLIM7, ADORA2A, AIF1, SUSD2, CD247, APOC1, ITGB2, MARCO, SLC11A1, DOCK2, CD93, APOE, FCN1, SERPINE1, FCER1G, IL1B, SYK, SH3GL3, LYN, HCK, MYO1G, NCKAP1L, WAS, CD163, RAB31, CORO1A, CD300A, CD209, PLCG2, IRF8, CYFIP2, SH3KBP1, FCGR2A, CD14, LRP4	281	665	16650	3.29677	2.61342e-06	2.15986e-08	1.09405e-06
GOTERM_BP_FAT	GO:0002263~cell activation involved in immune response	21	0.0554895	5.9765e-10	HAVCR2, MFNG, CCL3, FGR, LYN, HLA-DMB, NLRP3, BTK, SLC11A1, DOCK2, CORO1A, LAT2, CD86, PPBP, RAC2, CD300A, PLCG2, FCER1G, LCP1, SYK, TYROBP	281	214	16650	5.81451	2.68643e-06	2.202e-08	1.12461e-06
GOTERM_BP_FAT	GO:0042129~regulation of T cell proliferation	18	0.0475624	6.84379e-10	HAVCR2, PTPN6, AIF1, NCKAP1L, HLA-DMB, CCL5, HES1, CORO1A, CD86, RAC2, TNFSF13B, CD209, HLA-DRB4, IL1B, HLA-DPA1, VSIG4, SASH3, SYK	281	151	16650	7.06323	3.07628e-06	2.50104e-08	1.28781e-06
GOTERM_BP_FAT	GO:0072676~lymphocyte migration	14	0.036993	7.51377e-10	CCL3, S100A7, AIF1, MYO1G, CCL4L1, CCL8, CCL4L2, CCL5, CCL7, CCL13, CCL20, CCL3L1, CCL3L3, ADAM8	281	80	16650	10.3692	3.37743e-06	2.72374e-08	1.41388e-06
GOTERM_BP_FAT	GO:0042098~T cell proliferation	19	0.0502048	8.5899e-10	HAVCR2, PTPN6, AIF1, NCKAP1L, DOCK8, HLA-DMB, CCL5, HES1, SLC11A1, DOCK2, CORO1A, CD86, TNFSF13B, HLA-DRB4, IL1B, HLA-DPA1, VSIG4, SASH3, SYK	281	174	16650	6.47012	3.86115e-06	3.08893e-08	1.61638e-06
GOTERM_BP_FAT	GO:1902105~regulation of leukocyte differentiation	22	0.0581319	1.00103e-09	PTPN6, CCL3, TNF, LYN, HCLS1, CCR1, NCKAP1L, ZBTB16, IL7R, NLRP3, C1QC, CD74, BTK, CD86, LILRB3, LILRB4, RASSF2, CA2, ADAM8, SASH3, SYK, TYROBP	281	244	16650	5.34245	4.49961e-06	3.57113e-08	1.88366e-06
GOTERM_BP_FAT	GO:0008284~positive regulation of cell proliferation	42	0.110979	1.01468e-09	NAMPT, CCK, TNF, CXCL5, AIF1, MMP9, TNC, PAX6, HLA-DMB, AQP1, CCL5, CD74, ALDH3A1, NOD2, RAC2, LRG1, HTRA1, IL1B, CSF1R, MATK, SYK, THBS4, HAVCR2, PTPN6, LYN, HCK, HCLS1, NCKAP1L, IL24, MMP12, OSM, HES1, PROK2, CORO1A, CD86, TNFSF13B, HES5, NTRK2, SERPINB7, TGFBR3, HLA-DPA1, SASH3	281	849	16650	2.93123	4.56099e-06	3.59134e-08	1.90935e-06
GOTERM_BP_FAT	GO:0032940~secretion by cell	45	0.118906	1.42278e-09	CCL3, CCK, TNF, FGR, ADORA2A, CCR1, FFAR2, CCL8, CCL5, TLR8, BTK, NOD2, RAC2, FCN1, SERPINE1, HLA-DRB4, IL1B, FCER1G, SERPINA1, SCG5, ADAM8, SRGN, CSF1R, SYK, HAVCR2, GBP5, PLEK, LYN, HCK, IL1RN, MYO1G, NLRP3, OSM, ORM1, RAB31, CORO1A, LAT2, TNFSF13B, PPBP, CD300A, SCIN, NTRK2, TREM1, CLEC5A, CD14	281	966	16650	2.76022	6.39539e-06	4.95768e-08	2.67729e-06
GOTERM_BP_FAT	GO:0002526~acute inflammatory response	17	0.0449201	1.42151e-09	C3AR1, TNF, S100A8, FFAR2, IL1RN, NLRP3, BTK, CD163, OSM, ORM1, SAA2, ALOX5AP, CFH, IL1B, FCER1G, SERPINA1, ADAM8	281	138	16650	7.29924	6.38968e-06	4.99196e-08	2.6749e-06
GOTERM_BP_FAT	GO:0048247~lymphocyte chemotaxis	12	0.0317083	1.90404e-09	CCL13, CCL3, CCL20, S100A7, CCL3L1, CCL3L3, CCL8, CCL4L1, CCL4L2, CCL5, ADAM8, CCL7	281	56	16650	12.697	8.55863e-06	6.58359e-08	3.58289e-06
GOTERM_BP_FAT	GO:0042592~homeostatic process	62	0.163826	2.15311e-09	SLC22A17, AQP9, S100A8, S100A9, SPI1, PAX6, AQP1, NOD2, CXCR4, APOE, IL1B, ADAM8, SYK, LYN, NCF2, NCF4, LYZ, THY1, PROK2, TNFSF13B, KRT16, CA2, C3AR1, CCL3, CCK, TNF, ADORA2A, CCR1, FFAR2, CYTL1, FPR1, CCL8, ACP5, FPR3, FPR2, CCL5, IL7R, CD74, CCL7, SLC11A1, RAC2, HK3, HLA-DRB4, FCER1G, MYOC, SPP1, ANGPTL4, CSF1R, PTPN6, TBXAS1, HCLS1, NCKAP1L, GJB6, SOD2, CYBB, CCL13, CORO1A, SLC4A11, RASSF2, PL…	281	1645	16650	2.23323	9.67817e-06	7.33199e-08	4.05156e-06
GOTERM_BP_FAT	GO:0002275~myeloid cell activation involved in immune response	13	0.0343506	2.14155e-09	HAVCR2, CCL3, FGR, LYN, BTK, LAT2, DOCK2, RAC2, PPBP, CD300A, FCER1G, TYROBP, SYK	281	71	16650	10.8491	9.62622e-06	7.34829e-08	4.02981e-06
GOTERM_BP_FAT	GO:0045088~regulation of innate immune response	26	0.0687013	2.21365e-09	FGR, FFAR2, ITGB2, CCL5, ITGAM, TLR8, BTK, MARCO, IRAK3, NOD2, FCN1, CLEC4A, FCER1G, ADAM8, SYK, HAVCR2, PTPN6, GBP5, LYN, HCK, RFTN1, CD86, CD209, PLCG2, SERPINB4, CD14	281	360	16650	4.27936	9.95031e-06	7.48147e-08	4.16548e-06
GOTERM_BP_FAT	GO:0050663~cytokine secretion	18	0.0475624	2.71697e-09	HAVCR2, CCL3, TNF, GBP5, FGR, LYN, FFAR2, NLRP3, NOD2, FCN1, HLA-DRB4, IL1B, TREM1, CLEC5A, CD14, SRGN, SYK, CSF1R	281	165	16650	6.46393	1.22127e-05	9.11402e-08	5.1126e-06
GOTERM_BP_FAT	GO:0007229~integrin-mediated signaling pathway	15	0.0396354	2.77393e-09	FGR, PLEK, HCK, FERMT3, COL3A1, ITGA10, ITGB2, ITGAM, ITGBL1, ITGAX, FCER1G, ADAM8, ADAMDEC1, TYROBP, SYK	281	106	16650	8.38481	1.24687e-05	9.23616e-08	5.21978e-06
GOTERM_BP_FAT	GO:0001934~positive regulation of protein phosphorylation	42	0.110979	4.04057e-09	CCL3, CCK, TNF, S100A7, AIF1, MMP9, CCR1, FPR1, CCL8, CCL5, CD74, CCL7, SLC11A1, TNFRSF1B, NOD2, CCL20, CXCR4, CCL3L1, CCL3L3, IL1B, ADAM8, CSF1R, SYK, THBS4, HAVCR2, LYN, HCLS1, CCL4L1, NCKAP1L, CCL4L2, IL24, PLAUR, OSM, HES1, PROK2, CCL13, HES5, CD300A, NTRK2, RASSF2, IGFBP3, LRP4	281	890	16650	2.79619	1.81622e-05	1.33547e-07	7.60325e-06
GOTERM_BP_FAT	GO:0033993~response to lipid	41	0.108337	4.87946e-09	CCL3, TNF, S100A8, CXCL5, S100A7, AIF1, FFAR2, TNC, ACP5, CXCL6, AQP1, CCL5, ALDH3A1, SLC11A1, IRAK3, TNFRSF1B, CCL20, SERPINE1, IL1B, SPP1, HAVCR2, TBXAS1, LYN, HCK, IL1RN, FOSB, IL24, GJB6, NLRP3, SOD2, SCGB2A1, CYBB, CD86, IL18BP, PTGDS, PPBP, PLCG2, IRF8, SLPI, CA2, CD14	281	860	16650	2.82484	2.19329e-05	1.56665e-07	9.1818e-06
GOTERM_BP_FAT	GO:0050707~regulation of cytokine secretion	17	0.0449201	4.85634e-09	HAVCR2, CCL3, TNF, FGR, LYN, FFAR2, NLRP3, TLR8, NOD2, FCN1, HLA-DRB4, IL1B, CLEC5A, CD14, SRGN, SYK, CSF1R	281	150	16650	6.7153	2.1829e-05	1.57045e-07	9.1383e-06
GOTERM_BP_FAT	GO:0045089~positive regulation of innate immune response	23	0.0607742	4.79404e-09	HAVCR2, GBP5, LYN, FFAR2, HCK, ITGB2, RFTN1, CCL5, ITGAM, TLR8, BTK, MARCO, IRAK3, CD86, NOD2, CD209, PLCG2, FCN1, CLEC4A, FCER1G, ADAM8, CD14, SYK	281	292	16650	4.66716	2.1549e-05	1.57293e-07	9.02106e-06
GOTERM_BP_FAT	GO:0042327~positive regulation of phosphorylation	43	0.113621	4.8455e-09	CCL3, CCK, TNF, FGR, S100A7, AIF1, MMP9, CCR1, FPR1, CCL8, CCL5, CD74, CCL7, SLC11A1, TNFRSF1B, NOD2, CCL20, CXCR4, CCL3L1, CCL3L3, IL1B, ADAM8, CSF1R, SYK, THBS4, HAVCR2, LYN, HCLS1, CCL4L1, NCKAP1L, CCL4L2, IL24, PLAUR, OSM, HES1, PROK2, CCL13, HES5, CD300A, NTRK2, RASSF2, IGFBP3, LRP4	281	932	16650	2.73376	2.17803e-05	1.5783e-07	9.11789e-06
GOTERM_BP_FAT	GO:0002758~innate immune response-activating signal transduction	21	0.0554895	5.48977e-09	HAVCR2, LYN, FFAR2, HCK, ITGB2, RFTN1, ITGAM, TLR8, BTK, MARCO, IRAK3, NOD2, CD86, CD209, PLCG2, FCN1, CLEC4A, FCER1G, ADAM8, CD14, SYK	281	243	16650	5.1206	2.46762e-05	1.75011e-07	1.03302e-05
GOTERM_BP_FAT	GO:0010562~positive regulation of phosphorus metabolic process	46	0.121548	5.82738e-09	CCL3, CCK, TNF, FGR, S100A7, AIF1, ADORA2A, MMP9, CCR1, FPR1, CCL8, CCL5, CD74, CCL7, SLC11A1, TNFRSF1B, NOD2, CCL20, CXCR4, CCL3L1, APOE, CCL3L3, IL1B, ADAM8, CSF1R, SYK, THBS4, HAVCR2, PLEK, LYN, HCLS1, CCL4L1, NCKAP1L, CCL4L2, IL24, PLAUR, HES1, OSM, PROK2, CCL13, HES5, CD300A, NTRK2, RASSF2, IGFBP3, LRP4	281	1049	16650	2.59831	2.61937e-05	1.84465e-07	1.09655e-05
GOTERM_BP_FAT	GO:0045937~positive regulation of phosphate metabolic process	46	0.121548	5.82738e-09	CCL3, CCK, TNF, FGR, S100A7, AIF1, ADORA2A, MMP9, CCR1, FPR1, CCL8, CCL5, CD74, CCL7, SLC11A1, TNFRSF1B, NOD2, CCL20, CXCR4, CCL3L1, APOE, CCL3L3, IL1B, ADAM8, CSF1R, SYK, THBS4, HAVCR2, PLEK, LYN, HCLS1, CCL4L1, NCKAP1L, CCL4L2, IL24, PLAUR, HES1, OSM, PROK2, CCL13, HES5, CD300A, NTRK2, RASSF2, IGFBP3, LRP4	281	1049	16650	2.59831	2.61937e-05	1.84465e-07	1.09655e-05
GOTERM_BP_FAT	GO:0019220~regulation of phosphate metabolic process	60	0.158541	6.57574e-09	S100A7, AIF1, MMP9, PAX6, SPINK1, TLR8, NOD2, CXCR4, CCL3L1, APOE, CCL3L3, IL1B, ADAM8, SYK, LYN, FBP1, CCL4L1, CCL4L2, IL24, PLAUR, THY1, HES1, OSM, PROK2, HES5, CCL3, CCK, TNF, FGR, ADORA2A, CCR1, FPR1, CCL8, ITGB2, CCL5, CD74, CCL7, IRAK3, SLC11A1, TNFRSF1B, RAC2, CCL20, MYOC, THBS4, CSF1R, HAVCR2, PTPN6, PLEK, HCLS1, NCKAP1L, SAMSN1, C2ORF40, CCL13, CD300A, GMFG, NTRK2, RASSF2, TGFBR3, IGFBP3…	281	1610	16650	2.20817	2.95575e-05	2.06699e-07	1.23737e-05
GOTERM_BP_FAT	GO:0051174~regulation of phosphorus metabolic process	60	0.158541	6.72831e-09	S100A7, AIF1, MMP9, PAX6, SPINK1, TLR8, NOD2, CXCR4, CCL3L1, APOE, CCL3L3, IL1B, ADAM8, SYK, LYN, FBP1, CCL4L1, CCL4L2, IL24, PLAUR, THY1, HES1, OSM, PROK2, HES5, CCL3, CCK, TNF, FGR, ADORA2A, CCR1, FPR1, CCL8, ITGB2, CCL5, CD74, CCL7, IRAK3, SLC11A1, TNFRSF1B, RAC2, CCL20, MYOC, THBS4, CSF1R, HAVCR2, PTPN6, PLEK, HCLS1, NCKAP1L, SAMSN1, C2ORF40, CCL13, CD300A, GMFG, NTRK2, RASSF2, TGFBR3, IGFBP3…	281	1611	16650	2.2068	3.02433e-05	2.10026e-07	1.26608e-05
GOTERM_BP_FAT	GO:0002444~myeloid leukocyte mediated immunity	13	0.0343506	7.60084e-09	CCL3, FGR, LYN, CXCL5, CXCL6, BTK, LAT2, RAC2, PPBP, CD300A, FCER1G, TREM1, SYK	281	79	16650	9.75044	3.41652e-05	2.35626e-07	1.43027e-05
GOTERM_BP_FAT	GO:0070372~regulation of ERK1 and ERK2 cascade	21	0.0554895	8.28868e-09	HAVCR2, PTPN6, CCL3, TNF, LYN, S100A7, CCR1, CCL4L1, CCL8, CCL4L2, CCL5, CD74, CCL7, NOD2, CCL13, CCL20, CCL3L1, CCL3L3, TGFBR3, SYK, CSF1R	281	249	16650	4.99721	3.72569e-05	2.55189e-07	1.5597e-05
GOTERM_BP_FAT	GO:0002703~regulation of leukocyte mediated immunity	17	0.0449201	8.58974e-09	HAVCR2, PTPN6, TNF, FGR, LYN, NLRP3, IL7R, WAS, BTK, NOD2, RAC2, CD300A, IL1B, FCER1G, SERPINB4, SASH3, SYK	281	156	16650	6.45702	3.86101e-05	2.62659e-07	1.61635e-05
GOTERM_BP_FAT	GO:0002218~activation of innate immune response	21	0.0554895	8.93397e-09	HAVCR2, LYN, FFAR2, HCK, ITGB2, RFTN1, ITGAM, TLR8, BTK, MARCO, IRAK3, NOD2, CD86, CD209, PLCG2, FCN1, CLEC4A, FCER1G, ADAM8, CD14, SYK	281	250	16650	4.97722	4.01574e-05	2.71339e-07	1.68113e-05
GOTERM_BP_FAT	GO:0043299~leukocyte degranulation	12	0.0317083	1.18345e-08	LAT2, CORO1A, CCL3, PPBP, RAC2, LYN, FGR, CD300A, HCK, FCER1G, SYK, BTK	281	66	16650	10.7732	5.31948e-05	3.57021e-07	2.22693e-05
GOTERM_BP_FAT	GO:0043408~regulation of MAPK cascade	35	0.0924825	1.25586e-08	CCL3, TNF, S100A7, CCR1, FPR1, CCL8, CCL5, CD74, CCL7, IRAK3, TNFRSF1B, NOD2, CCL20, CXCR4, CCL3L1, APOE, CCL3L3, IL1B, ADAM8, MYOC, CSF1R, SYK, HAVCR2, PTPN6, LYN, CCL4L1, CCL4L2, OSM, PROK2, CCL13, CD300A, RASSF2, NTRK2, TGFBR3, IGFBP3	281	678	16650	3.05877	5.64492e-05	3.76339e-07	2.36318e-05
GOTERM_BP_FAT	GO:0002532~production of molecular mediator involved in inflammatory response	10	0.0264236	1.28911e-08	NOD2, GBP5, LYN, ALOX5AP, GPSM3, SERPINE1, FCER1G, ALOX5, SYK, BTK	281	39	16650	15.193	5.7944e-05	3.83746e-07	2.42576e-05
GOTERM_BP_FAT	GO:0009611~response to wounding	34	0.0898401	1.50453e-08	S100A8, ADORA2A, AIF1, FERMT3, CCR1, TNC, S100A9, COL3A1, PAX6, NINJ1, SLC11A1, RAC2, CCL20, APOE, SERPINE1, FCER1G, SH2B3, SERPINA1, SPP1, SYK, MATN2, KLK6, PTPN6, PLEK, LYN, DOCK8, IL24, WAS, MMP12, PLAUR, SOD2, PLCG2, PLLP, LCP1	281	649	16650	3.10415	6.76263e-05	4.44925e-07	2.83111e-05
GOTERM_BP_FAT	GO:1902533~positive regulation of intracellular signal transduction	41	0.108337	2.7317e-08	CCL3, TNF, S100A8, FGR, S100A7, CCR1, S100A9, COL3A1, FPR1, CCL8, CCL5, CD74, CCL7, TNFRSF1B, NOD2, CCL20, CXCR4, CCL3L1, CCL3L3, IL1B, ADAM8, MYOC, CSF1R, SYK, HAVCR2, PTPN6, LYN, HCLS1, CCL4L1, CCL4L2, IL24, HCST, OSM, HES1, PROK2, CCL13, HES5, CD300A, RASSF2, NTRK2, IGFBP3	281	915	16650	2.65504	0.000122782	8.02548e-07	5.14031e-05
GOTERM_BP_FAT	GO:0065009~regulation of molecular function	86	0.227243	3.43416e-08	S100A8, MMP9, S100A9, SPINK1, AQP1, BTK, NOD2, CXCR4, CCL3L1, APOE, SERPINE1, CCL3L3, IL1B, SERPINA1, DOCK10, ADAM8, CSF2RA, SYK, ARHGAP9, LYN, CRTAC1, NCF4, CCL4L1, CCL4L2, NLRP3, WAS, ARHGAP25, THY1, PLAUR, ARHGAP30, HES1, PROK2, SERPINB7, SLPI, SERPINB4, CCL3, MFNG, TNF, CCK, RAP1GAP, FGR, ADORA2A, GPSM3, CYTH4, FPR1, CYTL1, APOC1, CCL8, ITGB2, SPOCK1, CCL5, CD74, CCL7, ALDH1A1, IRAK3, SLC11A1…	281	2863	16650	1.77986	0.000154353	1.00237e-06	6.46214e-05
GOTERM_BP_FAT	GO:0050790~regulation of catalytic activity	75	0.198177	3.97066e-08	S100A8, MMP9, S100A9, SPINK1, AQP1, NOD2, CXCR4, CCL3L1, APOE, SERPINE1, CCL3L3, IL1B, SERPINA1, DOCK10, ADAM8, CSF2RA, SYK, ARHGAP9, LYN, NCF4, CCL4L1, CCL4L2, NLRP3, WAS, ARHGAP25, PLAUR, THY1, ARHGAP30, PROK2, SERPINB7, SLPI, SERPINB4, CCL3, TNF, CCK, FGR, RAP1GAP, ADORA2A, GPSM3, CYTH4, FPR1, APOC1, CCL8, SPOCK1, CCL5, CD74, CCL7, ALDH1A1, IRAK3, SLC11A1, DOCK2, CCL20, RAC2, ALOX5AP, SCG5, FG…	281	2357	16650	1.88543	0.000178465	1.15149e-06	7.4717e-05
GOTERM_BP_FAT	GO:0071216~cellular response to biotic stimulus	17	0.0449201	4.44182e-08	HAVCR2, CCL3, TNF, LYN, HCK, IL24, CCL5, NLRP3, BTK, CD86, TNFRSF1B, CCL20, IRF8, SERPINE1, IL1B, CD14, SYK	281	175	16650	5.75597	0.00019964	1.27987e-06	8.35827e-05
GOTERM_BP_FAT	GO:0070374~positive regulation of ERK1 and ERK2 cascade	17	0.0449201	5.20152e-08	HAVCR2, CCL3, TNF, S100A7, CCR1, CCL4L1, CCL8, CCL4L2, CCL5, CD74, CCL7, NOD2, CCL13, CCL20, CCL3L1, CCL3L3, CSF1R	281	177	16650	5.69093	0.000233781	1.48922e-06	9.78783e-05
GOTERM_BP_FAT	GO:0043410~positive regulation of MAPK cascade	28	0.073986	5.46692e-08	CCL3, TNF, S100A7, CCR1, FPR1, CCL8, CCL5, CCL7, CD74, TNFRSF1B, NOD2, CCL20, CXCR4, CCL3L1, CCL3L3, IL1B, ADAM8, SYK, CSF1R, HAVCR2, CCL4L1, CCL4L2, OSM, PROK2, CCL13, RASSF2, NTRK2, IGFBP3	281	485	16650	3.42077	0.000245708	1.54552e-06	0.000102872
GOTERM_BP_FAT	GO:0031399~regulation of protein modification process	59	0.155899	5.43494e-08	S100A7, AIF1, MMP9, SPI1, PAX6, SPINK1, TLR8, NOD2, CXCR4, CCL3L1, APOE, CCL3L3, IL1B, ADAM8, SYK, LYN, CCL4L1, CCL4L2, IL24, PLAUR, THY1, HES1, OSM, PROK2, HES5, CCL3, CCK, TNF, FGR, ADORA2A, CCR1, FPR1, CCL8, ITGB2, CCL5, CD74, CCL7, IRAK3, SLC11A1, TNFRSF1B, RAC2, CCL20, MYOC, THBS4, CSF1R, HAVCR2, PTPN6, HCLS1, NCKAP1L, SAMSN1, C2ORF40, CCL13, CD300A, GMFG, NTRK2, RASSF2, TGFBR3, IGFBP3, LRP4	281	1664	16650	2.10091	0.000244271	1.54621e-06	0.000102271
GOTERM_BP_FAT	GO:0050851~antigen receptor-mediated signaling pathway	19	0.0502048	6.16739e-08	PTPN6, LYN, CD3D, HLA-DRB3, CD247, NCKAP1L, RFTN1, WAS, HLA-DQA1, BTK, THY1, LPXN, LAT2, CD300A, PLCG2, HLA-DRB4, HLA-DPA1, SYK, HLA-DRA	281	228	16650	4.93772	0.000277186	1.73265e-06	0.000116053
GOTERM_BP_FAT	GO:0050715~positive regulation of cytokine secretion	13	0.0343506	8.08682e-08	HAVCR2, NOD2, CCL3, TNF, FGR, FFAR2, FCN1, IL1B, NLRP3, CLEC5A, CD14, CSF1R, SYK	281	97	16650	7.94108	0.000363436	2.25778e-06	0.000152172
GOTERM_BP_FAT	GO:0030099~myeloid cell differentiation	23	0.0607742	8.68144e-08	PTPN6, CCL3, TNF, LYN, HCLS1, MMP9, CCR1, SPI1, NCKAP1L, ZBTB16, C1QC, CD86, PIR, LILRB3, SCIN, LILRB4, RASSF2, IRF8, TGFBR3, CA2, CLEC5A, TYROBP, CSF1R	281	343	16650	3.97321	0.000390155	2.40883e-06	0.000163361
GOTERM_BP_FAT	GO:0042102~positive regulation of T cell proliferation	13	0.0343506	9.07869e-08	HAVCR2, AIF1, NCKAP1L, HLA-DMB, CCL5, HES1, CORO1A, CD86, TNFSF13B, IL1B, HLA-DPA1, SASH3, SYK	281	98	16650	7.86005	0.000408004	2.5036e-06	0.000170836
GOTERM_BP_FAT	GO:0070665~positive regulation of leukocyte proliferation	15	0.0396354	9.36973e-08	HAVCR2, LYN, AIF1, NCKAP1L, HLA-DMB, CCL5, CD74, HES1, CORO1A, CD86, TNFSF13B, IL1B, HLA-DPA1, SASH3, SYK	281	139	16650	6.39417	0.000421081	2.5681e-06	0.000176312
GOTERM_BP_FAT	GO:0018108~peptidyl-tyrosine phosphorylation	23	0.0607742	1.17577e-07	PTPN6, CCK, FGR, LYN, HCLS1, HCK, SPINK1, IL24, SAMSN1, CCL5, CD74, BTK, OSM, HES1, HES5, CD300A, NTRK2, LRP4, CSF2RA, THBS4, SYK, MATK, CSF1R	281	349	16650	3.9049	0.000528369	3.18378e-06	0.000221248
GOTERM_BP_FAT	GO:0002699~positive regulation of immune effector process	16	0.0422777	1.1738e-07	TNF, FGR, LYN, FFAR2, HLA-DMB, NLRP3, CD74, BTK, NOD2, CD86, RAC2, CD300A, IL1B, FCER1G, SASH3, SYK	281	164	16650	5.78075	0.000527486	3.19772e-06	0.000220877
GOTERM_BP_FAT	GO:0018212~peptidyl-tyrosine modification	23	0.0607742	1.31103e-07	PTPN6, CCK, FGR, LYN, HCLS1, HCK, SPINK1, IL24, SAMSN1, CCL5, CD74, BTK, OSM, HES1, HES5, CD300A, NTRK2, LRP4, CSF2RA, THBS4, SYK, MATK, CSF1R	281	351	16650	3.88265	0.000589134	3.52878e-06	0.000246699
GOTERM_BP_FAT	GO:0044093~positive regulation of molecular function	62	0.163826	1.36913e-07	S100A8, MMP9, S100A9, BTK, NOD2, CXCR4, CCL3L1, APOE, CCL3L3, IL1B, ADAM8, DOCK10, CSF2RA, ARHGAP9, SYK, LYN, NCF4, CCL4L1, CCL4L2, NLRP3, ARHGAP25, PLAUR, THY1, ARHGAP30, HES1, PROK2, CCL3, MFNG, CCK, TNF, FGR, RAP1GAP, ADORA2A, CYTL1, FPR1, CYTH4, APOC1, CCL8, ITGB2, CCL5, CD74, CCL7, ALDH1A1, SLC11A1, IRAK3, DOCK2, CCL20, ALOX5AP, FGD3, CSF1R, PLEK, RGS19, NCKAP1L, DOCK8, CCL13, ADAP2, CD300A,…	281	1840	16650	1.99656	0.000615237	3.66324e-06	0.000257633
GOTERM_BP_FAT	GO:0050730~regulation of peptidyl-tyrosine phosphorylation	18	0.0475624	1.51223e-07	PTPN6, CCK, LYN, HCLS1, SPINK1, ITGB2, IL24, SAMSN1, CCL5, CD74, HES1, OSM, HES5, CD300A, LRP4, THBS4, SYK, CSF1R	281	216	16650	4.93772	0.000679515	3.9985e-06	0.000284559
GOTERM_BP_FAT	GO:1902531~regulation of intracellular signal transduction	59	0.155899	1.51093e-07	S100A8, S100A7, MMP9, S100A9, SPINK1, NOD2, CXCR4, CCL3L1, APOE, CCL3L3, IL1B, ADAM8, ARHGAP9, SYK, LYN, FBP1, CCL4L1, CCL4L2, IL24, NLRP3, ARHGAP25, PLAUR, HCST, ARHGAP30, HES1, OSM, PROK2, CD86, HES5, CCL3, TNF, FGR, RAP1GAP, CCR1, COL3A1, FPR1, CYTH4, CCL8, CCL5, CD74, CCL7, IRAK3, TNFRSF1B, RAC2, CCL20, FGD3, MYOC, CSF1R, HAVCR2, PTPN6, PLEK, HCLS1, SOD2, CCL13, CD300A, NTRK2, RASSF2, TGFBR3,…	281	1714	16650	2.03962	0.000678931	4.0187e-06	0.000284315
GOTERM_BP_FAT	GO:0006468~protein phosphorylation	62	0.163826	1.72275e-07	S100A7, AIF1, MMP9, PAX6, SPINK1, BTK, NOD2, CXCR4, CCL3L1, APOE, CCL3L3, IL1B, ADAM8, CSF2RA, MATK, SYK, LYN, CCL4L1, CCL4L2, IL24, HCST, THY1, PLAUR, HES1, OSM, PROK2, HES5, CCL3, TNF, CCK, FGR, ADORA2A, CCR1, FPR1, CCL8, ITGB2, CCL5, CD74, CCL7, IRAK3, SLC11A1, TNFRSF1B, CCL20, RAC2, MYOC, THBS4, CSF1R, HAVCR2, PTPN6, HCK, HCLS1, NCKAP1L, SAMSN1, C2ORF40, CCL13, CD300A, GMFG, NTRK2, RASSF2, TG…	281	1852	16650	1.98362	0.000774079	4.52852e-06	0.000324175
GOTERM_BP_FAT	GO:2000403~positive regulation of lymphocyte migration	8	0.0211389	1.76573e-07	CCL3, CCL20, S100A7, AIF1, CCL4L1, CCL5, ADAM8, CCL7	281	26	16650	18.2316	0.000793382	4.61451e-06	0.000332262
GOTERM_BP_FAT	GO:0009967~positive regulation of signal transduction	52	0.137403	1.95563e-07	S100A8, S100A7, MMP9, S100A9, SLA, NOD2, CXCR4, CCL3L1, CCL3L3, IL1B, ADAM8, SYK, LYN, CCL4L1, CCL4L2, IL24, PLAUR, HCST, HES1, OSM, PROK2, HES5, G0S2, MFNG, CCL3, TNF, FGR, ADORA2A, CCR1, COL3A1, FPR1, CCL8, CCL5, CD74, CCL7, TNFRSF1B, CCL20, LRG1, SH2B3, MYOC, CSF1R, HAVCR2, KLK6, PTPN6, HCLS1, CCL13, CD300A, NTRK2, RASSF2, TGFBR3, AGR2, IGFBP3	281	1428	16650	2.15766	0.00087867	5.08124e-06	0.000367995
GOTERM_BP_FAT	GO:0071222~cellular response to lipopolysaccharide	15	0.0396354	2.23547e-07	HAVCR2, CCL3, TNF, LYN, HCK, IL24, CCL5, NLRP3, CD86, TNFRSF1B, CCL20, SERPINE1, IRF8, IL1B, CD14	281	149	16650	5.96503	0.00100434	5.77494e-06	0.000420653
GOTERM_BP_FAT	GO:0002675~positive regulation of acute inflammatory response	8	0.0211389	2.34965e-07	OSM, TNF, ALOX5AP, FFAR2, FCER1G, IL1B, ADAM8, BTK	281	27	16650	17.5563	0.00105561	6.03522e-06	0.000442138
GOTERM_BP_FAT	GO:0002819~regulation of adaptive immune response	14	0.036993	2.46002e-07	HAVCR2, PTPN6, TNF, SAMSN1, IL7R, NLRP3, WAS, BTK, CD48, SLC11A1, TNFSF13B, IL1B, FCER1G, SASH3	281	128	16650	6.48076	0.00110517	6.28283e-06	0.000462908
GOTERM_BP_FAT	GO:0051246~regulation of protein metabolic process	76	0.200819	2.49223e-07	S100A8, S100A7, AIF1, MMP9, S100A9, SPI1, PAX6, SPINK1, AQP1, TLR8, NOD2, CXCR4, CCL3L1, APOE, SERPINE1, CCL3L3, CFH, IL1B, SERPINA1, ADAM8, LTB, SYK, LYN, CCL4L1, CCL4L2, IL24, NLRP3, THY1, PLAUR, HES1, OSM, PROK2, CD86, HES5, SERPINB7, SLPI, SERPINB4, C3AR1, CCL3, TNF, CCK, FGR, ADORA2A, CCR1, FPR1, CCL8, ITGB2, SPOCK1, CCL5, CD74, CCL7, IRAK3, SLC11A1, TNFRSF1B, CCL20, RAC2, MYOC, THBS4, CSF1R…	281	2512	16650	1.79268	0.00111963	6.32912e-06	0.000468969
GOTERM_BP_FAT	GO:0071347~cellular response to interleukin-1	12	0.0317083	2.54235e-07	IRAK3, CCL13, CCL3, CCL20, CCL3L1, CCL3L3, IL1RN, CCL8, CCL4L1, CCL4L2, CCL5, CCL7	281	88	16650	8.07991	0.00114213	6.42013e-06	0.0004784
GOTERM_BP_FAT	GO:0098542~defense response to other organism	27	0.0713436	2.90552e-07	TNF, S100A8, FGR, S100A7, CD247, S100A9, ACP5, CXCL6, TLR8, SLC11A1, NOD2, DOCK2, ITGAX, CCL20, HTRA1, SERPINE1, FCER1G, SYK, HAVCR2, HCK, LYZ, NLRP3, CD86, PPBP, IRF8, SLPI, TREM1	281	494	16650	3.23851	0.00130518	7.29623e-06	0.000546737
GOTERM_BP_FAT	GO:0019882~antigen processing and presentation	18	0.0475624	3.07935e-07	NCF2, HLA-DRB3, NCF4, IFI30, HLA-DMB, RFTN1, HLA-DMA, WAS, HLA-DQA1, CD74, SLC11A1, NOD2, CYBB, CD209, HLA-DRB4, FCER1G, HLA-DPA1, HLA-DRA	281	227	16650	4.69845	0.00138321	7.68979e-06	0.000579447
GOTERM_BP_FAT	GO:1902107~positive regulation of leukocyte differentiation	14	0.036993	3.22647e-07	TNF, HCLS1, CCR1, NCKAP1L, ZBTB16, NLRP3, IL7R, CD74, BTK, CD86, CA2, ADAM8, SASH3, SYK	281	131	16650	6.33235	0.00144925	8.01266e-06	0.000607131
GOTERM_BP_FAT	GO:0050671~positive regulation of lymphocyte proliferation	14	0.036993	3.5258e-07	HAVCR2, AIF1, NCKAP1L, HLA-DMB, CCL5, CD74, HES1, CORO1A, CD86, TNFSF13B, IL1B, HLA-DPA1, SASH3, SYK	281	132	16650	6.28437	0.00158359	8.70792e-06	0.000663457
GOTERM_BP_FAT	GO:0071219~cellular response to molecule of bacterial origin	15	0.0396354	3.64131e-07	HAVCR2, CCL3, TNF, LYN, HCK, IL24, CCL5, NLRP3, CD86, TNFRSF1B, CCL20, SERPINE1, IRF8, IL1B, CD14	281	155	16650	5.73413	0.00163543	8.94405e-06	0.000685192
GOTERM_BP_FAT	GO:0002367~cytokine production involved in immune response	11	0.0290659	3.7644e-07	SLC11A1, IRAK3, NOD2, TNF, FFAR2, FCER1G, TREM1, NLRP3, CD74, SASH3, BTK	281	73	16650	8.92848	0.00169067	9.14644e-06	0.000708355
GOTERM_BP_FAT	GO:0002449~lymphocyte mediated immunity	20	0.0528471	3.75303e-07	HAVCR2, PTPN6, TNF, MYO1G, NLRP3, IL7R, RFTN1, C1QC, WAS, CD74, TLR8, BTK, SLC11A1, C1QB, CORO1A, HLA-DRB4, IL1B, FCER1G, SERPINB4, SASH3	281	285	16650	4.15808	0.00168557	9.16838e-06	0.000706216
GOTERM_BP_FAT	GO:0032946~positive regulation of mononuclear cell proliferation	14	0.036993	3.84975e-07	HAVCR2, AIF1, NCKAP1L, HLA-DMB, CCL5, CD74, HES1, CORO1A, CD86, TNFSF13B, IL1B, HLA-DPA1, SASH3, SYK	281	133	16650	6.23712	0.00172897	9.30352e-06	0.000724415
GOTERM_BP_FAT	GO:0002460~adaptive immune response based on somatic recombination of immune receptors built from immunoglobulin superfamily domains	20	0.0528471	3.96069e-07	HAVCR2, PTPN6, TNF, MYO1G, NLRP3, IL7R, RFTN1, C1QC, WAS, CD74, TLR8, BTK, SLC11A1, C1QB, IL18BP, TNFSF13B, HLA-DRB4, IL1B, FCER1G, SASH3	281	286	16650	4.14354	0.00177875	9.52045e-06	0.000745291
GOTERM_BP_FAT	GO:0002673~regulation of acute inflammatory response	11	0.0290659	4.28871e-07	OSM, C3AR1, TNF, ALOX5AP, FFAR2, CFH, FCER1G, IL1B, NLRP3, ADAM8, BTK	281	74	16650	8.80783	0.00192592	1.02541e-05	0.000807014
GOTERM_BP_FAT	GO:0010647~positive regulation of cell communication	54	0.142687	4.70786e-07	S100A8, S100A7, MMP9, S100A9, SLA, NOD2, CXCR4, CCL3L1, CCL3L3, IL1B, ADAM8, SYK, LYN, CCL4L1, CCL4L2, IL24, PLAUR, HCST, HES1, OSM, PROK2, HES5, G0S2, CA2, CCL3, MFNG, TNF, FGR, ADORA2A, CCR1, COL3A1, FPR1, CCL8, CCL5, CD74, CCL7, TNFRSF1B, CCL20, LRG1, HLA-DRB4, SH2B3, MYOC, CSF1R, HAVCR2, KLK6, PTPN6, HCLS1, CCL13, CD300A, NTRK2, RASSF2, TGFBR3, AGR2, IGFBP3	281	1555	16650	2.05765	0.00211395	1.11967e-05	0.000885886
GOTERM_BP_FAT	GO:0035556~intracellular signal transduction	78	0.206104	5.46232e-07	S100A8, S100A7, AIF1, MMP9, S100A9, SPINK1, TLR8, BTK, NOD2, CXCR4, CCL3L1, APOE, CCL3L3, IL1B, DOCK10, ADAM8, CSF2RA, SYK, ARHGAP9, LYN, FBP1, CCL4L1, DCDC5, CCL4L2, IL24, NLRP3, ARHGAP25, HCST, PLAUR, ARHGAP30, HES1, OSM, PROK2, CD86, LAT2, HES5, TREM1, RASD1, LCP1, CCL3, TNF, FGR, RAP1GAP, CCR1, COL3A1, CYTH4, FPR1, CCL8, CCL5, CD74, CCL7, IRAK3, DOCK2, TNFRSF1B, CCL20, RAC2, SH2B3, FGD3, MYOC…	281	2657	16650	1.73945	0.0024523	1.29226e-05	0.00102785
GOTERM_BP_FAT	GO:0023056~positive regulation of signaling	54	0.142687	5.52184e-07	S100A8, S100A7, MMP9, S100A9, SLA, NOD2, CXCR4, CCL3L1, CCL3L3, IL1B, ADAM8, SYK, LYN, CCL4L1, CCL4L2, IL24, PLAUR, HCST, HES1, OSM, PROK2, HES5, G0S2, CA2, CCL3, MFNG, TNF, FGR, ADORA2A, CCR1, COL3A1, FPR1, CCL8, CCL5, CD74, CCL7, TNFRSF1B, CCL20, LRG1, HLA-DRB4, SH2B3, MYOC, CSF1R, HAVCR2, KLK6, PTPN6, HCLS1, CCL13, CD300A, NTRK2, RASSF2, TGFBR3, AGR2, IGFBP3	281	1563	16650	2.04712	0.00247899	1.2995e-05	0.00103905
GOTERM_BP_FAT	GO:0008285~negative regulation of cell proliferation	31	0.0819131	5.88267e-07	LST1, RAP1GAP, AIF1, ADORA2A, IGFBP6, PAX6, CCL8, IFI30, ZBTB16, CCL3L1, APOE, CCL3L3, HLA-DRB4, IL1B, KRT4, CSF1R, HAVCR2, PTPN6, LYN, GJB6, IL24, SOD2, HES1, OSM, PTGDS, CD300A, CD33, SCIN, TGFBR3, VSIG4, IGFBP3	281	651	16650	2.82156	0.00264077	1.37721e-05	0.00110695
GOTERM_BP_FAT	GO:0042742~defense response to bacterium	19	0.0502048	6.17319e-07	HAVCR2, TNF, S100A8, FGR, S100A7, S100A9, LYZ, ACP5, CXCL6, SLC11A1, NOD2, PPBP, CCL20, SERPINE1, IRF8, FCER1G, SLPI, TREM1, SYK	281	266	16650	4.23233	0.00277101	1.43774e-05	0.00116162
GOTERM_BP_FAT	GO:0051047~positive regulation of secretion	22	0.0581319	6.54885e-07	HAVCR2, CCL3, TNF, CCK, S100A8, FGR, ADORA2A, FFAR2, S100A9, AQP1, NLRP3, NOD2, SCIN, FCN1, HLA-DRB4, IL1B, FCER1G, ADAM8, CLEC5A, CD14, SYK, CSF1R	281	355	16650	3.672	0.00293938	1.51736e-05	0.00123231
GOTERM_BP_FAT	GO:1903708~positive regulation of hemopoiesis	15	0.0396354	6.73652e-07	TNF, HCLS1, CCR1, NCKAP1L, ZBTB16, NLRP3, IL7R, CD74, BTK, CD86, SCIN, CA2, ADAM8, SASH3, SYK	281	163	16650	5.4527	0.00302349	1.55284e-05	0.00126762
GOTERM_BP_FAT	GO:0032268~regulation of cellular protein metabolic process	71	0.187607	7.47791e-07	S100A8, S100A7, AIF1, MMP9, S100A9, SPI1, PAX6, SPINK1, AQP1, TLR8, NOD2, CXCR4, CCL3L1, APOE, SERPINE1, CCL3L3, IL1B, SERPINA1, ADAM8, SYK, LYN, CCL4L1, CCL4L2, IL24, NLRP3, THY1, PLAUR, HES1, OSM, PROK2, HES5, SERPINB7, SLPI, SERPINB4, CCL3, TNF, CCK, FGR, ADORA2A, CCR1, FPR1, CCL8, SPOCK1, ITGB2, CCL5, CD74, CCL7, IRAK3, SLC11A1, TNFRSF1B, CCL20, RAC2, MYOC, THBS4, CSF1R, HAVCR2, PTPN6, HCLS1,…	281	2346	16650	1.79324	0.00335568	1.71495e-05	0.00140713
GOTERM_BP_FAT	GO:0051050~positive regulation of transport	38	0.10041	7.53317e-07	CCL3, CCK, TNF, S100A8, FGR, ADORA2A, CCR1, FFAR2, S100A9, AQP1, CCL5, SLC11A1, DOCK2, NOD2, RAC2, ITGAX, APOE, FCN1, SERPINE1, HLA-DRB4, FCER1G, IL1B, ADAM8, PLTP, CSF1R, SYK, HAVCR2, HCLS1, CCL4L1, NCKAP1L, NLRP3, THY1, HES1, PLCG2, SCIN, CA2, CLEC5A, CD14	281	920	16650	2.44739	0.00338043	1.71885e-05	0.00141753
GOTERM_BP_FAT	GO:0009966~regulation of signal transduction	79	0.208746	7.71386e-07	S100A8, S100A7, MMP9, IGFBP6, S100A9, SPINK1, SLA, NOD2, CXCR4, CCL3L1, HTRA1, APOE, SERPINE1, CCL3L3, IL1B, ADAM8, SYK, ARHGAP9, LYN, FBP1, CCL4L1, CCL4L2, IL24, NLRP3, ARHGAP25, THY1, HCST, PLAUR, ARHGAP30, HES1, OSM, PROK2, CD86, IL18BP, HES5, SH3KBP1, G0S2, CCL3, MFNG, TNF, FGR, RAP1GAP, ADORA2A, CCR1, COL3A1, CYTH4, FPR1, CCL8, CCL5, CD74, CCL7, IRAK3, TNFRSF1B, LPXN, CCL20, RAC2, LRG1, SH2B…	281	2728	16650	1.71589	0.00346138	1.75119e-05	0.00145153
GOTERM_BP_FAT	GO:0070371~ERK1 and ERK2 cascade	18	0.0475624	8.03017e-07	HAVCR2, CCL3, TNF, LYN, S100A7, CCR1, CCL4L1, CCL8, CCL4L2, CCL5, CD74, CCL7, NOD2, CCL13, CCL20, CCL3L1, CCL3L3, CSF1R	281	243	16650	4.38909	0.00360306	1.81383e-05	0.00151105
GOTERM_BP_FAT	GO:0045637~regulation of myeloid cell differentiation	16	0.0422777	8.49224e-07	CCL3, TNF, LYN, HCLS1, CCR1, SPI1, NCKAP1L, ZBTB16, C1QC, LILRB3, LILRB4, RASSF2, SCIN, CSF3R, CA2, TYROBP	281	191	16650	4.96357	0.00380999	1.90861e-05	0.00159799
GOTERM_BP_FAT	GO:0050853~B cell receptor signaling pathway	10	0.0264236	8.80004e-07	PTPN6, LAT2, LPXN, LYN, CD300A, PLCG2, NCKAP1L, RFTN1, SYK, BTK	281	62	16650	9.55688	0.00394781	1.96795e-05	0.00165591
GOTERM_BP_FAT	GO:0031295~T cell costimulation	11	0.0290659	1.01113e-06	PTPN6, CD86, CD3D, TNFSF13B, LYN, HLA-DRB3, CD247, HLA-DRB4, HLA-DPA1, HLA-DQA1, HLA-DRA	281	81	16650	8.04666	0.00453473	2.23891e-05	0.00190266
GOTERM_BP_FAT	GO:0051336~regulation of hydrolase activity	48	0.126833	1.00848e-06	CCL3, CCK, TNF, S100A8, RAP1GAP, ADORA2A, MMP9, S100A9, CYTH4, APOC1, SPINK1, CCL8, SPOCK1, AQP1, CCL5, CCL7, ALDH1A1, DOCK2, CCL20, CCL3L1, CCL3L3, SERPINE1, SERPINA1, DOCK10, FGD3, CSF2RA, ANGPTL4, ARHGAP9, PLEK, RGS19, CCL4L1, NCKAP1L, CCL4L2, DOCK8, NLRP3, PLAUR, ARHGAP25, THY1, ARHGAP30, CCL13, ADAP2, CD300A, PI3, SERPINB7, NTRK2, CYFIP2, SLPI, SERPINB4	281	1337	16650	2.12725	0.00452285	2.24409e-05	0.00189766
GOTERM_BP_FAT	GO:1901700~response to oxygen-containing compound	51	0.13476	1.04286e-06	NAMPT, AQP9, S100A8, S100A7, AIF1, SPI1, AQP1, BTK, NOD2, APOE, SERPINE1, IL1B, LYN, FOSB, IL24, NLRP3, CD86, IL18BP, PPBP, SLPI, CA2, CCL3, TNF, CXCL5, FFAR2, TNC, COL3A1, ACP5, CXCL6, CCL5, CCL7, ALDH3A1, SLC11A1, IRAK3, TNFRSF1B, CCL20, HLA-DRB4, SPP1, HAVCR2, TBXAS1, HCK, GJB6, SOD3, SOD2, RAB31, CYBB, PLCG2, NTRK2, IRF8, TGFBR3, CD14	281	1466	16650	2.06131	0.00467669	2.29785e-05	0.00196236
GOTERM_BP_FAT	GO:0002573~myeloid leukocyte differentiation	16	0.0422777	1.10315e-06	CCL3, TNF, LYN, HCLS1, CCR1, MMP9, SPI1, C1QC, CD86, LILRB3, PIR, LILRB4, RASSF2, CA2, TYROBP, CSF1R	281	195	16650	4.86176	0.00494638	2.41883e-05	0.0020758
GOTERM_BP_FAT	GO:0031294~lymphocyte costimulation	11	0.0290659	1.13468e-06	PTPN6, CD86, CD3D, TNFSF13B, LYN, HLA-DRB3, CD247, HLA-DRB4, HLA-DPA1, HLA-DQA1, HLA-DRA	281	82	16650	7.94853	0.0050874	2.47588e-05	0.00213513
GOTERM_BP_FAT	GO:0043085~positive regulation of catalytic activity	53	0.140045	1.18917e-06	S100A8, S100A9, NOD2, CXCR4, APOE, CCL3L1, CCL3L3, IL1B, ADAM8, DOCK10, CSF2RA, ARHGAP9, SYK, LYN, NCF4, CCL4L1, CCL4L2, NLRP3, THY1, ARHGAP25, ARHGAP30, PROK2, CCL3, CCK, TNF, FGR, RAP1GAP, ADORA2A, APOC1, FPR1, CYTH4, CCL8, CCL5, CD74, CCL7, ALDH1A1, SLC11A1, DOCK2, CCL20, ALOX5AP, FGD3, CSF1R, PLEK, RGS19, NCKAP1L, DOCK8, CCL13, ADAP2, GMFG, CD300A, RASSF2, CYFIP2, IGFBP3	281	1559	16650	2.01436	0.00533105	2.58224e-05	0.00223766
GOTERM_BP_FAT	GO:0090025~regulation of monocyte chemotaxis	7	0.0184965	1.27552e-06	LYN, S100A7, AIF1, CCR1, SERPINE1, PLA2G7, CCL5	281	22	16650	18.8531	0.00571705	2.75643e-05	0.00240015
GOTERM_BP_FAT	GO:0009306~protein secretion	25	0.0660589	1.3914e-06	HAVCR2, CCL3, GBP5, TNF, PLEK, FGR, LYN, ADORA2A, FFAR2, IL1RN, CCL5, NLRP3, TLR8, NOD2, TNFSF13B, FCN1, HLA-DRB4, IL1B, TREM1, ADAM8, CLEC5A, SRGN, CD14, CSF1R, SYK	281	469	16650	3.15846	0.00623483	2.99247e-05	0.0026182
GOTERM_BP_FAT	GO:0006887~exocytosis	23	0.0607742	1.40335e-06	CCL3, PLEK, FGR, LYN, HCK, CCR1, MYO1G, CCL8, CCL5, BTK, ORM1, RAB31, CORO1A, LAT2, PPBP, RAC2, CD300A, SCIN, SERPINE1, FCER1G, SERPINA1, SRGN, SYK	281	404	16650	3.3733	0.0062882	3.00379e-05	0.00264068
GOTERM_BP_FAT	GO:0002523~leukocyte migration involved in inflammatory response	6	0.0158541	1.49574e-06	S100A8, PPBP, FFAR2, S100A9, ITGB2, ADAM8	281	13	16650	27.3474	0.00670081	3.18638e-05	0.00281454
GOTERM_BP_FAT	GO:0051046~regulation of secretion	31	0.0819131	1.57531e-06	CCL3, CCK, TNF, S100A8, FGR, ADORA2A, FFAR2, S100A9, AQP1, CCL5, CD74, TLR8, NOD2, RAC2, FCN1, HLA-DRB4, FCER1G, IL1B, SCG5, ADAM8, SRGN, SYK, CSF1R, HAVCR2, LYN, NLRP3, OSM, CD300A, SCIN, CLEC5A, CD14	281	683	16650	2.68936	0.00705603	3.34006e-05	0.00296427
GOTERM_BP_FAT	GO:0042060~wound healing	27	0.0713436	1.65436e-06	S100A8, ADORA2A, FERMT3, TNC, S100A9, COL3A1, NINJ1, SLC11A1, CCL20, RAC2, APOE, SERPINE1, SH2B3, FCER1G, SERPINA1, SYK, KLK6, PTPN6, LYN, PLEK, IL24, DOCK8, WAS, MMP12, PLAUR, PLCG2, LCP1	281	542	16650	2.9517	0.00740875	3.49118e-05	0.003113
GOTERM_BP_FAT	GO:0050764~regulation of phagocytosis	10	0.0264236	1.72352e-06	SLC11A1, DOCK2, TNF, FGR, CD300A, HCK, FCER1G, NCKAP1L, IL1B, SYK	281	67	16650	8.84368	0.00771731	3.62014e-05	0.00324315
GOTERM_BP_FAT	GO:0045055~regulated exocytosis	19	0.0502048	1.93207e-06	CCL3, PLEK, FGR, LYN, HCK, BTK, ORM1, CORO1A, LAT2, RAB31, PPBP, RAC2, CD300A, SCIN, SERPINE1, FCER1G, SERPINA1, SRGN, SYK	281	288	16650	3.90903	0.00864707	4.0393e-05	0.00363557
GOTERM_BP_FAT	GO:0000165~MAPK cascade	35	0.0924825	1.97282e-06	CCL3, TNF, S100A7, CCR1, FPR1, CCL8, CCL5, CD74, CCL7, IRAK3, TNFRSF1B, NOD2, CCL20, CXCR4, CCL3L1, APOE, CCL3L3, IL1B, ADAM8, CSF2RA, CSF1R, SYK, HAVCR2, PTPN6, LYN, CCL4L1, CCL4L2, OSM, PROK2, CCL13, CD300A, RASSF2, NTRK2, TGFBR3, IGFBP3	281	841	16650	2.46593	0.00882863	4.10539e-05	0.00371224
GOTERM_BP_FAT	GO:1903555~regulation of tumor necrosis factor superfamily cytokine production	12	0.0317083	2.03612e-06	HAVCR2, IRAK3, ORM1, CYBB, CD86, NOD2, CCL3, FCER1G, ACP5, ADAM8, CD14, SASH3	281	108	16650	6.58363	0.00911062	4.2176e-05	0.00383135
GOTERM_BP_FAT	GO:0048002~antigen processing and presentation of peptide antigen	15	0.0396354	2.07555e-06	NCF2, HLA-DRB3, NCF4, IFI30, HLA-DMB, HLA-DMA, CD74, HLA-DQA1, SLC11A1, CYBB, CD209, HLA-DRB4, FCER1G, HLA-DPA1, HLA-DRA	281	179	16650	4.96531	0.00928624	4.27955e-05	0.00390555
GOTERM_BP_FAT	GO:0016310~phosphorylation	67	0.177038	2.25933e-06	S100A7, AIF1, MMP9, PAX6, SPINK1, TLR8, BTK, NOD2, CXCR4, CCL3L1, APOE, CCL3L3, IL1B, ADAM8, CSF2RA, SYK, MATK, LYN, FBP1, CCL4L1, CCL4L2, IL24, HCST, THY1, PLAUR, HES1, OSM, PROK2, CD86, HES5, CCL3, TNF, CCK, FGR, ADORA2A, CCR1, FPR1, CCL8, ITGB2, CCL5, CD74, CCL7, IRAK3, SLC11A1, TNFRSF1B, CCL20, RAC2, HK3, MYOC, THBS4, CSF1R, HAVCR2, PTPN6, HCLS1, HCK, NCKAP1L, SAMSN1, C2ORF40, CCL13, GMFG, CD…	281	2229	16650	1.78104	0.0101043	4.63721e-05	0.00425136
GOTERM_BP_FAT	GO:0051247~positive regulation of protein metabolic process	51	0.13476	2.36162e-06	S100A8, S100A7, AIF1, MMP9, S100A9, TLR8, NOD2, CXCR4, APOE, CCL3L1, CCL3L3, IL1B, ADAM8, LTB, SYK, LYN, CCL4L1, CCL4L2, IL24, NLRP3, PLAUR, HES1, OSM, PROK2, CD86, HES5, CCL3, CCK, TNF, CCR1, FPR1, CCL8, CCL5, CD74, CCL7, SLC11A1, TNFRSF1B, CCL20, THBS4, CSF1R, HAVCR2, HCLS1, NCKAP1L, CCL13, CYBB, CD300A, RASSF2, NTRK2, CYFIP2, IGFBP3, LRP4	281	1508	16650	2.0039	0.0105593	4.82511e-05	0.00444382
GOTERM_BP_FAT	GO:0071706~tumor necrosis factor superfamily cytokine production	12	0.0317083	2.67148e-06	HAVCR2, IRAK3, ORM1, CYBB, CD86, NOD2, CCL3, FCER1G, ACP5, ADAM8, CD14, SASH3	281	111	16650	6.40569	0.0119365	5.43347e-05	0.00502686
GOTERM_BP_FAT	GO:0002221~pattern recognition receptor signaling pathway	14	0.036993	2.94404e-06	HAVCR2, LYN, FFAR2, ITGB2, RFTN1, ITGAM, TLR8, BTK, MARCO, IRAK3, NOD2, CD86, FCN1, CD14	281	159	16650	5.21722	0.0131463	5.96084e-05	0.00553972
GOTERM_BP_FAT	GO:0010646~regulation of cell communication	83	0.219316	2.99074e-06	S100A8, S100A7, MMP9, IGFBP6, S100A9, SPINK1, SLA, NOD2, CXCR4, CCL3L1, HTRA1, APOE, SERPINE1, CCL3L3, IL1B, ADAM8, SYK, ARHGAP9, LYN, FBP1, CCL4L1, CCL4L2, IL24, NLRP3, ARHGAP25, THY1, HCST, PLAUR, ARHGAP30, OSM, HES1, PROK2, CD86, IL18BP, HES5, SH3KBP1, G0S2, CA2, CCL3, MFNG, TNF, RAP1GAP, FGR, ADORA2A, FFAR2, CCR1, COL3A1, CYTH4, FPR1, CCL8, CCL5, CD74, CCL7, IRAK3, TNFRSF1B, LPXN, CCL20, RAC2…	281	3020	16650	1.62847	0.0133535	6.02826e-05	0.00562761
GOTERM_BP_FAT	GO:0031401~positive regulation of protein modification process	42	0.110979	3.34125e-06	CCL3, CCK, TNF, S100A7, AIF1, MMP9, CCR1, FPR1, CCL8, CCL5, CD74, CCL7, SLC11A1, TNFRSF1B, NOD2, CCL20, CXCR4, CCL3L1, CCL3L3, IL1B, ADAM8, CSF1R, SYK, THBS4, HAVCR2, LYN, HCLS1, CCL4L1, NCKAP1L, CCL4L2, IL24, PLAUR, OSM, HES1, PROK2, CCL13, HES5, CD300A, NTRK2, RASSF2, IGFBP3, LRP4	281	1143	16650	2.17726	0.0149067	6.70465e-05	0.00628712
GOTERM_BP_FAT	GO:0072677~eosinophil migration	6	0.0158541	3.39491e-06	CCL13, CCL3, CD300A, CCL5, ADAM8, CCL7	281	15	16650	23.7011	0.0151443	6.78205e-05	0.00638809
GOTERM_BP_FAT	GO:0033628~regulation of cell adhesion mediated by integrin	8	0.0211389	3.42432e-06	PTPN6, LPXN, LYN, FERMT3, SERPINE1, NCKAP1L, CCL5, SYK	281	39	16650	12.1544	0.0152745	6.81055e-05	0.00644344
GOTERM_BP_FAT	GO:0070555~response to interleukin-1	12	0.0317083	3.47428e-06	IRAK3, CCL13, CCL3, CCL20, CCL3L1, CCL3L3, IL1RN, CCL8, CCL4L1, CCL4L2, CCL5, CCL7	281	114	16650	6.23712	0.0154956	6.87946e-05	0.00653744
GOTERM_BP_FAT	GO:0050714~positive regulation of protein secretion	16	0.0422777	3.51876e-06	HAVCR2, CCL3, TNF, FGR, ADORA2A, FFAR2, NLRP3, NOD2, FCN1, HLA-DRB4, IL1B, ADAM8, CLEC5A, CD14, SYK, CSF1R	281	214	16650	4.43011	0.0156924	6.93697e-05	0.00662113
GOTERM_BP_FAT	GO:2000401~regulation of lymphocyte migration	8	0.0211389	4.09148e-06	CCL3, CCL20, S100A7, AIF1, CCL4L1, CCL5, ADAM8, CCL7	281	40	16650	11.8505	0.0182232	7.99587e-05	0.00769876
GOTERM_BP_FAT	GO:0016192~vesicle-mediated transport	50	0.132118	4.11459e-06	CCL3, TNF, FGR, PDLIM7, AIF1, ADORA2A, CCR1, CD247, SUSD2, APOC1, CCL8, ITGB2, CCL5, BTK, MARCO, SLC11A1, DOCK2, RAC2, CD93, APOE, SERPINE1, FCN1, FCER1G, IL1B, SERPINA1, SRGN, SYK, SH3GL3, PLEK, LYN, HCK, MYO1G, NCKAP1L, WAS, CD163, ORM1, RAB31, CORO1A, LAT2, PPBP, CD300A, CD209, PLCG2, SCIN, IRF8, SH3KBP1, CYFIP2, FCGR2A, CD14, LRP4	281	1494	16650	1.98302	0.0183251	8.00622e-05	0.00774224
GOTERM_BP_FAT	GO:0045576~mast cell activation	9	0.0237812	4.08523e-06	CD48, LAT2, RAC2, LYN, FGR, CD300A, FCER1G, SYK, BTK	281	56	16650	9.52275	0.0181955	8.01851e-05	0.00768699
GOTERM_BP_FAT	GO:0002822~regulation of adaptive immune response based on somatic recombination of immune receptors built from immunoglobulin superfamily domains	12	0.0317083	4.48078e-06	HAVCR2, SLC11A1, PTPN6, TNF, TNFSF13B, FCER1G, IL1B, NLRP3, IL7R, WAS, SASH3, BTK	281	117	16650	6.0772	0.0199397	8.68115e-05	0.00843126
GOTERM_BP_FAT	GO:0090026~positive regulation of monocyte chemotaxis	6	0.0158541	4.8703e-06	S100A7, AIF1, CCR1, SERPINE1, PLA2G7, CCL5	281	16	16650	22.2198	0.0216542	9.39529e-05	0.00916417
GOTERM_BP_FAT	GO:0023014~signal transduction by protein phosphorylation	35	0.0924825	4.92038e-06	CCL3, TNF, S100A7, CCR1, FPR1, CCL8, CCL5, CD74, CCL7, IRAK3, TNFRSF1B, NOD2, CCL20, CXCR4, CCL3L1, APOE, CCL3L3, IL1B, ADAM8, CSF2RA, CSF1R, SYK, HAVCR2, PTPN6, LYN, CCL4L1, CCL4L2, OSM, PROK2, CCL13, CD300A, RASSF2, NTRK2, TGFBR3, IGFBP3	281	877	16650	2.3647	0.0218744	9.45133e-05	0.0092584
GOTERM_BP_FAT	GO:0002440~production of molecular mediator of immune response	14	0.036993	5.07655e-06	SLC11A1, IRAK3, NOD2, TNF, TNFSF13B, FFAR2, HLA-DRB4, FCER1G, TREM1, IL7R, NLRP3, CD74, SASH3, BTK	281	167	16650	4.96729	0.0225608	9.70981e-05	0.00955225
GOTERM_BP_FAT	GO:0023051~regulation of signaling	83	0.219316	5.74693e-06	S100A8, S100A7, MMP9, IGFBP6, S100A9, SPINK1, SLA, NOD2, CXCR4, CCL3L1, HTRA1, APOE, SERPINE1, CCL3L3, IL1B, ADAM8, SYK, ARHGAP9, LYN, FBP1, CCL4L1, CCL4L2, IL24, NLRP3, ARHGAP25, THY1, HCST, PLAUR, ARHGAP30, OSM, HES1, PROK2, CD86, IL18BP, HES5, SH3KBP1, G0S2, CA2, CCL3, MFNG, TNF, RAP1GAP, FGR, ADORA2A, FFAR2, CCR1, COL3A1, CYTH4, FPR1, CCL8, CCL5, CD74, CCL7, IRAK3, TNFRSF1B, LPXN, CCL20, RAC2…	281	3070	16650	1.60195	0.0255017	0.000109454	0.0108136
GOTERM_BP_FAT	GO:0036230~granulocyte activation	7	0.0184965	5.9164e-06	CCL3, PPBP, CD300A, FCER1G, CCL5, SYK, TYROBP	281	28	16650	14.8132	0.0262438	0.000112206	0.0111325
GOTERM_BP_FAT	GO:0002718~regulation of cytokine production involved in immune response	9	0.0237812	6.10522e-06	IRAK3, NOD2, TNF, FFAR2, FCER1G, NLRP3, CD74, SASH3, BTK	281	59	16650	9.03854	0.0270699	0.0001153	0.0114877
GOTERM_BP_FAT	GO:0050777~negative regulation of immune response	12	0.0317083	7.28133e-06	HAVCR2, PTPN6, IRAK3, TNF, LYN, CD300A, COL3A1, HLA-DRB4, SERPINB4, FCRLB, IL7R, SAMSN1	281	123	16650	5.78075	0.0321999	0.000136935	0.0137006
GOTERM_BP_FAT	GO:1903557~positive regulation of tumor necrosis factor superfamily cytokine production	9	0.0237812	7.87564e-06	HAVCR2, CYBB, CD86, NOD2, CCL3, FCER1G, ADAM8, CD14, SASH3	281	61	16650	8.7422	0.0347818	0.000147494	0.0148188
GOTERM_BP_FAT	GO:0045621~positive regulation of lymphocyte differentiation	10	0.0264236	8.56475e-06	CD86, NCKAP1L, ZBTB16, NLRP3, ADAM8, IL7R, CD74, SASH3, SYK, BTK	281	81	16650	7.31514	0.037767	0.000159733	0.0161153
GOTERM_BP_FAT	GO:2000026~regulation of multicellular organismal development	54	0.142687	9.68049e-06	SPI1, PAX6, AQP1, C1QC, BTK, CXCR4, APOE, SERPINE1, IL1B, CSF3R, ADAM8, SYK, LYN, NLRP3, THY1, HES1, PROK2, CD86, HES5, LILRB3, SCIN, LILRB4, SERPINB7, CA2, C3AR1, CCL3, TNF, RAP1GAP, CCR1, COL3A1, SPOCK1, ITGB2, ZBTB16, IL7R, CD74, IRAK3, LRG1, SRGN, TYROBP, THBS4, SPP1, ANGPTL4, HAVCR2, KLK6, PTPN6, HCLS1, IL1RN, NCKAP1L, CYBB, NTRK2, RASSF2, TGFBR3, LRP4, SASH3	281	1721	16650	1.85918	0.0425809	0.000179794	0.0182145
GOTERM_BP_FAT	GO:0048585~negative regulation of response to stimulus	46	0.121548	1.02829e-05	CCK, TNF, ADORA2A, AIF1, MMP9, COL3A1, IGFBP6, ACP5, SPINK1, IL7R, CCL5, CD74, IRAK3, LPXN, TNFRSF1B, APOE, HTRA1, SERPINE1, HLA-DRB4, IL1B, MYOC, SPP1, HAVCR2, PTPN6, PLEK, LYN, IL1RN, FBP1, RGS19, NLRP3, SAMSN1, PLAUR, THY1, SOD2, DKK3, TNFAIP6, IL18BP, CD300A, RASSF2, SH3KBP1, TGFBR3, SERPINB4, FCRLB, IGFBP3, LRP4, CD14	281	1369	16650	1.99096	0.04517	0.000190196	0.0193478
GOTERM_BP_FAT	GO:0055082~cellular chemical homeostasis	30	0.0792707	1.05397e-05	SLC22A17, C3AR1, CCL3, S100A8, AQP9, CCR1, S100A9, FPR1, CCL8, FPR3, FPR2, CCL5, AQP1, CCL7, SLC11A1, CXCR4, APOE, HK3, HLA-DRB4, PTPN6, TBXAS1, LYN, GJB6, THY1, PROK2, CORO1A, CCL13, SLC4A11, PLCG2, CA2	281	713	16650	2.4931	0.0462716	0.000194146	0.019831
GOTERM_BP_FAT	GO:1901701~cellular response to oxygen-containing compound	35	0.0924825	1.1274e-05	NAMPT, CCL3, TNF, AQP9, AIF1, FFAR2, TNC, COL3A1, SPI1, AQP1, CCL5, CCL7, BTK, TNFRSF1B, NOD2, CCL20, SERPINE1, HLA-DRB4, IL1B, HAVCR2, LYN, HCK, GJB6, IL24, NLRP3, SOD3, SOD2, RAB31, CYBB, CD86, IL18BP, IRF8, NTRK2, CA2, CD14	281	912	16650	2.27395	0.0494144	0.000206824	0.0212125
GOTERM_BP_FAT	GO:0019725~cellular homeostasis	33	0.0871978	1.15611e-05	SLC22A17, C3AR1, CCL3, S100A8, AQP9, CCR1, S100A9, FPR1, CCL8, FPR3, FPR2, CCL5, AQP1, CCL7, SLC11A1, CXCR4, APOE, HK3, HLA-DRB4, PTPN6, TBXAS1, NCF2, LYN, NCF4, GJB6, THY1, PROK2, CORO1A, CCL13, CYBB, SLC4A11, PLCG2, CA2	281	833	16650	2.34734	0.0506404	0.000211228	0.0217526
GOTERM_BP_FAT	GO:0032270~positive regulation of cellular protein metabolic process	47	0.124191	1.17566e-05	CCL3, CCK, TNF, S100A8, S100A7, AIF1, MMP9, CCR1, S100A9, FPR1, CCL8, CCL5, CD74, CCL7, SLC11A1, TNFRSF1B, NOD2, CCL20, CXCR4, CCL3L1, APOE, CCL3L3, IL1B, ADAM8, CSF1R, SYK, THBS4, HAVCR2, LYN, HCLS1, CCL4L1, NCKAP1L, CCL4L2, IL24, NLRP3, PLAUR, OSM, HES1, PROK2, CCL13, HES5, CD300A, NTRK2, RASSF2, CYFIP2, IGFBP3, LRP4	281	1420	16650	1.96118	0.0514742	0.00021393	0.0221204
GOTERM_BP_FAT	GO:0002431~Fc receptor mediated stimulatory signaling pathway	12	0.0317083	1.23781e-05	LYN, FGR, HCK, PLCG2, CD247, MYO1G, CYFIP2, FCER1G, NCKAP1L, FCGR2A, WAS, SYK	281	130	16650	5.46948	0.0541205	0.00022433	0.0232897
GOTERM_BP_FAT	GO:0002279~mast cell activation involved in immune response	8	0.0211389	1.24823e-05	LAT2, RAC2, LYN, FGR, CD300A, FCER1G, SYK, BTK	281	47	16650	10.0856	0.0545634	0.00022531	0.0234857
GOTERM_BP_FAT	GO:0032729~positive regulation of interferon-gamma production	9	0.0237812	1.27371e-05	HAVCR2, SLC11A1, TNF, IRF8, IL1B, HLA-DPA1, CD14, SASH3, TLR8	281	65	16650	8.20422	0.0556454	0.000228988	0.023965
GOTERM_BP_FAT	GO:0038094~Fc-gamma receptor signaling pathway	12	0.0317083	1.33141e-05	LYN, FGR, HCK, PLCG2, CD247, MYO1G, CYFIP2, FCER1G, NCKAP1L, FCGR2A, WAS, SYK	281	131	16650	5.42773	0.0580916	0.000238407	0.0250505
GOTERM_BP_FAT	GO:0030198~extracellular matrix organization	19	0.0502048	1.50519e-05	TNF, TNC, OLFML2B, MMP9, COL3A1, MMP7, ITGA10, ITGB2, ITGAM, MMP12, MMP1, MMP10, ITGAX, HTRA1, SERPINE1, VCAN, ADAM8, LCP1, SPP1	281	334	16650	3.37066	0.0654206	0.000268451	0.0283197
GOTERM_BP_FAT	GO:0048878~chemical homeostasis	38	0.10041	1.55133e-05	SLC22A17, C3AR1, CCL3, CCK, S100A8, AQP9, ADORA2A, CCR1, FFAR2, S100A9, FPR1, PAX6, CCL8, FPR3, FPR2, AQP1, CCL5, CCL7, SLC11A1, CXCR4, APOE, HK3, HLA-DRB4, MYOC, ANGPTL4, PTPN6, TBXAS1, LYN, GJB6, THY1, SOD2, PROK2, CORO1A, CCL13, SLC4A11, KRT16, PLCG2, CA2	281	1049	16650	2.14643	0.0673572	0.000275586	0.0291878
GOTERM_BP_FAT	GO:0043062~extracellular structure organization	19	0.0502048	1.56737e-05	TNF, TNC, OLFML2B, MMP9, COL3A1, MMP7, ITGA10, ITGB2, ITGAM, MMP12, MMP1, MMP10, ITGAX, HTRA1, SERPINE1, VCAN, ADAM8, LCP1, SPP1	281	335	16650	3.3606	0.0680293	0.000277339	0.0294895
GOTERM_BP_FAT	GO:0042113~B cell activation	16	0.0422777	1.88326e-05	PTPN6, MFNG, LYN, NCKAP1L, SAMSN1, IL7R, CD74, BTK, NOD2, LAT2, CD86, TNFSF13B, CD300A, PLCG2, SASH3, SYK	281	246	16650	3.85383	0.0811692	0.000330622	0.0354318
GOTERM_BP_FAT	GO:0051241~negative regulation of multicellular organismal process	37	0.0977672	1.88083e-05	CCL3, TNF, RAP1GAP, CCR1, COL3A1, PAX6, APOC1, ACP5, SPOCK1, ZBTB16, C1QC, CD74, BTK, SLC11A1, IRAK3, APOE, SERPINE1, HLA-DRB4, IL1B, SRGN, SPP1, THBS4, HAVCR2, LYN, NCKAP1L, NLRP3, PLAUR, THY1, HES1, ORM1, CD86, HES5, PTGDS, LILRB3, LILRB4, VSIG4, LRP4	281	1017	16650	2.1557	0.081069	0.000331491	0.0353862
GOTERM_BP_FAT	GO:0002478~antigen processing and presentation of exogenous peptide antigen	13	0.0343506	1.93544e-05	CYBB, NCF2, HLA-DRB3, NCF4, HLA-DRB4, IFI30, FCER1G, HLA-DPA1, HLA-DMB, HLA-DMA, CD74, HLA-DQA1, HLA-DRA	281	162	16650	4.75484	0.083322	0.00033846	0.0364134
GOTERM_BP_FAT	GO:0045582~positive regulation of T cell differentiation	9	0.0237812	1.99104e-05	CD86, NCKAP1L, ZBTB16, NLRP3, ADAM8, IL7R, CD74, SASH3, SYK	281	69	16650	7.72861	0.0856099	0.000346831	0.0374592
GOTERM_BP_FAT	GO:0050801~ion homeostasis	29	0.0766284	2.01299e-05	SLC22A17, C3AR1, CCL3, CCK, S100A8, ADORA2A, CCR1, S100A9, FPR1, CCL8, FPR3, FPR2, CCL5, CCL7, SLC11A1, CXCR4, APOE, MYOC, PTPN6, TBXAS1, LYN, SOD2, THY1, PROK2, CORO1A, CCL13, SLC4A11, PLCG2, CA2	281	699	16650	2.45827	0.086512	0.000349302	0.0378722
GOTERM_BP_FAT	GO:0002761~regulation of myeloid leukocyte differentiation	11	0.0290659	2.08453e-05	CCL3, TNF, LYN, CCR1, HCLS1, LILRB3, RASSF2, LILRB4, CA2, C1QC, TYROBP	281	113	16650	5.76796	0.0894446	0.000360322	0.0392178
GOTERM_BP_FAT	GO:0050731~positive regulation of peptidyl-tyrosine phosphorylation	13	0.0343506	2.18816e-05	CCK, LYN, HCLS1, IL24, CCL5, CD74, HES1, OSM, HES5, LRP4, THBS4, CSF1R, SYK	281	164	16650	4.69686	0.0936762	0.000376782	0.0411671
GOTERM_BP_FAT	GO:0072503~cellular divalent inorganic cation homeostasis	21	0.0554895	2.39685e-05	PTPN6, C3AR1, CCL3, S100A8, LYN, CCR1, S100A9, FPR1, CCL8, FPR3, FPR2, CCL5, CCL7, THY1, SLC11A1, PROK2, CORO1A, CCL13, CXCR4, APOE, PLCG2	281	413	16650	3.01285	0.102139	0.000411136	0.0450925
GOTERM_BP_FAT	GO:0019886~antigen processing and presentation of exogenous peptide antigen via MHC class II	10	0.0264236	2.42789e-05	HLA-DRB3, HLA-DRB4, IFI30, FCER1G, HLA-DPA1, HLA-DMB, HLA-DMA, CD74, HLA-DQA1, HLA-DRA	281	92	16650	6.44051	0.10339	0.000414875	0.0456763
GOTERM_BP_FAT	GO:0002706~regulation of lymphocyte mediated immunity	11	0.0290659	2.62031e-05	HAVCR2, PTPN6, TNF, FCER1G, IL1B, SERPINB4, NLRP3, IL7R, WAS, SASH3, BTK	281	116	16650	5.61879	0.111113	0.000446054	0.0492956
Category	Term	Count	%	PValue	Genes	List Total	Pop Hits	Pop Total	Fold Enrichment	Bonferroni	Benjamini	FDR
GOTERM_MF_FAT	GO:0005102~receptor binding	62	0.163826	2.36007e-11	NAMPT, S100A8, S100A7, FERMT3, S100A9, IGFBP6, BTK, CCRL2, CCL3L1, APOE, SERPINE1, CCL3L3, IL1B, LTB, MATK, PILRA, SYK, LYN, CECR1, CCL4L1, CCL4L2, IL24, HCST, THY1, PLAUR, OSM, GRP, PROK2, CD86, IL18BP, TNFSF13B, PPBP, CCL3, CCK, TNF, FGR, CXCL5, COL3A1, FPR1, CYTL1, CCL8, CXCL6, CCL5, CD74, CCL7, DOCK2, CCL20, LRG1, FCN1, MYOC, TYROBP, THBS4, SPP1, S100P, HCK, IL1RN, CCL13, GMFG, TGFBR3, AGR2, …	264	1462	15478	2.48631	1.59069e-08	1.59069e-08	3.54109e-08
GOTERM_MF_FAT	GO:0008009~chemokine activity	13	0.0343506	2.38101e-11	CCL13, CCL3, PPBP, CXCL5, CCL20, CCL3L1, CCL3L3, CCL8, CCL4L1, CCL4L2, CXCL6, CCL5, CCL7	264	49	15478	15.5546	1.60481e-08	8.02403e-09	3.57253e-08
GOTERM_MF_FAT	GO:0042379~chemokine receptor binding	14	0.036993	3.59789e-11	CCL3, CXCL5, CCL8, CCL4L1, CCL4L2, CXCL6, CCL5, CCL7, CCRL2, CCL13, CCL20, PPBP, CCL3L1, CCL3L3	264	63	15478	13.0286	2.42498e-08	8.08326e-09	5.39834e-08
GOTERM_MF_FAT	GO:0005125~cytokine activity	22	0.0581319	2.03137e-10	NAMPT, CCL3, TNF, CXCL5, IL1RN, CCL4L1, CCL8, CCL4L2, CXCL6, IL24, CCL5, CCL7, OSM, CCL13, PPBP, TNFSF13B, CCL20, CCL3L1, CCL3L3, IL1B, LTB, SPP1	264	222	15478	5.81006	1.36914e-07	3.42286e-08	3.04791e-07
GOTERM_MF_FAT	GO:0048020~CCR chemokine receptor binding	11	0.0290659	9.15558e-10	CCRL2, CCL13, CCL3, CCL20, CCL3L1, CCL3L3, CCL8, CCL4L1, CCL4L2, CCL5, CCL7	264	40	15478	16.1229	6.17086e-07	1.23417e-07	1.37372e-06
GOTERM_MF_FAT	GO:0005126~cytokine receptor binding	22	0.0581319	8.6754e-09	CCL3, TNF, CXCL5, IL1RN, CCL4L1, CCL8, CCL4L2, CXCL6, CCL5, CCL7, CCRL2, OSM, CCL13, PPBP, TNFSF13B, CCL20, CCL3L1, LRG1, CCL3L3, IL1B, TGFBR3, LTB	264	273	15478	4.72466	5.8472e-06	9.74536e-07	1.30167e-05
GOTERM_MF_FAT	GO:0001664~G-protein coupled receptor binding	19	0.0502048	4.22097e-07	CCL3, CXCL5, CECR1, CCL4L1, CCL8, CCL4L2, CXCL6, CCL5, CCL7, CCRL2, PROK2, CCL13, PPBP, CCL20, CCL3L1, CCL3L3, FCN1, ASIP, MYOC	264	257	15478	4.33442	0.000284453	4.06411e-05	0.000633321
GOTERM_MF_FAT	GO:0060089~molecular transducer activity	56	0.147972	1.21135e-06	SLC22A17, GPR84, SUSD2, AQP1, HLA-DMA, TLR8, CD48, MARCO, CCRL2, LILRA2, CD93, CXCR4, LILRA3, CLEC4A, CSF3R, CSF2RA, CD3D, HLA-DQA1, CD163, PLAUR, IGSF6, CD86, CD33, LILRB3, LILRB4, HLA-DPA1, TREM1, CLEC5A, HLA-DRA, C3AR1, ADORA2A, CCR1, FFAR2, HLA-DRB3, CD247, FPR1, ITGB2, FPR3, FPR2, IL7R, CD74, TNFRSF1B, ITGAX, CD69, FCN1, HLA-DRB4, FCER1G, CSF1R, PTPN6, CD300C, FCGR2B, CD300A, CD209, NTRK2, T…	264	1680	15478	1.95429	0.000816115	0.000102051	0.00181751
GOTERM_MF_FAT	GO:0004872~receptor activity	56	0.147972	1.21135e-06	SLC22A17, GPR84, SUSD2, AQP1, HLA-DMA, TLR8, CD48, MARCO, CCRL2, LILRA2, CD93, CXCR4, LILRA3, CLEC4A, CSF3R, CSF2RA, CD3D, HLA-DQA1, CD163, PLAUR, IGSF6, CD86, CD33, LILRB3, LILRB4, HLA-DPA1, TREM1, CLEC5A, HLA-DRA, C3AR1, ADORA2A, CCR1, FFAR2, HLA-DRB3, CD247, FPR1, ITGB2, FPR3, FPR2, IL7R, CD74, TNFRSF1B, ITGAX, CD69, FCN1, HLA-DRB4, FCER1G, CSF1R, PTPN6, CD300C, FCGR2B, CD300A, CD209, NTRK2, T…	264	1680	15478	1.95429	0.000816115	0.000102051	0.00181751
GOTERM_MF_FAT	GO:0003823~antigen binding	14	0.036993	1.69293e-06	HLA-DRB3, HLA-DMB, IL7R, HLA-DMA, CD74, HLA-DQA1, CD48, LILRA2, LILRA3, CD209, LILRB4, HLA-DRB4, HLA-DPA1, HLA-DRA	264	150	15478	5.47202	0.00114038	0.000126773	0.00254007
GOTERM_MF_FAT	GO:0032395~MHC class II receptor activity	6	0.0158541	3.56254e-06	HLA-DRB3, HLA-DRB4, HLA-DPA1, HLA-DMA, HLA-DQA1, HLA-DRA	264	15	15478	23.4515	0.00239828	0.000240087	0.00534517
GOTERM_MF_FAT	GO:0050786~RAGE receptor binding	5	0.0132118	2.4478e-05	S100P, S100A8, S100A7, S100A9, FPR1	264	11	15478	26.6494	0.016363	0.00149873	0.0367209
Category	Term	Count	%	PValue	Genes	List Total	Pop Hits	Pop Total	Fold Enrichment	Bonferroni	Benjamini	FDR
GOTERM_CC_FAT	GO:0005576~extracellular region	173	0.457128	1.97612e-25	KERA, S100A8, S100A7, MMP9, S100A9, MMP7, CD53, AQP1, C1QC, MMP1, CD48, GSTM3, OLFML3, LILRA2, LILRA3, APOE, HTRA1, SERPINE1, LILRA5, OSCAR, CFH, CSF3R, IL1B, SH3GL3, MATN2, SPARCL1, CRTAC1, OLFML2B, KRT12, FBP1, CECR1, CCL4L1, CCL4L2, IL24, SIRPA, PLAUR, THY1, C1QB, SCGB2A1, TNFAIP6, LAT2, TRIM36, PPBP, KRT16, CD33, LILRB4, VSIG4, HLA-DRA, MFNG, CCL3, MAMDC2, FGR, CYTL1, APOC1, ACP5, IFI30, CCL8…	279	4623	14527	1.94847	6.77808e-23	6.77808e-23	2.69458e-22
GOTERM_CC_FAT	GO:0044421~extracellular region part	151	0.398996	1.77153e-22	S100A8, KERA, S100A7, MMP9, S100A9, MMP7, CD53, AQP1, C1QC, MMP1, CD48, OLFML3, GSTM3, APOE, HTRA1, LILRA5, OSCAR, SERPINE1, CFH, IL1B, MATN2, SH3GL3, CRTAC1, SPARCL1, OLFML2B, KRT12, CECR1, FBP1, CCL4L1, CCL4L2, IL24, SIRPA, PLAUR, THY1, C1QB, SCGB2A1, TNFAIP6, LAT2, TRIM36, PPBP, KRT16, CD33, LILRB4, VSIG4, HLA-DRA, MFNG, CCL3, MAMDC2, FGR, CYTL1, APOC1, ACP5, CCL8, ITGB2, CCL5, CD74, CCL7, ITG…	279	3878	14527	2.02741	6.07634e-20	3.03817e-20	2.4156e-19
GOTERM_CC_FAT	GO:0005615~extracellular space	81	0.214031	3.22155e-19	NAMPT, KERA, S100A8, MMP9, IGFBP6, S100A9, MMP7, SPINK1, C1QC, SAA2, CCL3L1, HTRA1, APOE, SERPINE1, CCL3L3, CFH, IL1B, SERPINA1, LTB, SPARCL1, LYZ, CECR1, CCL4L1, CCL4L2, IL24, OSM, GRP, MMP10, C1QB, SCGB2A1, TNFAIP6, IL18BP, TNFSF13B, PTGDS, PPBP, SERPINB7, PLA2G7, SLPI, VCAN, SERPINB4, CA2, LCP1, CCL3, MFNG, TNF, CCK, CXCL5, TNC, COL3A1, CYTL1, APOC1, CCL8, SPOCK1, CXCL6, CCL5, CCL7, ITGAM, ALD…	279	1444	14527	2.92072	1.10499e-16	3.6833e-17	4.39281e-16
GOTERM_CC_FAT	GO:0031988~membrane-bounded vesicle	121	0.319725	1.29784e-11	S100A8, S100A7, MMP9, S100A9, MMP7, CD53, AQP1, C1QC, CD48, MARCO, GSTM3, HTRA1, APOE, LILRA5, OSCAR, SERPINE1, CFH, IL1B, ADAM8, SYK, SH3GL3, NCF2, CRTAC1, SPARCL1, NCF4, KRT12, FBP1, SIRPA, HLA-DQA1, THY1, PLAUR, C1QB, LAT2, TRIM36, PPBP, KRT16, CD33, LILRB4, HLA-DPA1, VSIG4, HLA-DRA, FGR, HLA-DRB3, APOC1, ACP5, ITGB2, CD74, ITGAM, SLC11A1, TTYH3, DOCK2, RAC2, HLA-DRB4, SRGN, SPP1, HAVCR2, PTPN…	279	3611	14527	1.74474	4.45159e-09	1.1129e-09	1.7697e-08
GOTERM_CC_FAT	GO:1903561~extracellular vesicle	100	0.264236	1.39266e-10	S100A8, S100A7, MMP9, S100A9, MMP7, CD53, AQP1, C1QC, CD48, OLFML3, GSTM3, HTRA1, APOE, LILRA5, OSCAR, SERPINE1, CFH, IL1B, SH3GL3, CRTAC1, SPARCL1, KRT12, FBP1, SIRPA, THY1, PLAUR, C1QB, LAT2, TRIM36, KRT16, CD33, LILRB4, VSIG4, HLA-DRA, FGR, APOC1, ACP5, ITGB2, ITGAM, CD74, TTYH3, DOCK2, RAC2, SPP1, HAVCR2, PTPN6, S100P, IL1RN, MYO1G, NCKAP1L, CORO1A, CD300A, CD209, PLCG2, PI3, CYFIP2, TGFBR3, …	279	2825	14527	1.84312	4.77682e-08	9.55364e-09	1.89899e-07
GOTERM_CC_FAT	GO:0043230~extracellular organelle	100	0.264236	1.4216e-10	S100A8, S100A7, MMP9, S100A9, MMP7, CD53, AQP1, C1QC, CD48, OLFML3, GSTM3, HTRA1, APOE, LILRA5, OSCAR, SERPINE1, CFH, IL1B, SH3GL3, CRTAC1, SPARCL1, KRT12, FBP1, SIRPA, THY1, PLAUR, C1QB, LAT2, TRIM36, KRT16, CD33, LILRB4, VSIG4, HLA-DRA, FGR, APOC1, ACP5, ITGB2, ITGAM, CD74, TTYH3, DOCK2, RAC2, SPP1, HAVCR2, PTPN6, S100P, IL1RN, MYO1G, NCKAP1L, CORO1A, CD300A, CD209, PLCG2, PI3, CYFIP2, TGFBR3, …	279	2826	14527	1.84247	4.87608e-08	8.1268e-09	1.93845e-07
GOTERM_CC_FAT	GO:0070062~extracellular exosome	99	0.261593	2.46661e-10	S100A8, S100A7, MMP9, S100A9, MMP7, CD53, AQP1, C1QC, CD48, GSTM3, HTRA1, APOE, LILRA5, OSCAR, SERPINE1, CFH, IL1B, SH3GL3, CRTAC1, SPARCL1, KRT12, FBP1, SIRPA, THY1, PLAUR, C1QB, LAT2, TRIM36, KRT16, CD33, LILRB4, VSIG4, HLA-DRA, FGR, APOC1, ACP5, ITGB2, ITGAM, CD74, TTYH3, DOCK2, RAC2, SPP1, HAVCR2, PTPN6, S100P, IL1RN, MYO1G, NCKAP1L, CORO1A, CD300A, CD209, PLCG2, PI3, CYFIP2, TGFBR3, GK, NAMP…	279	2811	14527	1.83378	8.46047e-08	1.20864e-08	3.3634e-07
GOTERM_CC_FAT	GO:0042613~MHC class II protein complex	8	0.0211389	1.16245e-07	HLA-DRB3, HLA-DRB4, HLA-DPA1, HLA-DMB, HLA-DMA, CD74, HLA-DQA1, HLA-DRA	279	22	14527	18.9339	3.98711e-05	4.98397e-06	0.000158508
GOTERM_CC_FAT	GO:0031012~extracellular matrix	29	0.0766284	1.19182e-06	KERA, MAMDC2, MMP9, TNC, COL3A1, S100A9, MMP7, SPOCK1, MMP1, CD93, HTRA1, APOE, SERPINE1, SERPINA1, MYOC, ANGPTL4, THBS4, MATN2, SPARCL1, CRTAC1, OLFML2B, EMILIN2, SOD3, MMP12, MMP10, PI3, SLPI, TGFBR3, VCAN	279	530	14527	2.84901	0.000408712	4.54207e-05	0.00162512
GOTERM_CC_FAT	GO:0042611~MHC protein complex	8	0.0211389	1.21699e-06	HLA-DRB3, HLA-DRB4, HLA-DPA1, HLA-DMB, HLA-DMA, CD74, HLA-DQA1, HLA-DRA	279	30	14527	13.8848	0.000417341	4.17419e-05	0.00165944
GOTERM_CC_FAT	GO:0098552~side of membrane	26	0.0687013	1.45526e-06	TNF, FGR, LYN, HLA-DRB3, HCK, CCR1, RGS19, IL7R, HLA-DQA1, CD74, THY1, BTK, CD48, CD86, ITGAX, CD69, CD33, FCN1, HLA-DRB4, FCER1G, TGFBR3, HLA-DPA1, CD14, HLA-DRA, MATK, SYK	279	444	14527	3.04903	0.000499032	4.53768e-05	0.00198434
GOTERM_CC_FAT	GO:0030139~endocytic vesicle	19	0.0502048	2.57708e-06	NCF2, HLA-DRB3, NCF4, HLA-DQA1, CD74, CD163, MARCO, SLC11A1, CORO1A, CYBB, RAB31, RAC2, APOE, SH3KBP1, HLA-DRB4, HLA-DPA1, ADAM8, SYK, HLA-DRA	279	259	14527	3.81967	0.000883551	7.36591e-05	0.00351398
GOTERM_CC_FAT	GO:0009986~cell surface	35	0.0924825	4.03445e-06	TNF, CCR1, MMP7, ITGB2, CD53, IL7R, HLA-DMA, CD74, ITGAM, CD48, NOD2, ITGAX, CD93, CXCR4, CD69, MSLN, FCN1, HLA-DRB4, FCER1G, KRT4, ADAM8, TYROBP, CSF1R, HAVCR2, THY1, HCST, CD86, CD33, CD209, TGFBR3, HLA-DPA1, CLEC5A, CD14, LRP4, HLA-DRA	279	765	14527	2.3822	0.00138286	0.000106442	0.00550112
GOTERM_CC_FAT	GO:0000323~lytic vacuole	28	0.073986	6.02497e-06	KERA, LYN, NCF2, HLA-DRB3, HCK, NCF4, ACP5, IL4I1, IFI30, HLA-DMB, HLA-DMA, CD74, HLA-DQA1, TLR8, BTK, SLC11A1, CD68, LAT2, LAPTM5, CXCR4, HLA-DRB4, IL1B, HLA-DPA1, VCAN, ADAM8, SLC15A3, SRGN, HLA-DRA	279	544	14527	2.67998	0.00206444	0.000147601	0.00821516
GOTERM_CC_FAT	GO:0005764~lysosome	28	0.073986	6.02497e-06	KERA, LYN, NCF2, HLA-DRB3, HCK, NCF4, ACP5, IL4I1, IFI30, HLA-DMB, HLA-DMA, CD74, HLA-DQA1, TLR8, BTK, SLC11A1, CD68, LAT2, LAPTM5, CXCR4, HLA-DRB4, IL1B, HLA-DPA1, VCAN, ADAM8, SLC15A3, SRGN, HLA-DRA	279	544	14527	2.67998	0.00206444	0.000147601	0.00821516
GOTERM_CC_FAT	GO:0005578~proteinaceous extracellular matrix	22	0.0581319	6.35936e-06	MATN2, KERA, MAMDC2, SPARCL1, CRTAC1, MMP9, TNC, OLFML2B, COL3A1, MMP7, SPOCK1, EMILIN2, MMP1, MMP12, MMP10, PI3, TGFBR3, VCAN, SERPINA1, MYOC, THBS4, ANGPTL4	279	361	14527	3.17313	0.00217889	0.000145407	0.00867109
GOTERM_CC_FAT	GO:0005887~integral component of plasma membrane	57	0.150614	9.72776e-06	SLC22A17, GPR84, AQP9, CD53, AQP1, SLC7A7, CD48, MARCO, CCRL2, CLEC4A, CSF3R, EVI2B, ADAM8, SLC43A2, CSF2RA, PILRA, LYN, NCF2, NCF4, HLA-DQA1, CD163, PLAUR, THY1, IGSF6, LILRB3, CD33, HLA-DPA1, CLEC5A, HLA-DRA, C3AR1, TNF, ADORA2A, CCR1, FFAR2, HLA-DRB3, FPR1, ITGA10, FPR3, ITGB2, FPR2, ITGAM, SLC11A1, TNFRSF1B, LAPTM5, ITGAX, CD69, HLA-DRB4, FCER1G, TYROBP, CSF1R, NCKAP1L, CD300C, SLCO2B1, CYBB,…	279	1635	14527	1.81522	0.00333108	0.000208518	0.0132637
GOTERM_CC_FAT	GO:0031226~intrinsic component of plasma membrane	58	0.153257	1.52379e-05	SLC22A17, GPR84, AQP9, CD53, AQP1, SLC7A7, CD48, MARCO, CCRL2, CLEC4A, CSF3R, EVI2B, ADAM8, SLC43A2, CSF2RA, PILRA, LYN, NCF2, NCF4, HLA-DQA1, CD163, PLAUR, THY1, IGSF6, LILRB3, CD33, HLA-DPA1, CLEC5A, HLA-DRA, C3AR1, TNF, ADORA2A, CCR1, FFAR2, HLA-DRB3, FPR1, ITGA10, FPR3, ITGB2, FPR2, ITGAM, SLC11A1, TNFRSF1B, LAPTM5, ITGAX, CD69, HLA-DRB4, FCER1G, TYROBP, CSF1R, NCKAP1L, CD300C, SLCO2B1, CYBB,…	279	1701	14527	1.7754	0.00521299	0.000307401	0.0207759

## Sheet: Unique to Bacterial Keratitis
GO terms enriched for differentially expressed genes unique to bacterial keratitis
Category	Term	Count	%	PValue	Genes	List Total	Pop Hits	Pop Total	Fold Enrichment	Bonferroni	Benjamini	FDR
GOTERM_BP_FAT	GO:0006954~inflammatory response	30	0.137011	3.62831e-13	CXCL1, IL1R2, CCL2, ELF3, PTGS2, HLA-DRB1, CXCL2, TLR4, KIT, HMOX1, IL4R, HLA-DRB5, IL1A, IRAK2, IL6, IL18RAP, C5AR1, OLR1, PTGER4, LY96, EPHX2, ECM1, S100A12, PLSCR1, HIF1A, SERPINF1, PLA2G2A, RIPK2, WFDC1, JAM3	150	637	16650	5.22763	1.40013e-09	1.40013e-09	6.71641e-10
GOTERM_BP_FAT	GO:0002682~regulation of immune system process	43	0.196383	6.88859e-13	CXCL1, CCL2, HLA-DRB1, CXCL2, TNFSF14, TLR4, KIT, SKAP2, AP1S2, IL4R, HMOX1, PDE4B, CD2, HLA-DRB5, PIK3AP1, PDGFD, WIPF1, IL1A, IRAK2, FYB, KLRB1, BMP4, IL6, C5AR1, MPP1, PTGER4, LY96, HLA-B, CTSS, ECM1, HLA-F, CD84, PLSCR1, LILRB2, HIF1A, ARRB2, CXCL14, CD34, RIPK2, IGFBP2, JAM3, GBP1, LCP2	150	1378	16650	3.46372	2.65844e-09	1.32922e-09	1.27525e-09
GOTERM_BP_FAT	GO:0001816~cytokine production	29	0.132444	1.82286e-12	IL1R2, CCL2, PTGS2, HLA-DRB1, TLR4, KIT, BATF, CASP5, HMOX1, IL4R, PDE4B, CD2, HLA-DRB5, IL1A, TWIST1, IL6, C5AR1, PTGER4, LY96, HLA-B, S100A12, CD84, LILRB2, HIF1A, ARRB2, CD34, RIPK2, GBP1, LCP2	150	631	16650	5.10143	7.03448e-09	2.34483e-09	3.37442e-09
GOTERM_BP_FAT	GO:0006955~immune response	44	0.20095	8.06143e-12	CXCL1, IL1R2, CCL2, HLA-DRB1, ENPP1, CXCL2, GPR65, TNFSF14, TLR4, KIT, SKAP2, BATF, IL4R, HMOX1, PDE4B, HLA-DRB5, PIK3AP1, WIPF1, IL1A, GAPT, IRAK2, FYB, IL6, C5AR1, IL18RAP, PTGER4, GZMA, LY96, HLA-B, CTSS, ECM1, ANXA3, S100A12, HLA-F, CD84, PLSCR1, LILRB2, ARRB2, CXCL14, CXCL16, RIPK2, JAM3, GBP1, LCP2	150	1551	16650	3.14894	3.11091e-08	7.77727e-09	1.4923e-08
GOTERM_BP_FAT	GO:0006952~defense response	43	0.196383	1.6333e-11	CXCL1, IL1R2, CCL2, ELF3, PTGS2, HLA-DRB1, CXCL2, TLR4, KIT, CASP5, BATF, AP1S2, HMOX1, IL4R, HLA-DRB5, PIK3AP1, IL1A, IRAK2, IL6, C5AR1, IL18RAP, OLR1, PTGER4, LY96, EPHX2, HLA-B, CTSS, ECM1, ANXA3, S100A12, HLA-F, CD84, PLSCR1, LILRB2, HIF1A, SERPINF1, ARRB2, CXCL16, PLA2G2A, WFDC1, RIPK2, JAM3, GBP1	150	1518	16650	3.14427	6.30288e-08	1.26058e-08	3.02348e-08
GOTERM_BP_FAT	GO:0050900~leukocyte migration	22	0.100475	2.13128e-11	CXCL1, IL6, CCL2, C5AR1, OLR1, MPP1, PTGER4, CXCL2, TNFSF14, KIT, ECM1, S100A12, CD84, CXCL14, CD34, CXCL16, HMOX1, PDE4B, CD2, PDGFD, JAM3, IL1A	150	376	16650	6.49468	8.22458e-08	1.37076e-08	3.94531e-08
GOTERM_BP_FAT	GO:0009605~response to external stimulus	50	0.228352	5.61094e-11	NRP1, PTGS2, TNFSF14, TLR4, BATF, CASP5, AP1S2, IL4R, HMOX1, PDE4B, SOX15, PIK3AP1, PDGFD, IRAK2, C5AR1, MPP1, PTGER4, LY96, HLA-B, LILRB2, ADRB2, ARRB2, SERPINF1, CD34, PLA2G2A, WFDC1, RIPK2, JAM3, GBP1, CXCL1, ALPL, IL1R2, CCL2, HLA-DRB1, CXCL2, KIT, LAMB2, IL10RA, HLA-DRB5, WIPF1, BMP4, IL6, CMTM2, ANXA3, S100A12, PLSCR1, CXCL14, CXCL16, IGFBP2, CMTM6	150	2073	16650	2.67728	2.16526e-07	3.09323e-08	1.03867e-07
GOTERM_BP_FAT	GO:0002684~positive regulation of immune system process	33	0.150712	7.35989e-11	CXCL1, CCL2, HLA-DRB1, CXCL2, TNFSF14, TLR4, SKAP2, HMOX1, IL4R, PDE4B, CD2, HLA-DRB5, PIK3AP1, PDGFD, WIPF1, IL1A, IRAK2, FYB, IL6, C5AR1, LY96, HLA-B, CTSS, CD84, PLSCR1, LILRB2, HIF1A, CXCL14, ARRB2, RIPK2, IGFBP2, GBP1, LCP2	150	960	16650	3.81562	2.84018e-07	3.55023e-08	1.36243e-07
GOTERM_BP_FAT	GO:0070887~cellular response to chemical stimulus	57	0.260322	1.02411e-10	NRP1, PTGS2, CLDN5, TNFSF14, TLR4, IL4R, HMOX1, PDE4B, GNG2, RAPGEF3, TMEM100, PDGFD, IL1A, TWIST1, IRAK2, IL18RAP, C5AR1, MPP1, PTGER4, LY96, CYP26A1, HLA-B, CTSS, IL11RA, HLA-F, LILRB2, HIF1A, ARRB2, SERPINF1, CD34, RIPK2, JAM3, GBP1, PRODH, ALPL, CXCL1, IL1R2, CCL2, ENPP1, HLA-DRB1, CXCL2, KIT, IL10RA, HLA-DRB5, BMP4, IL6, PTPRE, EPHX2, ECM1, MT1X, S100A12, P2RY13, CXCL14, CXCL16, FBLN5, IGFBP…	150	2648	16650	2.38935	3.95205e-07	4.39117e-08	1.89579e-07
GOTERM_BP_FAT	GO:0050663~cytokine secretion	15	0.0685057	2.58372e-10	IL1R2, IL6, HLA-DRB1, PTGER4, TLR4, S100A12, CASP5, CD34, IL4R, CD2, HLA-DRB5, IL1A, GBP1, TWIST1, LCP2	150	165	16650	10.0909	9.97057e-07	9.97057e-08	4.78286e-07
GOTERM_BP_FAT	GO:0001817~regulation of cytokine production	25	0.114176	3.18151e-10	IL1R2, IL6, CCL2, C5AR1, PTGER4, PTGS2, HLA-DRB1, LY96, TLR4, HLA-B, CASP5, CD84, LILRB2, HIF1A, ARRB2, CD34, HMOX1, IL4R, PDE4B, CD2, HLA-DRB5, RIPK2, IL1A, GBP1, TWIST1	150	577	16650	4.80936	1.22774e-06	1.11613e-07	5.88946e-07
GOTERM_BP_FAT	GO:1901342~regulation of vasculature development	17	0.0776398	6.36637e-10	BMP4, IL6, CCL2, C5AR1, PTGS2, KIT, ECM1, ANXA3, HIF1A, SERPINF1, CD34, HMOX1, TMEM100, PDGFD, RAPGEF3, IL1A, TWIST1	150	245	16650	7.70204	2.45678e-06	2.04732e-07	1.17851e-06
GOTERM_BP_FAT	GO:0002685~regulation of leukocyte migration	14	0.0639386	1.45114e-09	CXCL1, IL6, C5AR1, CCL2, PTGER4, MPP1, CXCL2, TNFSF14, ECM1, CXCL14, HMOX1, PDGFD, JAM3, IL1A	150	156	16650	9.96154	5.59992e-06	4.30764e-07	2.68627e-06
GOTERM_BP_FAT	GO:0016477~cell migration	34	0.15528	3.47495e-09	CXCL1, CCL2, NRP1, PTGS2, CXCL2, TNFSF14, ZEB2, KIT, HMOX1, PDE4B, CD2, PDGFD, IL1A, TWIST1, BMP4, IL6, F10, C5AR1, OLR1, MPP1, PTGER4, EMX2, ECM1, ANXA3, S100A12, CD84, HIF1A, SERPINF1, ARRB2, CXCL14, CD34, CXCL16, LAMC2, JAM3	150	1184	16650	3.1875	1.34098e-05	9.57846e-07	6.43267e-06
GOTERM_BP_FAT	GO:0043207~response to external biotic stimulus	28	0.127877	4.71396e-09	CXCL1, ALPL, CCL2, HLA-DRB1, PTGS2, CXCL2, TLR4, BATF, AP1S2, IL10RA, IL4R, PDE4B, HLA-DRB5, WIPF1, IRAK2, IL6, C5AR1, PTGER4, LY96, HLA-B, ANXA3, S100A12, LILRB2, PLSCR1, CXCL16, PLA2G2A, RIPK2, GBP1	150	829	16650	3.7491	1.8191e-05	1.21274e-06	8.72626e-06
GOTERM_BP_FAT	GO:0051707~response to other organism	28	0.127877	4.71396e-09	CXCL1, ALPL, CCL2, HLA-DRB1, PTGS2, CXCL2, TLR4, BATF, AP1S2, IL10RA, IL4R, PDE4B, HLA-DRB5, WIPF1, IRAK2, IL6, C5AR1, PTGER4, LY96, HLA-B, ANXA3, S100A12, LILRB2, PLSCR1, CXCL16, PLA2G2A, RIPK2, GBP1	150	829	16650	3.7491	1.8191e-05	1.21274e-06	8.72626e-06
GOTERM_BP_FAT	GO:0032101~regulation of response to external stimulus	26	0.118743	5.4899e-09	CXCL1, IL1R2, IL6, CCL2, C5AR1, NRP1, MPP1, PTGER4, PTGS2, LY96, CXCL2, TNFSF14, TLR4, S100A12, CASP5, AP1S2, SERPINF1, CXCL14, CD34, PLA2G2A, WFDC1, RIPK2, SOX15, PIK3AP1, PDGFD, JAM3	150	721	16650	4.00277	2.11853e-05	1.32409e-06	1.01626e-05
GOTERM_BP_FAT	GO:1904018~positive regulation of vasculature development	13	0.0593716	5.87255e-09	C5AR1, HIF1A, PTGS2, CD34, HMOX1, TMEM100, KIT, RAPGEF3, PDGFD, ECM1, IL1A, ANXA3, TWIST1	150	143	16650	10.0909	2.26619e-05	1.33307e-06	1.0871e-05
GOTERM_BP_FAT	GO:0060326~cell chemotaxis	16	0.0730727	7.533e-09	CXCL1, IL6, NRP1, CCL2, C5AR1, MPP1, CXCL2, TNFSF14, KIT, S100A12, CXCL14, ARRB2, CXCL16, PDE4B, PDGFD, JAM3	150	251	16650	7.0757	2.90694e-05	1.61499e-06	1.39447e-05
GOTERM_BP_FAT	GO:0050707~regulation of cytokine secretion	13	0.0593716	1.01148e-08	CASP5, IL1R2, IL6, PTGER4, HLA-DRB1, CD34, IL4R, CD2, HLA-DRB5, TLR4, IL1A, GBP1, TWIST1	150	150	16650	9.62	3.90323e-05	2.05437e-06	1.87241e-05
GOTERM_BP_FAT	GO:0009607~response to biotic stimulus	28	0.127877	1.40658e-08	CXCL1, ALPL, CCL2, HLA-DRB1, PTGS2, CXCL2, TLR4, BATF, AP1S2, IL10RA, IL4R, PDE4B, HLA-DRB5, WIPF1, IRAK2, IL6, C5AR1, PTGER4, LY96, HLA-B, ANXA3, S100A12, LILRB2, PLSCR1, CXCL16, PLA2G2A, RIPK2, GBP1	150	873	16650	3.56014	5.42783e-05	2.71398e-06	2.60379e-05
GOTERM_BP_FAT	GO:0009617~response to bacterium	22	0.100475	1.68665e-08	ALPL, CXCL1, IRAK2, IL6, CCL2, C5AR1, PTGS2, HLA-DRB1, PTGER4, LY96, CXCL2, TLR4, HLA-B, ANXA3, S100A12, LILRB2, IL10RA, CXCL16, PDE4B, PLA2G2A, RIPK2, HLA-DRB5	150	544	16650	4.48897	6.50859e-05	3.09942e-06	3.12225e-05
GOTERM_BP_FAT	GO:0032103~positive regulation of response to external stimulus	16	0.0730727	1.7293e-08	CXCL1, IL6, NRP1, CCL2, C5AR1, PTGS2, PTGER4, LY96, CXCL2, TNFSF14, TLR4, S100A12, CXCL14, PLA2G2A, RIPK2, PDGFD	150	267	16650	6.65169	6.67316e-05	3.03335e-06	3.20121e-05
GOTERM_BP_FAT	GO:0097529~myeloid leukocyte migration	13	0.0593716	1.94867e-08	CXCL1, IL6, C5AR1, CCL2, PTGER4, MPP1, CXCL2, KIT, S100A12, PDE4B, PDGFD, JAM3, IL1A	150	159	16650	9.07547	7.51963e-05	3.26952e-06	3.60728e-05
GOTERM_BP_FAT	GO:2000147~positive regulation of cell motility	19	0.0867738	2.6972e-08	BMP4, CXCL1, IL6, NRP1, F10, CCL2, C5AR1, PTGS2, CXCL2, TNFSF14, KIT, ANXA3, HIF1A, CXCL14, CXCL16, LAMC2, PDGFD, IL1A, TWIST1	150	409	16650	5.15648	0.000104079	4.33686e-06	4.99292e-05
GOTERM_BP_FAT	GO:0050776~regulation of immune response	28	0.127877	3.49109e-08	HLA-DRB1, TLR4, KIT, SKAP2, HMOX1, IL4R, PDE4B, HLA-DRB5, PIK3AP1, WIPF1, KLRB1, FYB, IRAK2, IL6, C5AR1, LY96, HLA-B, CTSS, ECM1, HLA-F, CD84, LILRB2, PLSCR1, ARRB2, CD34, RIPK2, GBP1, LCP2	150	912	16650	3.40789	0.000134712	5.38884e-06	6.46255e-05
GOTERM_BP_FAT	GO:0048584~positive regulation of response to stimulus	44	0.20095	3.59113e-08	CXCL1, BID, CCL2, NRP1, HLA-DRB1, PTGS2, CXCL2, GPR65, HK2, TNFSF14, TLR4, KIT, SKAP2, IL4R, HMOX1, PDE4B, HLA-DRB5, SOX15, PIK3AP1, PDGFD, WIPF1, IL1A, IRAK2, FYB, BMP4, IL6, F10, C5AR1, PTGER4, LY96, HLA-B, CTSS, ECM1, S100A12, PLSCR1, ADRB2, HIF1A, ARRB2, CXCL14, PLA2G2A, RIPK2, GBP1, TOB1, LCP2	150	2030	16650	2.40591	0.000138572	5.33005e-06	6.64772e-05
GOTERM_BP_FAT	GO:0071310~cellular response to organic substance	46	0.210084	3.61573e-08	ALPL, CXCL1, IL1R2, CCL2, NRP1, HLA-DRB1, ENPP1, PTGS2, CXCL2, CLDN5, TNFSF14, TLR4, KIT, IL10RA, IL4R, PDE4B, HLA-DRB5, GNG2, TMEM100, RAPGEF3, PDGFD, IL1A, TWIST1, IRAK2, BMP4, IL6, IL18RAP, PTPRE, PTGER4, LY96, HLA-B, CTSS, ECM1, IL11RA, MT1X, HLA-F, P2RY13, LILRB2, HIF1A, SERPINF1, ARRB2, CXCL16, RIPK2, IGFBP2, GBP1, TOB1	150	2186	16650	2.33577	0.000139521	5.1678e-06	6.69326e-05
GOTERM_BP_FAT	GO:2000145~regulation of cell motility	25	0.114176	3.72537e-08	BMP4, CXCL1, IL6, NRP1, F10, CCL2, C5AR1, MPP1, PTGER4, PTGS2, CXCL2, TNFSF14, KIT, ECM1, ANXA3, HIF1A, CXCL14, SERPINF1, CXCL16, HMOX1, LAMC2, PDGFD, JAM3, IL1A, TWIST1	150	736	16650	3.77038	0.000143752	5.13434e-06	6.89622e-05
GOTERM_BP_FAT	GO:0051272~positive regulation of cellular component movement	19	0.0867738	4.04123e-08	BMP4, CXCL1, IL6, NRP1, F10, CCL2, C5AR1, PTGS2, CXCL2, TNFSF14, KIT, ANXA3, HIF1A, CXCL14, CXCL16, LAMC2, PDGFD, IL1A, TWIST1	150	420	16650	5.02143	0.000155939	5.3776e-06	7.48093e-05
GOTERM_BP_FAT	GO:0040017~positive regulation of locomotion	19	0.0867738	4.3434e-08	BMP4, CXCL1, IL6, NRP1, F10, CCL2, C5AR1, PTGS2, CXCL2, TNFSF14, KIT, ANXA3, HIF1A, CXCL14, CXCL16, LAMC2, PDGFD, IL1A, TWIST1	150	422	16650	4.99763	0.000167598	5.58705e-06	8.0403e-05
GOTERM_BP_FAT	GO:0030334~regulation of cell migration	24	0.109609	4.36588e-08	BMP4, CXCL1, IL6, NRP1, F10, CCL2, C5AR1, MPP1, PTGER4, PTGS2, CXCL2, TNFSF14, KIT, ECM1, ANXA3, HIF1A, CXCL14, SERPINF1, CXCL16, HMOX1, LAMC2, PDGFD, JAM3, IL1A	150	685	16650	3.88905	0.000168465	5.4348e-06	8.08191e-05
GOTERM_BP_FAT	GO:0051270~regulation of cellular component movement	26	0.118743	4.49234e-08	CXCL1, NRP1, CCL2, PTGS2, CXCL2, TNFSF14, KIT, HMOX1, PDE4B, PDGFD, IL1A, TWIST1, BMP4, IL6, F10, C5AR1, PTGER4, MPP1, ECM1, ANXA3, HIF1A, CXCL14, SERPINF1, CXCL16, LAMC2, JAM3	150	802	16650	3.5985	0.000173344	5.41746e-06	8.316e-05
GOTERM_BP_FAT	GO:0040011~locomotion	37	0.168981	4.89673e-08	CXCL1, CCL2, NRP1, PTGS2, CXCL2, TNFSF14, ZEB2, KIT, LAMB2, HMOX1, PDE4B, CD2, PDGFD, IL1A, TWIST1, BMP4, IL6, F10, C5AR1, CMTM2, OLR1, MPP1, PTGER4, EMX2, ECM1, ANXA3, S100A12, CD84, HIF1A, ARRB2, SERPINF1, CXCL14, CD34, CXCL16, LAMC2, JAM3, CMTM6	150	1530	16650	2.68431	0.000188947	5.72619e-06	9.06459e-05
GOTERM_BP_FAT	GO:0051674~localization of cell	34	0.15528	5.8852e-08	CXCL1, CCL2, NRP1, PTGS2, CXCL2, TNFSF14, ZEB2, KIT, HMOX1, PDE4B, CD2, PDGFD, IL1A, TWIST1, BMP4, IL6, F10, C5AR1, OLR1, MPP1, PTGER4, EMX2, ECM1, ANXA3, S100A12, CD84, HIF1A, SERPINF1, ARRB2, CXCL14, CD34, CXCL16, LAMC2, JAM3	150	1330	16650	2.83759	0.000227084	6.67968e-06	0.000108944
GOTERM_BP_FAT	GO:0048870~cell motility	34	0.15528	5.8852e-08	CXCL1, CCL2, NRP1, PTGS2, CXCL2, TNFSF14, ZEB2, KIT, HMOX1, PDE4B, CD2, PDGFD, IL1A, TWIST1, BMP4, IL6, F10, C5AR1, OLR1, MPP1, PTGER4, EMX2, ECM1, ANXA3, S100A12, CD84, HIF1A, SERPINF1, ARRB2, CXCL14, CD34, CXCL16, LAMC2, JAM3	150	1330	16650	2.83759	0.000227084	6.67968e-06	0.000108944
GOTERM_BP_FAT	GO:0001819~positive regulation of cytokine production	18	0.0822068	6.6815e-08	IL6, CCL2, C5AR1, PTGS2, PTGER4, LY96, TLR4, CASP5, LILRB2, HIF1A, CD34, HMOX1, IL4R, PDE4B, CD2, RIPK2, IL1A, TWIST1	150	386	16650	5.17617	0.000257806	7.3668e-06	0.000123685
GOTERM_BP_FAT	GO:0010033~response to organic substance	53	0.242053	8.233e-08	NRP1, PTGS2, CLDN5, TNFSF14, TLR4, IL4R, HMOX1, PDE4B, GNG2, TMEM100, PDGFD, RAPGEF3, IL1A, TWIST1, IRAK2, IL18RAP, C5AR1, PTGER4, LY96, CTSS, HLA-B, IL11RA, HLA-F, LILRB2, HIF1A, ARRB2, SERPINF1, WFDC1, RIPK2, GBP1, CXCL1, BID, ALPL, IL1R2, CCL2, ENPP1, HLA-DRB1, CXCL2, KIT, PLIN2, IL10RA, HLA-DRB5, BMP4, IL6, PTPRE, ECM1, MT1X, ANXA3, PLSCR1, P2RY13, CXCL16, IGFBP2, TOB1	150	2822	16650	2.08469	0.000317661	8.82528e-06	0.000152405
GOTERM_BP_FAT	GO:0040012~regulation of locomotion	25	0.114176	8.27546e-08	BMP4, CXCL1, IL6, NRP1, F10, CCL2, C5AR1, MPP1, PTGER4, PTGS2, CXCL2, TNFSF14, KIT, ECM1, ANXA3, HIF1A, CXCL14, SERPINF1, CXCL16, HMOX1, LAMC2, PDGFD, JAM3, IL1A, TWIST1	150	768	16650	3.61328	0.000319299	8.63105e-06	0.000153191
GOTERM_BP_FAT	GO:0032496~response to lipopolysaccharide	16	0.0730727	8.80792e-08	CXCL1, IRAK2, ALPL, IL6, CCL2, C5AR1, PTGS2, PTGER4, LY96, CXCL2, TLR4, LILRB2, IL10RA, CXCL16, PDE4B, RIPK2	150	302	16650	5.88079	0.00033984	8.94464e-06	0.000163048
GOTERM_BP_FAT	GO:0030335~positive regulation of cell migration	18	0.0822068	9.30887e-08	BMP4, CXCL1, IL6, NRP1, F10, CCL2, C5AR1, PTGS2, CXCL2, TNFSF14, KIT, ANXA3, HIF1A, CXCL14, CXCL16, LAMC2, PDGFD, IL1A	150	395	16650	5.05823	0.000359165	9.21096e-06	0.000172321
GOTERM_BP_FAT	GO:0001775~cell activation	27	0.12331	1.31312e-07	CCL2, HLA-DRB1, TNFSF14, TLR4, KIT, SKAP2, BATF, HMOX1, IL4R, CD2, SOX15, HLA-DRB5, GNG2, GAPT, BMP4, IL6, PTGER4, ANXA3, MT1X, S100A12, CD84, LILRB2, PLSCR1, ARRB2, RIPK2, IGFBP2, LCP2	150	910	16650	3.29341	0.000506606	1.26683e-05	0.000243079
GOTERM_BP_FAT	GO:0002237~response to molecule of bacterial origin	16	0.0730727	1.58705e-07	CXCL1, IRAK2, ALPL, IL6, CCL2, C5AR1, PTGS2, PTGER4, LY96, CXCL2, TLR4, LILRB2, IL10RA, CXCL16, PDE4B, RIPK2	150	316	16650	5.62025	0.000612256	1.49375e-05	0.000293787
GOTERM_BP_FAT	GO:0030595~leukocyte chemotaxis	13	0.0593716	1.75588e-07	CXCL1, IL6, C5AR1, CCL2, MPP1, CXCL2, TNFSF14, KIT, S100A12, CXCL14, CXCL16, PDE4B, JAM3	150	194	16650	7.43814	0.000677366	1.61331e-05	0.000325041
GOTERM_BP_FAT	GO:0001525~angiogenesis	18	0.0822068	1.75839e-07	BMP4, NRP1, CCL2, C5AR1, PTGS2, ECM1, ANXA3, HIF1A, SERPINF1, CD34, HMOX1, TMEM100, RAPGEF3, COL8A1, JAM3, COL8A2, IL1A, TWIST1	150	413	16650	4.83777	0.000678332	1.57804e-05	0.000325504
GOTERM_BP_FAT	GO:0034097~response to cytokine	25	0.114176	1.84295e-07	CXCL1, IL1R2, CCL2, HLA-DRB1, PTGS2, CXCL2, TNFSF14, KIT, IL10RA, IL4R, HLA-DRB5, IL1A, IRAK2, IL6, IL18RAP, HLA-B, ECM1, MT1X, IL11RA, HLA-F, PLSCR1, HIF1A, CXCL16, RIPK2, GBP1	150	802	16650	3.4601	0.00071094	1.61634e-05	0.000341157
GOTERM_BP_FAT	GO:0032722~positive regulation of chemokine production	8	0.0365364	3.81076e-07	IL6, HIF1A, IL4R, HMOX1, RIPK2, TLR4, IL1A, TWIST1	150	52	16650	17.0769	0.00146949	3.26789e-05	0.000705428
GOTERM_BP_FAT	GO:0006935~chemotaxis	20	0.0913409	5.02908e-07	BMP4, CXCL1, IL6, NRP1, CCL2, CMTM2, C5AR1, MPP1, CXCL2, TNFSF14, KIT, S100A12, LAMB2, CXCL14, ARRB2, CXCL16, PDE4B, PDGFD, JAM3, CMTM6	150	552	16650	4.02174	0.00193884	4.21887e-05	0.000930955
GOTERM_BP_FAT	GO:0042330~taxis	20	0.0913409	5.16863e-07	BMP4, CXCL1, IL6, NRP1, CCL2, CMTM2, C5AR1, MPP1, CXCL2, TNFSF14, KIT, S100A12, LAMB2, CXCL14, ARRB2, CXCL16, PDE4B, PDGFD, JAM3, CMTM6	150	553	16650	4.01447	0.00199259	4.24369e-05	0.000956789
GOTERM_BP_FAT	GO:0001944~vasculature development	21	0.0959079	5.28531e-07	BMP4, IL6, NRP1, CCL2, C5AR1, PTGS2, KIT, ECM1, ANXA3, HIF1A, SERPINF1, CD34, HMOX1, TMEM100, RAPGEF3, PDGFD, COL8A1, JAM3, COL8A2, IL1A, TWIST1	150	610	16650	3.82131	0.00203752	4.24908e-05	0.000978388
GOTERM_BP_FAT	GO:0019221~cytokine-mediated signaling pathway	20	0.0913409	5.31172e-07	CXCL1, IRAK2, IL1R2, IL6, CCL2, HLA-DRB1, CXCL2, TNFSF14, HLA-B, KIT, ECM1, IL11RA, HLA-F, HIF1A, IL10RA, IL4R, RIPK2, HLA-DRB5, IL1A, GBP1	150	554	16650	4.00722	0.00204769	4.18316e-05	0.000983276
GOTERM_BP_FAT	GO:0045765~regulation of angiogenesis	13	0.0593716	7.47556e-07	IL6, CCL2, C5AR1, HIF1A, SERPINF1, PTGS2, CD34, HMOX1, RAPGEF3, ECM1, IL1A, ANXA3, TWIST1	150	222	16650	6.5	0.00288066	5.76947e-05	0.00138383
GOTERM_BP_FAT	GO:0045321~leukocyte activation	23	0.105042	8.31318e-07	GAPT, BMP4, IL6, CCL2, PTGER4, HLA-DRB1, TNFSF14, TLR4, KIT, SKAP2, ANXA3, S100A12, CD84, BATF, LILRB2, PLSCR1, HMOX1, IL4R, CD2, RIPK2, HLA-DRB5, IGFBP2, LCP2	150	747	16650	3.41767	0.00320292	6.29011e-05	0.00153888
GOTERM_BP_FAT	GO:0097530~granulocyte migration	10	0.0456704	8.42331e-07	CXCL1, CCL2, C5AR1, PTGER4, MPP1, PDE4B, CXCL2, JAM3, IL1A, S100A12	150	114	16650	9.73684	0.00324528	6.25087e-05	0.00155927
GOTERM_BP_FAT	GO:0009306~protein secretion	18	0.0822068	1.03801e-06	IL1R2, CYB5R4, IL6, HLA-DRB1, PTGER4, TLR4, S100A12, CASP5, HIF1A, CD34, IL4R, CD2, HLA-DRB5, RAPGEF3, IL1A, GBP1, TWIST1, LCP2	150	469	16650	4.26013	0.00399768	7.55762e-05	0.0019215
GOTERM_BP_FAT	GO:0071345~cellular response to cytokine stimulus	22	0.100475	1.29605e-06	CXCL1, IRAK2, IL1R2, IL6, CCL2, IL18RAP, HLA-DRB1, CXCL2, TNFSF14, HLA-B, KIT, ECM1, IL11RA, MT1X, HLA-F, HIF1A, IL10RA, IL4R, RIPK2, HLA-DRB5, IL1A, GBP1	150	706	16650	3.45892	0.00498899	9.26157e-05	0.00239917
GOTERM_BP_FAT	GO:0009611~response to wounding	21	0.0959079	1.38446e-06	IL6, NRP1, F10, CCL2, NFE2, TLR4, PLSCR1, LAMB2, HIF1A, ARRB2, CD34, HMOX1, SERPINA5, SOX15, WFDC1, GNG2, PDGFD, TFPI2, JAM3, IL1A, LCP2	150	649	16650	3.59168	0.0053284	9.71344e-05	0.00256282
GOTERM_BP_FAT	GO:0046903~secretion	28	0.127877	1.40511e-06	IL1R2, CYB5R4, HLA-DRB1, HK2, TLR4, KIT, ISLR, CASP5, HMOX1, IL4R, CD2, HLA-DRB5, RAPGEF3, STX11, IL1A, TWIST1, IL6, PTGER4, ECM1, ANXA3, S100A12, CD84, HIF1A, CD34, FBLN5, PLA2G2A, GBP1, LCP2	150	1098	16650	2.8306	0.00540766	9.68226e-05	0.00260104
GOTERM_BP_FAT	GO:0007166~cell surface receptor signaling pathway	48	0.219218	1.7634e-06	CXCL1, BID, IL1R2, CCL2, ADORA3, NRP1, HLA-DRB1, ENPP1, CXCL2, CLDN5, TNFSF14, TLR4, KIT, IL10RA, IL4R, HMOX1, PDE4B, CD2, HLA-DRB5, GNG2, TMEM100, WIPF1, PDGFD, IL1A, IRAK2, FYB, BMP4, KLRB1, IL6, C5AR1, IL18RAP, PTPRE, LY96, HLA-B, ECM1, IL11RA, HLA-F, LILRB2, P2RY13, ADRB2, HIF1A, ARRB2, PDGFRL, RIPK2, IGFBP2, GBP1, TOB1, LCP2	150	2669	16650	1.99625	0.00678186	0.000119378	0.00326427
GOTERM_BP_FAT	GO:0048514~blood vessel morphogenesis	18	0.0822068	1.93909e-06	BMP4, NRP1, CCL2, C5AR1, PTGS2, ECM1, ANXA3, HIF1A, SERPINF1, CD34, HMOX1, TMEM100, RAPGEF3, COL8A1, JAM3, COL8A2, IL1A, TWIST1	150	491	16650	4.06925	0.00745503	0.000129008	0.00358949
GOTERM_BP_FAT	GO:1990266~neutrophil migration	9	0.0411034	1.97986e-06	CXCL1, CCL2, C5AR1, MPP1, PDE4B, CXCL2, JAM3, IL1A, S100A12	150	94	16650	10.6277	0.00761119	0.000129488	0.00366497
GOTERM_BP_FAT	GO:0045766~positive regulation of angiogenesis	10	0.0456704	2.08707e-06	HIF1A, C5AR1, PTGS2, CD34, HMOX1, RAPGEF3, ECM1, IL1A, ANXA3, TWIST1	150	127	16650	8.74016	0.00802165	0.000134224	0.00386341
GOTERM_BP_FAT	GO:0031347~regulation of defense response	21	0.0959079	2.57947e-06	IRAK2, IL1R2, IL6, CCL2, C5AR1, PTGS2, PTGER4, LY96, TLR4, HLA-B, CTSS, S100A12, CASP5, PLSCR1, AP1S2, ARRB2, SERPINF1, PLA2G2A, RIPK2, WFDC1, PIK3AP1	150	676	16650	3.44822	0.00990481	0.00016317	0.00477489
GOTERM_BP_FAT	GO:0050673~epithelial cell proliferation	15	0.0685057	2.88085e-06	BMP4, IL6, NRP1, CCL2, C5AR1, KIT, ECM1, HIF1A, SERPINF1, CD34, HMOX1, WFDC1, COL8A1, COL8A2, TWIST1	150	347	16650	4.79827	0.0110557	0.000179294	0.00533277
GOTERM_BP_FAT	GO:0002688~regulation of leukocyte chemotaxis	9	0.0411034	3.16361e-06	CXCL1, IL6, CCL2, C5AR1, CXCL14, MPP1, CXCL2, TNFSF14, JAM3	150	100	16650	9.99	0.0121342	0.000193765	0.00585617
GOTERM_BP_FAT	GO:0032642~regulation of chemokine production	8	0.0365364	3.2872e-06	IL6, HIF1A, IL4R, HMOX1, RIPK2, TLR4, IL1A, TWIST1	150	71	16650	12.507	0.0126052	0.000198188	0.00608493
GOTERM_BP_FAT	GO:0072358~cardiovascular system development	25	0.114176	3.40563e-06	BMP4, IL6, CCL2, C5AR1, NRP1, PTGS2, CLDN5, BASP1, KIT, ECM1, ANXA3, HIF1A, ARRB2, SERPINF1, CD34, HMOX1, FHOD3, TMEM100, RAPGEF3, PDGFD, COL8A1, JAM3, COL8A2, IL1A, TWIST1	150	945	16650	2.93651	0.0130564	0.000202169	0.00630415
GOTERM_BP_FAT	GO:0072359~circulatory system development	25	0.114176	3.40563e-06	BMP4, IL6, CCL2, C5AR1, NRP1, PTGS2, CLDN5, BASP1, KIT, ECM1, ANXA3, HIF1A, ARRB2, SERPINF1, CD34, HMOX1, FHOD3, TMEM100, RAPGEF3, PDGFD, COL8A1, JAM3, COL8A2, IL1A, TWIST1	150	945	16650	2.93651	0.0130564	0.000202169	0.00630415
GOTERM_BP_FAT	GO:0051222~positive regulation of protein transport	17	0.0776398	3.73802e-06	BMP4, IL6, CCL2, PTGS2, HLA-DRB1, PTGER4, TNFSF14, TLR4, CASP5, HIF1A, CD34, IL4R, CD2, HLA-DRB5, RAPGEF3, IL1A, TWIST1	150	460	16650	4.10217	0.0143215	0.000218538	0.00691943
GOTERM_BP_FAT	GO:1904951~positive regulation of establishment of protein localization	18	0.0822068	3.87816e-06	BID, BMP4, IL6, CCL2, PTGS2, HLA-DRB1, PTGER4, TNFSF14, TLR4, CASP5, HIF1A, CD34, IL4R, CD2, HLA-DRB5, RAPGEF3, IL1A, TWIST1	150	517	16650	3.8646	0.0148544	0.000223346	0.00717882
GOTERM_BP_FAT	GO:0001568~blood vessel development	19	0.0867738	4.0213e-06	BMP4, NRP1, CCL2, C5AR1, PTGS2, ECM1, ANXA3, HIF1A, SERPINF1, CD34, HMOX1, TMEM100, RAPGEF3, PDGFD, COL8A1, JAM3, COL8A2, IL1A, TWIST1	150	576	16650	3.66146	0.0153984	0.000228183	0.00744378
GOTERM_BP_FAT	GO:0032940~secretion by cell	25	0.114176	4.9587e-06	IL1R2, CYB5R4, IL6, HLA-DRB1, PTGER4, TLR4, KIT, ECM1, ANXA3, S100A12, CASP5, CD84, ISLR, HIF1A, CD34, HMOX1, IL4R, CD2, HLA-DRB5, RAPGEF3, STX11, IL1A, GBP1, TWIST1, LCP2	150	966	16650	2.87267	0.0189538	0.00027729	0.00917892
GOTERM_BP_FAT	GO:0032602~chemokine production	8	0.0365364	5.20599e-06	IL6, HIF1A, IL4R, HMOX1, RIPK2, TLR4, IL1A, TWIST1	150	76	16650	11.6842	0.0198895	0.000286958	0.00963664
GOTERM_BP_FAT	GO:0001818~negative regulation of cytokine production	12	0.0548045	5.31676e-06	CD84, IL1R2, IL6, PTGER4, HLA-DRB1, ARRB2, CD34, HMOX1, HLA-DRB5, TLR4, GBP1, TWIST1	150	223	16650	5.97309	0.0203084	0.000288936	0.00984168
GOTERM_BP_FAT	GO:0002764~immune response-regulating signaling pathway	18	0.0822068	5.5282e-06	FYB, IRAK2, C5AR1, HLA-DRB1, LY96, TLR4, KIT, CTSS, SKAP2, LILRB2, ARRB2, PDE4B, RIPK2, HLA-DRB5, PIK3AP1, WIPF1, GBP1, LCP2	150	531	16650	3.76271	0.0211074	0.000296253	0.010233
GOTERM_BP_FAT	GO:0002687~positive regulation of leukocyte migration	9	0.0411034	6.03576e-06	CXCL1, IL6, CCL2, C5AR1, CXCL14, CXCL2, TNFSF14, PDGFD, IL1A	150	109	16650	9.16514	0.0230229	0.000319019	0.0111725
GOTERM_BP_FAT	GO:0006928~movement of cell or subcellular component	36	0.164414	6.48488e-06	CXCL1, CCL2, NRP1, PTGS2, CXCL2, TNFSF14, ZEB2, KIT, LAMB2, HMOX1, PDE4B, CD2, PDGFD, WIPF1, IL1A, TWIST1, BMP4, IL6, F10, C5AR1, OLR1, MPP1, PTGER4, EMX2, ECM1, ANXA3, S100A12, CD84, HIF1A, ARRB2, SERPINF1, CXCL14, CD34, CXCL16, LAMC2, JAM3	150	1795	16650	2.22618	0.0247147	0.000338121	0.0120038
GOTERM_BP_FAT	GO:0050920~regulation of chemotaxis	11	0.0502375	6.78359e-06	CXCL1, IL6, NRP1, CCL2, C5AR1, CXCL14, MPP1, CXCL2, TNFSF14, PDGFD, JAM3	150	186	16650	6.56452	0.0258383	0.000348979	0.0125567
GOTERM_BP_FAT	GO:0002274~myeloid leukocyte activation	10	0.0456704	6.96412e-06	CD84, BATF, IL4R, HMOX1, CD2, TLR4, KIT, ANXA3, LCP2, S100A12	150	147	16650	7.55102	0.0265167	0.000353551	0.0128909
GOTERM_BP_FAT	GO:1902622~regulation of neutrophil migration	6	0.0274023	7.55718e-06	CXCL1, C5AR1, MPP1, CXCL2, JAM3, IL1A	150	31	16650	21.4839	0.0287421	0.000378672	0.0139886
GOTERM_BP_FAT	GO:0033993~response to lipid	23	0.105042	8.17634e-06	BID, ALPL, BMP4, CXCL1, IRAK2, IL6, CCL2, C5AR1, PTGS2, PTGER4, LY96, CXCL2, TLR4, ANXA3, LILRB2, SERPINF1, ARRB2, IL10RA, CXCL16, PDE4B, RIPK2, WFDC1, IGFBP2	150	860	16650	2.9686	0.03106	0.000404439	0.0151346
GOTERM_BP_FAT	GO:0051240~positive regulation of multicellular organismal process	31	0.141578	8.59707e-06	CCL2, NRP1, PTGS2, TLR4, KIT, CASP5, HMOX1, IL4R, PDE4B, CD2, TMEM100, RAPGEF3, PDGFD, IL1A, TWIST1, BMP4, IL6, C5AR1, PTGER4, LY96, EPHX2, BASP1, ECM1, ANXA3, LILRB2, ADRB2, HIF1A, SERPINF1, ARRB2, CD34, RIPK2	150	1431	16650	2.40461	0.0326319	0.000419864	0.0159133
GOTERM_BP_FAT	GO:0010574~regulation of vascular endothelial growth factor production	6	0.0274023	8.89235e-06	IL6, HIF1A, CCL2, C5AR1, PTGS2, IL1A	150	32	16650	20.8125	0.0337336	0.000428855	0.0164598
GOTERM_BP_FAT	GO:0002252~immune effector process	21	0.0959079	1.03267e-05	GAPT, IL6, CCL2, C5AR1, HLA-DRB1, PTGER4, TLR4, HLA-B, KIT, ANXA3, BATF, CD84, PLSCR1, AP1S2, ARRB2, HMOX1, IL4R, RIPK2, HLA-DRB5, WIPF1, GBP1	150	742	16650	3.14151	0.0390673	0.000491865	0.0191145
GOTERM_BP_FAT	GO:0002683~negative regulation of immune system process	15	0.0685057	1.03463e-05	BMP4, CCL2, HLA-DRB1, PTGER4, LY96, TLR4, HLA-B, CD84, LILRB2, ARRB2, HMOX1, IL4R, HLA-DRB5, PIK3AP1, GBP1	150	388	16650	4.29124	0.0391399	0.00048679	0.0191508
GOTERM_BP_FAT	GO:0050778~positive regulation of immune response	20	0.0913409	1.1516e-05	IRAK2, FYB, IL6, C5AR1, HLA-DRB1, LY96, TLR4, HLA-B, CTSS, SKAP2, PLSCR1, ARRB2, IL4R, PDE4B, RIPK2, HLA-DRB5, PIK3AP1, WIPF1, GBP1, LCP2	150	684	16650	3.24561	0.0434675	0.000535285	0.0213157
GOTERM_BP_FAT	GO:0050708~regulation of protein secretion	15	0.0685057	1.16126e-05	IL1R2, IL6, HLA-DRB1, PTGER4, TLR4, CASP5, HIF1A, CD34, IL4R, CD2, HLA-DRB5, RAPGEF3, IL1A, GBP1, TWIST1	150	392	16650	4.24745	0.0438239	0.000533347	0.0214944
GOTERM_BP_FAT	GO:0070371~ERK1 and ERK2 cascade	12	0.0548045	1.1991e-05	BMP4, IL6, NRP1, CCL2, C5AR1, PTGER4, ARRB2, PLA2G2A, RIPK2, TLR4, PDGFD, GBP1	150	243	16650	5.48148	0.0452192	0.000544245	0.0221948
GOTERM_BP_FAT	GO:0051094~positive regulation of developmental process	26	0.118743	1.21108e-05	NRP1, PTGS2, CLDN5, TNFSF14, KIT, HMOX1, IL4R, SOX15, TMEM100, PDGFD, RAPGEF3, IL1A, TWIST1, BMP4, IL6, C5AR1, BASP1, ECM1, ANXA3, LILRB2, ADRB2, HIF1A, SERPINF1, ARRB2, CD34, RIPK2	150	1089	16650	2.65014	0.0456604	0.000543291	0.0224165
GOTERM_BP_FAT	GO:0050921~positive regulation of chemotaxis	9	0.0411034	1.30611e-05	CXCL1, IL6, NRP1, CCL2, C5AR1, CXCL14, CXCL2, TNFSF14, PDGFD	150	121	16650	8.2562	0.0491541	0.00057918	0.0241754
GOTERM_BP_FAT	GO:1901700~response to oxygen-containing compound	31	0.141578	1.37767e-05	ALPL, CXCL1, BID, CCL2, ENPP1, PTGS2, HLA-DRB1, CXCL2, TLR4, IL10RA, HMOX1, PDE4B, HLA-DRB5, GNG2, PDGFD, RAPGEF3, IRAK2, IL6, PTPRE, IL18RAP, C5AR1, PTGER4, LY96, LILRB2, HIF1A, SERPINF1, CXCL16, FBLN5, RIPK2, WFDC1, IGFBP2	150	1466	16650	2.3472	0.051776	0.000603959	0.0254996
GOTERM_BP_FAT	GO:0022603~regulation of anatomical structure morphogenesis	25	0.114176	2.02253e-05	NRP1, CCL2, PTGS2, TNFSF14, KIT, ARHGAP15, HMOX1, IL4R, WIPF1, RAPGEF3, TMEM100, IL1A, TWIST1, BMP4, IL6, C5AR1, BASP1, ECM1, ANXA3, EPB41L3, HIF1A, SERPINF1, ARRB2, CD34, GBP1	150	1051	16650	2.64034	0.0750822	0.000876586	0.0374336
GOTERM_BP_FAT	GO:0071622~regulation of granulocyte chemotaxis	6	0.0274023	2.12275e-05	CXCL1, CCL2, C5AR1, MPP1, CXCL2, JAM3	150	38	16650	17.5263	0.0786522	0.000909783	0.039288
GOTERM_BP_FAT	GO:0002366~leukocyte activation involved in immune response	11	0.0502375	2.12371e-05	CD84, GAPT, BATF, IL6, PTGER4, IL4R, HMOX1, RIPK2, TLR4, KIT, ANXA3	150	212	16650	5.75943	0.0786863	0.000900196	0.0393057
GOTERM_BP_FAT	GO:1902533~positive regulation of intracellular signal transduction	23	0.105042	2.14227e-05	BID, BMP4, IRAK2, IL6, NRP1, F10, CCL2, C5AR1, PTGS2, GPR65, TNFSF14, TLR4, KIT, ECM1, S100A12, ADRB2, ARRB2, HMOX1, PLA2G2A, RIPK2, PIK3AP1, PDGFD, IL1A	150	915	16650	2.79016	0.079346	0.000898194	0.0396492
GOTERM_BP_FAT	GO:0050714~positive regulation of protein secretion	11	0.0502375	2.30231e-05	CASP5, IL6, HIF1A, PTGER4, HLA-DRB1, CD34, IL4R, CD2, HLA-DRB5, IL1A, TWIST1	150	214	16650	5.70561	0.0850147	0.000954891	0.0426107
GOTERM_BP_FAT	GO:0002263~cell activation involved in immune response	11	0.0502375	2.30231e-05	CD84, GAPT, BATF, IL6, PTGER4, IL4R, HMOX1, RIPK2, TLR4, KIT, ANXA3	150	214	16650	5.70561	0.0850147	0.000954891	0.0426107
GOTERM_BP_FAT	GO:0080134~regulation of response to stress	28	0.127877	2.53478e-05	IL1R2, CCL2, PTGS2, HK2, TLR4, CASP5, AP1S2, SOX15, PIK3AP1, IL1A, TWIST1, IRAK2, IL6, C5AR1, PTGER4, LY96, HLA-B, CTSS, S100A12, PLSCR1, HIF1A, SERPINF1, ARRB2, CD34, FBLN5, PLA2G2A, RIPK2, WFDC1	150	1285	16650	2.41868	0.0931864	0.00104008	0.0469122
GOTERM_BP_FAT	GO:0050727~regulation of inflammatory response	13	0.0593716	2.59709e-05	IL1R2, IL6, C5AR1, CCL2, PTGER4, PTGS2, TLR4, S100A12, CASP5, SERPINF1, PLA2G2A, WFDC1, PIK3AP1	150	314	16650	4.59554	0.0953643	0.00105442	0.0480651
GOTERM_BP_FAT	GO:0044236~multicellular organism metabolic process	9	0.0411034	2.59889e-05	BMP4, IL6, ADRB2, HIF1A, CCL2, CTSS, MFAP4, COL8A1, COL8A2	150	133	16650	7.51128	0.095427	0.00104417	0.0480984
GOTERM_BP_FAT	GO:0031214~biomineral tissue development	9	0.0411034	2.74321e-05	ALPL, BMP4, ADRB2, HIF1A, ENPP1, PTGS2, MGP, ECM1, TWIST1	150	134	16650	7.45522	0.100451	0.00109076	0.0507688
GOTERM_BP_FAT	GO:0048585~negative regulation of response to stimulus	29	0.132444	2.84878e-05	IL1R2, CCL2, NRP1, ENPP1, TLR4, HMOX1, IL4R, PIK3AP1, IL1A, TWIST1, BMP4, IL6, PTPRE, PTGER4, LY96, CYP26A1, HLA-B, ECM1, CD84, LILRB2, ADRB2, HIF1A, SERPINF1, ARRB2, CD34, WFDC1, IGFBP2, GBP1, TOB1	150	1369	16650	2.35135	0.104108	0.00112117	0.0527221
GOTERM_BP_FAT	GO:0042060~wound healing	17	0.0776398	2.87023e-05	IL6, F10, NFE2, TLR4, PLSCR1, HIF1A, ARRB2, CD34, HMOX1, SERPINA5, SOX15, WFDC1, GNG2, PDGFD, TFPI2, IL1A, LCP2	150	542	16650	3.48155	0.10485	0.0011182	0.053119
GOTERM_BP_FAT	GO:0070374~positive regulation of ERK1 and ERK2 cascade	10	0.0456704	3.08968e-05	BMP4, IL6, NRP1, CCL2, C5AR1, ARRB2, PLA2G2A, RIPK2, TLR4, PDGFD	150	177	16650	6.27119	0.112399	0.00119162	0.0571793
GOTERM_BP_FAT	GO:0032640~tumor necrosis factor production	8	0.0365364	3.39986e-05	CCL2, ARRB2, CD34, LY96, CD2, RIPK2, TLR4, TWIST1	150	101	16650	8.79208	0.12296	0.00129819	0.0629178
GOTERM_BP_FAT	GO:0008283~cell proliferation	35	0.159847	3.57675e-05	CXCL1, CCL2, NRP1, HLA-DRB1, PTGS2, TNFSF14, TLR4, KIT, SKAP2, HMOX1, HLA-DRB5, SOX15, GNG2, RAPGEF3, PDGFD, COL8A1, COL8A2, IL1A, TWIST1, GAPT, BMP4, IL6, C5AR1, EMX2, MXD1, ECM1, LILRB2, HIF1A, SERPINF1, CD34, WFDC1, RIPK2, LAMC2, IGFBP2, TOB1	150	1861	16650	2.08759	0.128927	0.00135231	0.0661904
GOTERM_BP_FAT	GO:0051241~negative regulation of multicellular organismal process	24	0.109609	3.57824e-05	BMP4, IL1R2, IL6, NRP1, CCL2, PTGS2, HLA-DRB1, PTGER4, TLR4, ECM1, CD84, ADRB2, HIF1A, SERPINF1, ARRB2, CD34, HMOX1, IL4R, PDE4B, SOX15, HLA-DRB5, GBP1, TWIST1, TOB1	150	1017	16650	2.61947	0.128977	0.00133975	0.066218
GOTERM_BP_FAT	GO:0030278~regulation of ossification	10	0.0456704	3.83489e-05	BMP4, IL6, ADRB2, HIF1A, PTGER4, ENPP1, MGP, ECM1, TOB1, TWIST1	150	182	16650	6.0989	0.137561	0.00142198	0.0709659
GOTERM_BP_FAT	GO:0071621~granulocyte chemotaxis	8	0.0365364	3.8587e-05	CXCL1, CCL2, C5AR1, MPP1, PDE4B, CXCL2, JAM3, S100A12	150	103	16650	8.62136	0.138353	0.00141719	0.0714063
GOTERM_BP_FAT	GO:0002757~immune response-activating signal transduction	16	0.0730727	4.1106e-05	FYB, IRAK2, C5AR1, HLA-DRB1, LY96, TLR4, CTSS, SKAP2, ARRB2, PDE4B, RIPK2, HLA-DRB5, PIK3AP1, WIPF1, GBP1, LCP2	150	498	16650	3.56627	0.146689	0.0014954	0.076066
GOTERM_BP_FAT	GO:0030500~regulation of bone mineralization	7	0.0319693	4.11925e-05	BMP4, ADRB2, HIF1A, ENPP1, MGP, ECM1, TWIST1	150	71	16650	10.9437	0.146974	0.00148455	0.0762261
GOTERM_BP_FAT	GO:0032680~regulation of tumor necrosis factor production	8	0.0365364	4.36721e-05	CCL2, ARRB2, CD34, LY96, CD2, RIPK2, TLR4, TWIST1	150	105	16650	8.45714	0.155098	0.00155929	0.0808128
GOTERM_BP_FAT	GO:0050865~regulation of cell activation	16	0.0730727	4.40175e-05	BMP4, IL6, CCL2, HLA-DRB1, TNFSF14, TLR4, CD84, LILRB2, PLSCR1, HMOX1, IL4R, CD2, SOX15, RIPK2, HLA-DRB5, IGFBP2	150	501	16650	3.54491	0.156223	0.0015572	0.0814517
GOTERM_BP_FAT	GO:0032675~regulation of interleukin-6 production	8	0.0365364	4.64135e-05	LILRB2, IL6, ARRB2, RIPK2, TLR4, HLA-B, IL1A, TWIST1	150	106	16650	8.37736	0.163989	0.00162698	0.0858836
GOTERM_BP_FAT	GO:1903555~regulation of tumor necrosis factor superfamily cytokine production	8	0.0365364	5.23204e-05	CCL2, ARRB2, CD34, LY96, CD2, RIPK2, TLR4, TWIST1	150	108	16650	8.22222	0.182831	0.00181735	0.0968087
GOTERM_BP_FAT	GO:0098581~detection of external biotic stimulus	5	0.0228352	5.69363e-05	HLA-DRB1, LY96, HLA-DRB5, TLR4, HLA-B	150	24	16650	23.125	0.197259	0.00195989	0.105345
GOTERM_BP_FAT	GO:0071222~cellular response to lipopolysaccharide	9	0.0411034	5.86061e-05	IRAK2, LILRB2, IL6, CCL2, LY96, CXCL16, PDE4B, RIPK2, TLR4	150	149	16650	6.7047	0.202416	0.00199948	0.108433
GOTERM_BP_FAT	GO:0071706~tumor necrosis factor superfamily cytokine production	8	0.0365364	6.23239e-05	CCL2, ARRB2, CD34, LY96, CD2, RIPK2, TLR4, TWIST1	150	111	16650	8	0.213778	0.00210756	0.115308
GOTERM_BP_FAT	GO:0031349~positive regulation of defense response	14	0.0639386	6.70875e-05	IRAK2, IL6, CCL2, PTGS2, PTGER4, LY96, TLR4, CTSS, S100A12, PLSCR1, ARRB2, PLA2G2A, RIPK2, PIK3AP1	150	402	16650	3.86567	0.228099	0.00224877	0.124116
GOTERM_BP_FAT	GO:0070167~regulation of biomineral tissue development	7	0.0319693	7.53908e-05	BMP4, ADRB2, HIF1A, ENPP1, MGP, ECM1, TWIST1	150	79	16650	9.83544	0.252443	0.002505	0.139468
GOTERM_BP_FAT	GO:0071219~cellular response to molecule of bacterial origin	9	0.0411034	7.73271e-05	IRAK2, LILRB2, IL6, CCL2, LY96, CXCL16, PDE4B, RIPK2, TLR4	150	155	16650	6.44516	0.258008	0.00254732	0.143047
GOTERM_BP_FAT	GO:0090022~regulation of neutrophil chemotaxis	5	0.0228352	7.89982e-05	CXCL1, C5AR1, MPP1, CXCL2, JAM3	150	26	16650	21.3462	0.262778	0.00258028	0.146137
GOTERM_BP_FAT	GO:0002694~regulation of leukocyte activation	15	0.0685057	8.06705e-05	BMP4, IL6, CCL2, HLA-DRB1, TNFSF14, TLR4, CD84, LILRB2, PLSCR1, HMOX1, IL4R, CD2, RIPK2, HLA-DRB5, IGFBP2	150	468	16650	3.55769	0.267521	0.00261272	0.149228
GOTERM_BP_FAT	GO:0070372~regulation of ERK1 and ERK2 cascade	11	0.0502375	8.27623e-05	BMP4, IL6, NRP1, CCL2, C5AR1, ARRB2, PLA2G2A, RIPK2, TLR4, PDGFD, GBP1	150	249	16650	4.90361	0.27341	0.00265807	0.153095
GOTERM_BP_FAT	GO:0002443~leukocyte mediated immunity	13	0.0593716	8.72091e-05	GAPT, IL6, HLA-DRB1, TLR4, KIT, HLA-B, ANXA3, BATF, CD84, ARRB2, HMOX1, IL4R, HLA-DRB5	150	356	16650	4.05337	0.285773	0.00277758	0.161314
GOTERM_BP_FAT	GO:0007155~cell adhesion	32	0.146145	8.79724e-05	CCL2, HLA-DRB1, CLDN5, TNFSF14, KIT, VIT, ISLR, BATF, LAMB2, IL4R, CD2, HLA-DRB5, COL8A1, COL8A2, AHNAK, BMP4, IL6, SVEP1, OLR1, PTGER4, SIGLEC10, CD84, LILRB2, CD34, SIGLEC5, FBLN5, RIPK2, LAMC2, IGFBP2, MFAP4, JAM3, GBP1	150	1699	16650	2.09064	0.287874	0.00277892	0.162725
GOTERM_BP_FAT	GO:0009595~detection of biotic stimulus	5	0.0228352	9.20943e-05	HLA-DRB1, LY96, HLA-DRB5, TLR4, HLA-B	150	27	16650	20.5556	0.299113	0.00288533	0.170343
GOTERM_BP_FAT	GO:0002690~positive regulation of leukocyte chemotaxis	7	0.0319693	9.29074e-05	CXCL1, IL6, CCL2, C5AR1, CXCL14, CXCL2, TNFSF14	150	82	16650	9.47561	0.301309	0.00288733	0.171846
GOTERM_BP_FAT	GO:0022610~biological adhesion	32	0.146145	9.39112e-05	CCL2, HLA-DRB1, CLDN5, TNFSF14, KIT, VIT, ISLR, BATF, LAMB2, IL4R, CD2, HLA-DRB5, COL8A1, COL8A2, AHNAK, BMP4, IL6, SVEP1, OLR1, PTGER4, SIGLEC10, CD84, LILRB2, CD34, SIGLEC5, FBLN5, RIPK2, LAMC2, IGFBP2, MFAP4, JAM3, GBP1	150	1705	16650	2.08328	0.30401	0.00289516	0.173701
GOTERM_BP_FAT	GO:0043410~positive regulation of MAPK cascade	15	0.0685057	0.000117548	BMP4, IRAK2, IL6, NRP1, CCL2, C5AR1, TLR4, KIT, S100A12, ADRB2, ARRB2, PLA2G2A, RIPK2, PDGFD, IL1A	150	485	16650	3.43299	0.364692	0.00359389	0.217376
GOTERM_BP_FAT	GO:0051223~regulation of protein transport	19	0.0867738	0.000122834	BMP4, IL1R2, IL6, CCL2, PTGS2, HLA-DRB1, PTGER4, TNFSF14, TLR4, CASP5, HIF1A, CD34, IL4R, CD2, HLA-DRB5, RAPGEF3, IL1A, GBP1, TWIST1	150	746	16650	2.82708	0.377522	0.00372569	0.227141
GOTERM_BP_FAT	GO:0002253~activation of immune response	16	0.0730727	0.000125019	FYB, IRAK2, C5AR1, HLA-DRB1, LY96, TLR4, CTSS, SKAP2, ARRB2, PDE4B, RIPK2, HLA-DRB5, PIK3AP1, WIPF1, GBP1, LCP2	150	550	16650	3.22909	0.382749	0.00376227	0.231177
GOTERM_BP_FAT	GO:0002262~myeloid cell homeostasis	8	0.0365364	0.000125413	BMP4, IL6, HIF1A, HMOX1, PDE4B, HBZ, KIT, JAM3	150	124	16650	7.16129	0.383686	0.0037449	0.231904
GOTERM_BP_FAT	GO:0002440~production of molecular mediator of immune response	9	0.0411034	0.000130126	GAPT, BATF, IL6, HLA-DRB1, IL4R, HMOX1, HLA-DRB5, TLR4, KIT	150	167	16650	5.98204	0.394796	0.00385555	0.24061
GOTERM_BP_FAT	GO:0070201~regulation of establishment of protein localization	20	0.0913409	0.000133481	BID, BMP4, IL1R2, IL6, CCL2, PTGS2, HLA-DRB1, PTGER4, TNFSF14, TLR4, CASP5, HIF1A, CD34, IL4R, CD2, HLA-DRB5, RAPGEF3, IL1A, GBP1, TWIST1	150	820	16650	2.70732	0.402582	0.00392463	0.246805
GOTERM_BP_FAT	GO:0045576~mast cell activation	6	0.0274023	0.000141942	CD84, IL4R, HMOX1, KIT, LCP2, S100A12	150	56	16650	11.8929	0.421775	0.00414134	0.26243
GOTERM_BP_FAT	GO:0050867~positive regulation of cell activation	12	0.0548045	0.0001457	LILRB2, IL6, CCL2, HLA-DRB1, IL4R, CD2, HLA-DRB5, SOX15, RIPK2, TNFSF14, TLR4, IGFBP2	150	320	16650	4.1625	0.430101	0.00421887	0.269369
GOTERM_BP_FAT	GO:1903530~regulation of secretion by cell	17	0.0776398	0.000167776	IL1R2, IL6, HLA-DRB1, PTGER4, TLR4, CASP5, CD84, HIF1A, CD34, HMOX1, IL4R, CD2, HLA-DRB5, RAPGEF3, IL1A, GBP1, TWIST1	150	630	16650	2.99524	0.476649	0.00482045	0.310123
GOTERM_BP_FAT	GO:0050878~regulation of body fluid levels	15	0.0685057	0.000171781	IL6, F10, NFE2, HK2, TLR4, PLSCR1, HIF1A, ARRB2, CD34, SERPINA5, GNG2, PDGFD, SCNN1A, TFPI2, LCP2	150	503	16650	3.31014	0.484676	0.00489878	0.317515
GOTERM_BP_FAT	GO:0071216~cellular response to biotic stimulus	9	0.0411034	0.000179524	IRAK2, LILRB2, IL6, CCL2, LY96, CXCL16, PDE4B, RIPK2, TLR4	150	175	16650	5.70857	0.499849	0.0050815	0.331805
GOTERM_BP_FAT	GO:0032760~positive regulation of tumor necrosis factor production	6	0.0274023	0.000182073	CCL2, LY96, CD2, RIPK2, TLR4, TWIST1	150	59	16650	11.2881	0.504746	0.00511596	0.336509
GOTERM_BP_FAT	GO:1901701~cellular response to oxygen-containing compound	21	0.0959079	0.000183727	IRAK2, IL6, PTPRE, CCL2, IL18RAP, ENPP1, PTGS2, HLA-DRB1, PTGER4, LY96, TLR4, LILRB2, HIF1A, SERPINF1, CXCL16, PDE4B, RIPK2, HLA-DRB5, GNG2, PDGFD, RAPGEF3	150	912	16650	2.55592	0.507897	0.005125	0.339561
GOTERM_BP_FAT	GO:0048872~homeostasis of number of cells	10	0.0456704	0.000188072	GAPT, BMP4, IL6, HIF1A, HMOX1, PDE4B, HBZ, TNFSF14, KIT, JAM3	150	224	16650	4.95536	0.51608	0.00520824	0.347577
GOTERM_BP_FAT	GO:0070489~T cell aggregation	14	0.0639386	0.000188602	BMP4, IL6, CCL2, HLA-DRB1, PTGER4, TNFSF14, KIT, BATF, LILRB2, IL4R, CD2, RIPK2, HLA-DRB5, IGFBP2	150	446	16650	3.4843	0.51707	0.00518568	0.348555
GOTERM_BP_FAT	GO:0042110~T cell activation	14	0.0639386	0.000188602	BMP4, IL6, CCL2, HLA-DRB1, PTGER4, TNFSF14, KIT, BATF, LILRB2, IL4R, CD2, RIPK2, HLA-DRB5, IGFBP2	150	446	16650	3.4843	0.51707	0.00518568	0.348555
GOTERM_BP_FAT	GO:0071593~lymphocyte aggregation	14	0.0639386	0.000192773	BMP4, IL6, CCL2, HLA-DRB1, PTGER4, TNFSF14, KIT, BATF, LILRB2, IL4R, CD2, RIPK2, HLA-DRB5, IGFBP2	150	447	16650	3.47651	0.524783	0.00526259	0.356251
GOTERM_BP_FAT	GO:0046649~lymphocyte activation	17	0.0776398	0.000211423	GAPT, BMP4, IL6, CCL2, HLA-DRB1, PTGER4, TNFSF14, TLR4, KIT, SKAP2, BATF, LILRB2, IL4R, CD2, RIPK2, HLA-DRB5, IGFBP2	150	643	16650	2.93468	0.557788	0.00572977	0.390652
GOTERM_BP_FAT	GO:1903557~positive regulation of tumor necrosis factor superfamily cytokine production	6	0.0274023	0.00021328	CCL2, LY96, CD2, RIPK2, TLR4, TWIST1	150	61	16650	10.918	0.560946	0.00573964	0.394077
GOTERM_BP_FAT	GO:0070661~leukocyte proliferation	11	0.0502375	0.000215889	GAPT, BMP4, LILRB2, IL6, HLA-DRB1, HLA-DRB5, RIPK2, TNFSF14, TLR4, KIT, IGFBP2	150	280	16650	4.36071	0.565347	0.00576945	0.39889
GOTERM_BP_FAT	GO:0070486~leukocyte aggregation	14	0.0639386	0.000224256	BMP4, IL6, CCL2, HLA-DRB1, PTGER4, TNFSF14, KIT, BATF, LILRB2, IL4R, CD2, RIPK2, HLA-DRB5, IGFBP2	150	454	16650	3.42291	0.57916	0.0059512	0.414318
GOTERM_BP_FAT	GO:0048646~anatomical structure formation involved in morphogenesis	24	0.109609	0.000229376	BMP4, NRP1, CCL2, C5AR1, PTGS2, IRX2, TNFSF14, ECM1, ANXA3, EPB41L3, HIF1A, SERPINF1, CD34, HMOX1, IL4R, FHOD3, TMEM100, RAPGEF3, COL8A1, JAM3, COL8A2, SNX10, IL1A, TWIST1	150	1151	16650	2.31451	0.587395	0.00604511	0.423759
GOTERM_BP_FAT	GO:0050715~positive regulation of cytokine secretion	7	0.0319693	0.000234917	CASP5, PTGER4, CD34, IL4R, CD2, IL1A, TWIST1	150	97	16650	8.01031	0.596126	0.00614872	0.433975
GOTERM_BP_FAT	GO:0042127~regulation of cell proliferation	29	0.132444	0.000248873	CXCL1, BID, CCL2, NRP1, PTGS2, HLA-DRB1, CXCL2, TLR4, KIT, SKAP2, HMOX1, IL4R, SOX15, HLA-DRB5, PDGFD, IL1A, TWIST1, BMP4, IL6, C5AR1, ECM1, LILRB2, HIF1A, SERPINF1, WFDC1, RIPK2, LAMC2, IGFBP2, TOB1	150	1552	16650	2.0741	0.617306	0.00646899	0.4597
GOTERM_BP_FAT	GO:0010647~positive regulation of cell communication	29	0.132444	0.000256932	BID, CCL2, NRP1, PTGS2, HLA-DRB1, GPR65, TNFSF14, TLR4, KIT, SKAP2, HMOX1, HLA-DRB5, PIK3AP1, PDGFD, IL1A, BMP4, IRAK2, IL6, F10, C5AR1, LY96, ECM1, S100A12, ADRB2, HIF1A, ARRB2, PLA2G2A, RIPK2, TOB1	150	1555	16650	2.0701	0.629028	0.00663313	0.474552
GOTERM_BP_FAT	GO:0007596~blood coagulation	12	0.0548045	0.000259014	PLSCR1, IL6, F10, NFE2, ARRB2, CD34, SERPINA5, GNG2, TLR4, PDGFD, TFPI2, LCP2	150	342	16650	3.89474	0.631998	0.00664228	0.478389
GOTERM_BP_FAT	GO:2000026~regulation of multicellular organismal development	31	0.141578	0.000261724	CCL2, NRP1, ENPP1, PTGS2, CLDN5, TLR4, KIT, HMOX1, IL4R, CD2, SOX15, TMEM100, RAPGEF3, PDGFD, IL1A, TWIST1, BMP4, IL6, C5AR1, MGP, HLA-B, BASP1, ECM1, ANXA3, LILRB2, ADRB2, HIF1A, SERPINF1, ARRB2, CD34, RIPK2	150	1721	16650	1.99942	0.635826	0.00666724	0.483382
GOTERM_BP_FAT	GO:0023056~positive regulation of signaling	29	0.132444	0.000279574	BID, CCL2, NRP1, PTGS2, HLA-DRB1, GPR65, TNFSF14, TLR4, KIT, SKAP2, HMOX1, HLA-DRB5, PIK3AP1, PDGFD, IL1A, BMP4, IRAK2, IL6, F10, C5AR1, LY96, ECM1, S100A12, ADRB2, HIF1A, ARRB2, PLA2G2A, RIPK2, TOB1	150	1563	16650	2.0595	0.660074	0.00707372	0.516269
GOTERM_BP_FAT	GO:0042592~homeostatic process	30	0.137011	0.000279888	CYB5R4, CCL2, ENPP1, PTGS2, HLA-DRB1, GPR65, HK2, TNFSF14, TLR4, KIT, HMOX1, PDE4B, HLA-DRB5, SCNN1A, IL1A, GAPT, BMP4, IL6, C5AR1, PTGER4, EPHX2, MT1X, ADRB2, HIF1A, SERPINF1, CD34, HBZ, HEPH, JAM3, STEAP1	150	1645	16650	2.02432	0.660485	0.00703551	0.516847
GOTERM_BP_FAT	GO:0032755~positive regulation of interleukin-6 production	6	0.0274023	0.000309117	LILRB2, IL6, RIPK2, TLR4, IL1A, TWIST1	150	66	16650	10.0909	0.696711	0.00771726	0.570677
GOTERM_BP_FAT	GO:0050863~regulation of T cell activation	11	0.0502375	0.000364234	BMP4, LILRB2, IL6, CCL2, HLA-DRB1, IL4R, CD2, HLA-DRB5, RIPK2, TNFSF14, IGFBP2	150	299	16650	4.08361	0.754838	0.0090289	0.672107
GOTERM_BP_FAT	GO:0009967~positive regulation of signal transduction	27	0.12331	0.00037257	BID, CCL2, NRP1, PTGS2, GPR65, TNFSF14, TLR4, KIT, SKAP2, HMOX1, PIK3AP1, PDGFD, IL1A, BMP4, IRAK2, IL6, F10, C5AR1, LY96, ECM1, S100A12, ADRB2, HIF1A, ARRB2, PLA2G2A, RIPK2, TOB1	150	1428	16650	2.09874	0.762602	0.0091757	0.687439
GOTERM_BP_FAT	GO:0050817~coagulation	12	0.0548045	0.000382036	PLSCR1, IL6, F10, NFE2, ARRB2, CD34, SERPINA5, GNG2, TLR4, PDGFD, TFPI2, LCP2	150	358	16650	3.72067	0.77112	0.00934812	0.704846
GOTERM_BP_FAT	GO:0007599~hemostasis	12	0.0548045	0.000382036	PLSCR1, IL6, F10, NFE2, ARRB2, CD34, SERPINA5, GNG2, TLR4, PDGFD, TFPI2, LCP2	150	358	16650	3.72067	0.77112	0.00934812	0.704846
GOTERM_BP_FAT	GO:0001503~ossification	12	0.0548045	0.000391127	ALPL, BMP4, IL6, ADRB2, HIF1A, ENPP1, PTGS2, KAZALD1, MGP, ECM1, TOB1, TWIST1	150	359	16650	3.71031	0.779014	0.00950928	0.721562
GOTERM_BP_FAT	GO:0002250~adaptive immune response	13	0.0593716	0.000400608	GAPT, IL6, HLA-DRB1, TLR4, CTSS, HLA-B, CD84, BATF, LILRB2, IL4R, RIPK2, HLA-DRB5, JAM3	150	420	16650	3.43571	0.786956	0.00967776	0.738992
GOTERM_BP_FAT	GO:0051046~regulation of secretion	17	0.0776398	0.000413395	IL1R2, IL6, HLA-DRB1, PTGER4, TLR4, CASP5, CD84, HIF1A, CD34, HMOX1, IL4R, CD2, HLA-DRB5, RAPGEF3, IL1A, GBP1, TWIST1	150	683	16650	2.76281	0.797217	0.00992307	0.762493
GOTERM_BP_FAT	GO:0032635~interleukin-6 production	7	0.0319693	0.00044098	LILRB2, IL6, ARRB2, RIPK2, TLR4, IL1A, TWIST1	150	109	16650	7.12844	0.817703	0.0105165	0.813177
GOTERM_BP_FAT	GO:0009612~response to mechanical stimulus	9	0.0411034	0.000457195	CASP5, IL6, CCL2, PTGER4, PTGS2, TNFSF14, TLR4, KIT, IGFBP2	150	201	16650	4.97015	0.828765	0.0108342	0.842959
GOTERM_BP_FAT	GO:0032963~collagen metabolic process	7	0.0319693	0.000463027	BMP4, IL6, HIF1A, CCL2, CTSS, COL8A1, COL8A2	150	110	16650	7.06364	0.832577	0.0109047	0.853667
GOTERM_BP_FAT	GO:0007159~leukocyte cell-cell adhesion	14	0.0639386	0.000474336	BMP4, IL6, CCL2, HLA-DRB1, PTGER4, TNFSF14, KIT, BATF, LILRB2, IL4R, CD2, RIPK2, HLA-DRB5, IGFBP2	150	491	16650	3.16497	0.83973	0.0111019	0.874431
GOTERM_BP_FAT	GO:0042088~T-helper 1 type immune response	5	0.0228352	0.000482206	HLA-DRB1, IL4R, HLA-DRB5, RIPK2, TLR4	150	41	16650	13.5366	0.844527	0.0112171	0.888878
GOTERM_BP_FAT	GO:0002696~positive regulation of leukocyte activation	11	0.0502375	0.000495892	LILRB2, IL6, CCL2, HLA-DRB1, IL4R, CD2, HLA-DRB5, RIPK2, TNFSF14, TLR4, IGFBP2	150	311	16650	3.92605	0.852529	0.0114646	0.913997
GOTERM_BP_FAT	GO:0007249~I-kappaB kinase/NF-kappaB signaling	10	0.0456704	0.000516005	IRAK2, PTGS2, LY96, HMOX1, RIPK2, TNFSF14, TLR4, ECM1, IL1A, S100A12	150	257	16650	4.31907	0.863547	0.011856	0.9509
GOTERM_BP_FAT	GO:0070498~interleukin-1-mediated signaling pathway	4	0.0182682	0.000519301	IRAK2, IL1R2, IL6, IL1A	150	18	16650	24.6667	0.865273	0.0118607	0.956947
GOTERM_BP_FAT	GO:0098543~detection of other organism	4	0.0182682	0.000519301	HLA-DRB1, HLA-DRB5, TLR4, HLA-B	150	18	16650	24.6667	0.865273	0.0118607	0.956947
GOTERM_BP_FAT	GO:1903037~regulation of leukocyte cell-cell adhesion	11	0.0502375	0.000521268	BMP4, LILRB2, IL6, CCL2, HLA-DRB1, IL4R, CD2, HLA-DRB5, RIPK2, TNFSF14, IGFBP2	150	313	16650	3.90096	0.866292	0.0118353	0.960556
GOTERM_BP_FAT	GO:0045597~positive regulation of cell differentiation	19	0.0867738	0.000525914	BMP4, IL6, NRP1, PTGS2, CLDN5, TNFSF14, ZEB2, KIT, LILRB2, CCDC3, HIF1A, SERPINF1, ARRB2, CD34, IL4R, PLA2G2A, RIPK2, TMEM100, TWIST1	150	841	16650	2.50773	0.868669	0.0118704	0.969078
GOTERM_BP_FAT	GO:0051049~regulation of transport	31	0.141578	0.000540114	BID, IL1R2, CCL2, NRP1, ENPP1, PTGS2, HLA-DRB1, HK2, TNFSF14, TLR4, CASP5, HMOX1, IL4R, PDE4B, CD2, HLA-DRB5, RAPGEF3, AHNAK, IL1A, TWIST1, BMP4, IL6, PTGER4, CTSS, CD84, LILRB2, ADRB2, HIF1A, ARRB2, CD34, GBP1	150	1796	16650	1.91592	0.875676	0.0121182	0.99512
GOTERM_BP_FAT	GO:0070555~response to interleukin-1	7	0.0319693	0.000559944	IRAK2, IL1R2, IL6, HIF1A, CCL2, RIPK2, IL1A	150	114	16650	6.81579	0.88484	0.0124878	1.03148
GOTERM_BP_FAT	GO:0001935~endothelial cell proliferation	7	0.0319693	0.000559944	BMP4, NRP1, HIF1A, CCL2, CD34, HMOX1, ECM1	150	114	16650	6.81579	0.88484	0.0124878	1.03148
GOTERM_BP_FAT	GO:0051050~positive regulation of transport	20	0.0913409	0.000565989	BID, BMP4, IL6, CCL2, PTGER4, PTGS2, HLA-DRB1, TNFSF14, TLR4, CTSS, CASP5, HIF1A, ARRB2, CD34, IL4R, CD2, HLA-DRB5, RAPGEF3, IL1A, TWIST1	150	920	16650	2.41304	0.887496	0.0125493	1.04256
GOTERM_BP_FAT	GO:0044259~multicellular organismal macromolecule metabolic process	7	0.0319693	0.000586471	BMP4, IL6, HIF1A, CCL2, CTSS, COL8A1, COL8A2	150	115	16650	6.75652	0.896051	0.0129264	1.08009
GOTERM_BP_FAT	GO:0001776~leukocyte homeostasis	6	0.0274023	0.000594893	GAPT, IL6, HIF1A, PDE4B, TNFSF14, JAM3	150	76	16650	8.76316	0.899377	0.0130364	1.09552
GOTERM_BP_FAT	GO:0046651~lymphocyte proliferation	10	0.0456704	0.000609056	GAPT, BMP4, LILRB2, IL6, HLA-DRB1, HLA-DRB5, RIPK2, TNFSF14, TLR4, IGFBP2	150	263	16650	4.22053	0.904732	0.0132695	1.12146
GOTERM_BP_FAT	GO:0098602~single organism cell adhesion	18	0.0822068	0.000609096	BMP4, IL6, CCL2, HLA-DRB1, PTGER4, TNFSF14, KIT, BATF, LILRB2, CD34, IL4R, CD2, RIPK2, HLA-DRB5, IGFBP2, JAM3, COL8A2, GBP1	150	779	16650	2.56483	0.904747	0.0131959	1.12154
GOTERM_BP_FAT	GO:0050870~positive regulation of T cell activation	9	0.0411034	0.000610547	LILRB2, IL6, CCL2, HLA-DRB1, IL4R, HLA-DRB5, RIPK2, TNFSF14, IGFBP2	150	210	16650	4.75714	0.905279	0.0131533	1.12419
GOTERM_BP_FAT	GO:0050679~positive regulation of epithelial cell proliferation	8	0.0365364	0.00061632	BMP4, IL6, NRP1, HIF1A, CCL2, C5AR1, ECM1, TWIST1	150	161	16650	5.51553	0.907367	0.0132032	1.13477
GOTERM_BP_FAT	GO:0016239~positive regulation of macroautophagy	5	0.0228352	0.000633098	ADRB2, HIF1A, HMOX1, HK2, RIPK2	150	44	16650	12.6136	0.913178	0.0134855	1.16549
GOTERM_BP_FAT	GO:0050729~positive regulation of inflammatory response	7	0.0319693	0.000642446	IL6, CCL2, PTGER4, PTGS2, PLA2G2A, TLR4, S100A12	150	117	16650	6.64103	0.916256	0.0136082	1.1826
GOTERM_BP_FAT	GO:0032943~mononuclear cell proliferation	10	0.0456704	0.000642967	GAPT, BMP4, LILRB2, IL6, HLA-DRB1, HLA-DRB5, RIPK2, TNFSF14, TLR4, IGFBP2	150	265	16650	4.18868	0.916425	0.0135448	1.18355
GOTERM_BP_FAT	GO:0002699~positive regulation of immune effector process	8	0.0365364	0.000688981	CD84, IL6, CCL2, IL4R, HMOX1, RIPK2, TLR4, HLA-B	150	164	16650	5.41463	0.93003	0.0144287	1.26774
GOTERM_BP_FAT	GO:0002697~regulation of immune effector process	11	0.0502375	0.000697212	CD84, IL6, CCL2, AP1S2, C5AR1, ARRB2, IL4R, HMOX1, RIPK2, TLR4, HLA-B	150	325	16650	3.75692	0.93222	0.0145211	1.2828
GOTERM_BP_FAT	GO:0002224~toll-like receptor signaling pathway	7	0.0319693	0.000702478	IRAK2, ARRB2, LY96, RIPK2, PIK3AP1, TLR4, CTSS	150	119	16650	6.52941	0.933584	0.0145515	1.29243
GOTERM_BP_FAT	GO:0002444~myeloid leukocyte mediated immunity	6	0.0274023	0.000710317	CD84, IL6, IL4R, HMOX1, KIT, ANXA3	150	79	16650	8.43038	0.935564	0.0146343	1.30676
GOTERM_BP_FAT	GO:1903532~positive regulation of secretion by cell	11	0.0502375	0.000730824	CASP5, IL6, HIF1A, PTGER4, HLA-DRB1, CD34, IL4R, CD2, HLA-DRB5, IL1A, TWIST1	150	327	16650	3.73394	0.94047	0.0149738	1.34425
GOTERM_BP_FAT	GO:1903039~positive regulation of leukocyte cell-cell adhesion	9	0.0411034	0.000779532	LILRB2, IL6, CCL2, HLA-DRB1, IL4R, HLA-DRB5, RIPK2, TNFSF14, IGFBP2	150	218	16650	4.58257	0.950678	0.0158799	1.43323
GOTERM_BP_FAT	GO:0016337~single organismal cell-cell adhesion	17	0.0776398	0.000786835	BMP4, IL6, CCL2, HLA-DRB1, PTGER4, TNFSF14, KIT, BATF, LILRB2, CD34, IL4R, CD2, RIPK2, HLA-DRB5, IGFBP2, JAM3, COL8A2	150	725	16650	2.60276	0.95205	0.0159435	1.44656
GOTERM_BP_FAT	GO:0042093~T-helper cell differentiation	5	0.0228352	0.000814744	BATF, IL6, PTGER4, IL4R, RIPK2	150	47	16650	11.8085	0.956949	0.0164184	1.49751
GOTERM_BP_FAT	GO:0030198~extracellular matrix organization	11	0.0502375	0.000859176	LAMB2, ELF3, KAZALD1, FBLN5, LAMC2, CTSS, MFAP4, COL8A1, VIT, COL8A2, JAM3	150	334	16650	3.65569	0.963738	0.0172165	1.57856
GOTERM_BP_FAT	GO:0009628~response to abiotic stimulus	21	0.0959079	0.000860048	CYB5R4, IL6, CCL2, PTGS2, PTGER4, GPR65, TNFSF14, TLR4, KIT, CTSS, CASP5, ADRB2, HIF1A, SERPINF1, ARRB2, CD34, HMOX1, IGFBP2, MFAP4, IL1A, TWIST1	150	1029	16650	2.26531	0.96386	0.0171448	1.58015
GOTERM_BP_FAT	GO:0072593~reactive oxygen species metabolic process	9	0.0411034	0.000877123	CYB5R4, IL6, HIF1A, PTGS2, CD34, FBLN5, EPHX2, HK2, TLR4	150	222	16650	4.5	0.966166	0.0173926	1.61128
GOTERM_BP_FAT	GO:0043062~extracellular structure organization	11	0.0502375	0.00087894	LAMB2, ELF3, KAZALD1, FBLN5, LAMC2, CTSS, MFAP4, COL8A1, VIT, COL8A2, JAM3	150	335	16650	3.64478	0.966403	0.0173393	1.61459
GOTERM_BP_FAT	GO:0050710~negative regulation of cytokine secretion	5	0.0228352	0.000882686	IL1R2, IL6, PTGER4, CD34, GBP1	150	48	16650	11.5625	0.966886	0.017324	1.62142
GOTERM_BP_FAT	GO:0030593~neutrophil chemotaxis	6	0.0274023	0.000938865	CXCL1, CCL2, C5AR1, PDE4B, CXCL2, S100A12	150	84	16650	7.92857	0.973345	0.0183238	1.72377
GOTERM_BP_FAT	GO:0031663~lipopolysaccharide-mediated signaling pathway	5	0.0228352	0.000954523	IRAK2, CCL2, LY96, RIPK2, TLR4	150	49	16650	11.3265	0.974909	0.018533	1.75228
GOTERM_BP_FAT	GO:0002294~CD4-positive, alpha-beta T cell differentiation involved in immune response	5	0.0228352	0.000954523	BATF, IL6, PTGER4, IL4R, RIPK2	150	49	16650	11.3265	0.974909	0.018533	1.75228
GOTERM_BP_FAT	GO:0002691~regulation of cellular extravasation	4	0.0182682	0.000954687	CCL2, PTGER4, PDGFD, IL1A	150	22	16650	20.1818	0.974925	0.0184434	1.75258
GOTERM_BP_FAT	GO:0015031~protein transport	31	0.141578	0.000959568	BID, IL1R2, CYB5R4, CCL2, PTGS2, HLA-DRB1, RP2, TNFSF14, TLR4, CASP5, RILPL2, AP1S2, IL4R, CD2, HLA-DRB5, RAPGEF3, STX11, IL1A, TWIST1, BMP4, FYB, IL6, PTGER4, S100A12, HIF1A, ARRB2, CD34, SNX10, GBP1, LCP2, TOB1	150	1860	16650	1.85	0.975394	0.0184446	1.76146
GOTERM_BP_FAT	GO:0032880~regulation of protein localization	20	0.0913409	0.000966253	BID, BMP4, IL1R2, IL6, CCL2, PTGS2, HLA-DRB1, PTGER4, TNFSF14, TLR4, CASP5, HIF1A, CD34, IL4R, CD2, HLA-DRB5, RAPGEF3, IL1A, GBP1, TWIST1	150	962	16650	2.30769	0.976021	0.01848	1.77363
GOTERM_BP_FAT	GO:0042098~T cell proliferation	8	0.0365364	0.000974112	BMP4, LILRB2, IL6, HLA-DRB1, HLA-DRB5, RIPK2, TNFSF14, IGFBP2	150	174	16650	5.10345	0.976738	0.0185371	1.78793
GOTERM_BP_FAT	GO:0002287~alpha-beta T cell activation involved in immune response	5	0.0228352	0.00103038	BATF, IL6, PTGER4, IL4R, RIPK2	150	50	16650	11.1	0.981282	0.0195018	1.89028
GOTERM_BP_FAT	GO:0002293~alpha-beta T cell differentiation involved in immune response	5	0.0228352	0.00103038	BATF, IL6, PTGER4, IL4R, RIPK2	150	50	16650	11.1	0.981282	0.0195018	1.89028
GOTERM_BP_FAT	GO:1901215~negative regulation of neuron death	8	0.0365364	0.00104256	IL6, NRP1, HIF1A, CCL2, C5AR1, SERPINF1, CD34, HMOX1	150	176	16650	5.04545	0.982143	0.019634	1.91243
GOTERM_BP_FAT	GO:0072010~glomerular epithelium development	4	0.0182682	0.00109072	BMP4, LAMB2, CD34, BASP1	150	23	16650	19.3043	0.985174	0.0204325	1.99993
GOTERM_BP_FAT	GO:0043408~regulation of MAPK cascade	16	0.0730727	0.0011234	BMP4, IRAK2, IL6, NRP1, CCL2, C5AR1, TLR4, KIT, S100A12, ADRB2, ARRB2, PLA2G2A, RIPK2, PDGFD, IL1A, GBP1	150	678	16650	2.61947	0.986933	0.020937	2.05926
GOTERM_BP_FAT	GO:0051251~positive regulation of lymphocyte activation	10	0.0456704	0.00112891	LILRB2, IL6, CCL2, HLA-DRB1, IL4R, HLA-DRB5, RIPK2, TNFSF14, TLR4, IGFBP2	150	287	16650	3.8676	0.987208	0.0209376	2.06926
GOTERM_BP_FAT	GO:0071347~cellular response to interleukin-1	6	0.0274023	0.00115787	IRAK2, IL1R2, IL6, HIF1A, CCL2, IL1A	150	88	16650	7.56818	0.988562	0.0213665	2.1218
GOTERM_BP_FAT	GO:0090594~inflammatory response to wounding	3	0.0137011	0.00116544	HIF1A, HMOX1, IL1A	150	6	16650	55.5	0.988892	0.0214026	2.13554
GOTERM_BP_FAT	GO:0002246~wound healing involved in inflammatory response	3	0.0137011	0.00116544	HIF1A, HMOX1, IL1A	150	6	16650	55.5	0.988892	0.0214026	2.13554
GOTERM_BP_FAT	GO:0051249~regulation of lymphocyte activation	12	0.0548045	0.00119011	BMP4, LILRB2, IL6, CCL2, HLA-DRB1, IL4R, CD2, HLA-DRB5, RIPK2, TNFSF14, TLR4, IGFBP2	150	411	16650	3.24088	0.989901	0.0217474	2.18027
GOTERM_BP_FAT	GO:0032663~regulation of interleukin-2 production	5	0.0228352	0.00119462	CD34, PDE4B, RIPK2, IL1A, GBP1	150	52	16650	10.6731	0.990076	0.0217262	2.18844
GOTERM_BP_FAT	GO:0045595~regulation of cell differentiation	27	0.12331	0.00119514	NRP1, ENPP1, PTGS2, CLDN5, TNFSF14, TLR4, ZEB2, KIT, PLEKHB2, IL4R, CD2, TMEM100, TWIST1, BMP4, IL6, HLA-B, LILRB2, CCDC3, HIF1A, CXCL14, SERPINF1, ARRB2, CD34, PLA2G2A, RIPK2, GBP1, TOB1	150	1544	16650	1.94106	0.990096	0.0216337	2.18939
GOTERM_BP_FAT	GO:1902531~regulation of intracellular signal transduction	29	0.132444	0.0012025	BID, CCL2, NRP1, PTGS2, GPR65, TNFSF14, TLR4, KIT, ARHGAP15, HMOX1, PIK3AP1, PDGFD, TMEM100, IL1A, TWIST1, BMP4, IRAK2, IL6, F10, C5AR1, RCAN2, ECM1, S100A12, ADRB2, HIF1A, ARRB2, PLA2G2A, RIPK2, GBP1	150	1714	16650	1.87806	0.990374	0.021664	2.20273
GOTERM_BP_FAT	GO:0043123~positive regulation of I-kappaB kinase/NF-kappaB signaling	8	0.0365364	0.00126572	PTGS2, HMOX1, RIPK2, TNFSF14, TLR4, ECM1, IL1A, S100A12	150	182	16650	4.87912	0.99246	0.0226847	2.31725
GOTERM_BP_FAT	GO:0051047~positive regulation of secretion	11	0.0502375	0.00135983	CASP5, IL6, HIF1A, PTGER4, HLA-DRB1, CD34, IL4R, CD2, HLA-DRB5, IL1A, TWIST1	150	355	16650	3.43944	0.994759	0.0242395	2.48751
GOTERM_BP_FAT	GO:0061437~renal system vasculature development	4	0.0182682	0.0013981	BMP4, NRP1, CD34, PDGFD	150	25	16650	17.76	0.995479	0.0247992	2.55666
GOTERM_BP_FAT	GO:0061440~kidney vasculature development	4	0.0182682	0.0013981	BMP4, NRP1, CD34, PDGFD	150	25	16650	17.76	0.995479	0.0247992	2.55666
GOTERM_BP_FAT	GO:1902624~positive regulation of neutrophil migration	4	0.0182682	0.0013981	CXCL1, C5AR1, CXCL2, IL1A	150	25	16650	17.76	0.995479	0.0247992	2.55666
GOTERM_BP_FAT	GO:0050678~regulation of epithelial cell proliferation	10	0.0456704	0.0015339	BMP4, IL6, NRP1, HIF1A, CCL2, C5AR1, SERPINF1, WFDC1, ECM1, TWIST1	150	300	16650	3.7	0.997325	0.0270526	2.80167
GOTERM_BP_FAT	GO:0008284~positive regulation of cell proliferation	18	0.0822068	0.00156125	BMP4, IL6, NRP1, CCL2, C5AR1, PTGS2, TLR4, KIT, ECM1, LILRB2, HIF1A, HMOX1, SOX15, RIPK2, LAMC2, PDGFD, IGFBP2, TWIST1	150	849	16650	2.35336	0.997593	0.0274035	2.85094
GOTERM_BP_FAT	GO:0002292~T cell differentiation involved in immune response	5	0.0228352	0.00157658	BATF, IL6, PTGER4, IL4R, RIPK2	150	56	16650	9.91071	0.997732	0.0275439	2.87855
GOTERM_BP_FAT	GO:0002377~immunoglobulin production	6	0.0274023	0.00170644	GAPT, BATF, IL6, HLA-DRB1, IL4R, HLA-DRB5	150	96	16650	6.9375	0.998627	0.0296465	3.11212
GOTERM_BP_FAT	GO:0002695~negative regulation of leukocyte activation	7	0.0319693	0.00174438	CD84, BMP4, LILRB2, HLA-DRB1, IL4R, HMOX1, HLA-DRB5	150	142	16650	5.47183	0.998814	0.0301605	3.18026
GOTERM_BP_FAT	GO:0010575~positive regulation of vascular endothelial growth factor production	4	0.0182682	0.00175492	HIF1A, C5AR1, PTGS2, IL1A	150	27	16650	16.4444	0.998862	0.0302049	3.19918
GOTERM_BP_FAT	GO:0045184~establishment of protein localization	32	0.146145	0.00176241	BID, IL1R2, CYB5R4, CCL2, PTGS2, HLA-DRB1, RP2, HK2, TNFSF14, TLR4, CASP5, RILPL2, AP1S2, IL4R, CD2, HLA-DRB5, RAPGEF3, STX11, IL1A, TWIST1, BMP4, FYB, IL6, PTGER4, S100A12, HIF1A, ARRB2, CD34, SNX10, GBP1, LCP2, TOB1	150	2021	16650	1.75755	0.998894	0.0301975	3.21263
GOTERM_BP_FAT	GO:0022409~positive regulation of cell-cell adhesion	9	0.0411034	0.00177619	LILRB2, IL6, CCL2, HLA-DRB1, IL4R, HLA-DRB5, RIPK2, TNFSF14, IGFBP2	150	248	16650	4.02823	0.998952	0.0302957	3.23735
GOTERM_BP_FAT	GO:0032649~regulation of interferon-gamma production	6	0.0274023	0.00178641	HLA-DRB1, PDE4B, CD2, HLA-DRB5, RIPK2, TLR4	150	97	16650	6.86598	0.998992	0.0303337	3.2557
GOTERM_BP_FAT	GO:0051384~response to glucocorticoid	7	0.0319693	0.00181529	ALPL, IL6, CCL2, PTGS2, SERPINF1, IGFBP2, ANXA3	150	143	16650	5.43357	0.999099	0.030682	3.3075
GOTERM_BP_FAT	GO:0032623~interleukin-2 production	5	0.0228352	0.0019136	CD34, PDE4B, RIPK2, IL1A, GBP1	150	59	16650	9.40678	0.999384	0.0321773	3.48363
GOTERM_BP_FAT	GO:0043367~CD4-positive, alpha-beta T cell differentiation	5	0.0228352	0.0019136	BATF, IL6, PTGER4, IL4R, RIPK2	150	59	16650	9.40678	0.999384	0.0321773	3.48363
GOTERM_BP_FAT	GO:0051090~regulation of sequence-specific DNA binding transcription factor activity	11	0.0502375	0.00195864	IRAK2, IL6, ARRB2, HMOX1, RIPK2, TLR4, RIPK4, KIT, ANXA3, TWIST1, S100A12	150	373	16650	3.27346	0.999482	0.0327801	3.56422
GOTERM_BP_FAT	GO:0009266~response to temperature stimulus	7	0.0319693	0.0020164	IL6, ADRB2, CCL2, ARRB2, CD34, HMOX1, IL1A	150	146	16650	5.32192	0.999586	0.0335859	3.66748
GOTERM_BP_FAT	GO:0050670~regulation of lymphocyte proliferation	8	0.0365364	0.00204938	BMP4, LILRB2, IL6, HLA-DRB1, HLA-DRB5, RIPK2, TLR4, IGFBP2	150	198	16650	4.48485	0.999635	0.0339799	3.72641
GOTERM_BP_FAT	GO:0032944~regulation of mononuclear cell proliferation	8	0.0365364	0.00210819	BMP4, LILRB2, IL6, HLA-DRB1, HLA-DRB5, RIPK2, TLR4, IGFBP2	150	199	16650	4.46231	0.99971	0.0347896	3.83138
GOTERM_BP_FAT	GO:0035234~ectopic germ cell programmed cell death	3	0.0137011	0.00215004	CASP5, KIT, IL1A	150	8	16650	41.625	0.999753	0.0353176	3.906
GOTERM_BP_FAT	GO:0002285~lymphocyte activation involved in immune response	7	0.0319693	0.00223661	GAPT, BATF, IL6, PTGER4, IL4R, RIPK2, TLR4	150	149	16650	5.21477	0.999823	0.0365595	4.06021
GOTERM_BP_FAT	GO:0032609~interferon-gamma production	6	0.0274023	0.00232517	HLA-DRB1, PDE4B, CD2, HLA-DRB5, RIPK2, TLR4	150	103	16650	6.46602	0.999875	0.037821	4.21772
GOTERM_BP_FAT	GO:0042129~regulation of T cell proliferation	7	0.0319693	0.00238731	BMP4, LILRB2, IL6, HLA-DRB1, HLA-DRB5, RIPK2, IGFBP2	150	151	16650	5.1457	0.999901	0.0386505	4.3281
GOTERM_BP_FAT	GO:0010573~vascular endothelial growth factor production	4	0.0182682	0.00238861	HIF1A, C5AR1, PTGS2, IL1A	150	30	16650	14.8	0.999902	0.0385098	4.33041
GOTERM_BP_FAT	GO:0034122~negative regulation of toll-like receptor signaling pathway	4	0.0182682	0.00238861	ARRB2, LY96, PIK3AP1, TLR4	150	30	16650	14.8	0.999902	0.0385098	4.33041
GOTERM_BP_FAT	GO:0030217~T cell differentiation	8	0.0365364	0.00242368	BATF, BMP4, LILRB2, IL6, PTGER4, IL4R, RIPK2, KIT	150	204	16650	4.35294	0.999914	0.0389025	4.39266
GOTERM_BP_FAT	GO:0032835~glomerulus development	5	0.0228352	0.00243641	BMP4, LAMB2, CD34, PDGFD, BASP1	150	63	16650	8.80952	0.999918	0.0389412	4.41523
GOTERM_BP_FAT	GO:0045785~positive regulation of cell adhesion	11	0.0502375	0.00246491	LILRB2, IL6, CCL2, HLA-DRB1, IL4R, HLA-DRB5, RIPK2, TNFSF14, IGFBP2, COL8A1, VIT	150	385	16650	3.17143	0.999927	0.0392261	4.46578
GOTERM_BP_FAT	GO:0022407~regulation of cell-cell adhesion	11	0.0502375	0.00251145	BMP4, LILRB2, IL6, CCL2, HLA-DRB1, IL4R, CD2, HLA-DRB5, RIPK2, TNFSF14, IGFBP2	150	386	16650	3.16321	0.999939	0.0397888	4.54825
GOTERM_BP_FAT	GO:2000377~regulation of reactive oxygen species metabolic process	7	0.0319693	0.00256137	IL6, HIF1A, PTGS2, CD34, FBLN5, HK2, TLR4	150	153	16650	5.07843	0.99995	0.0403989	4.63664
GOTERM_BP_FAT	GO:0030097~hemopoiesis	16	0.0730727	0.00259847	BMP4, IL6, PTGER4, TLR4, HLA-B, KIT, BATF, LILRB2, HIF1A, CD34, IL4R, HBZ, CD2, RIPK2, JAM3, SNX10	150	739	16650	2.40325	0.999956	0.040806	4.70227
GOTERM_BP_FAT	GO:0070663~regulation of leukocyte proliferation	8	0.0365364	0.00270142	BMP4, LILRB2, IL6, HLA-DRB1, HLA-DRB5, RIPK2, TLR4, IGFBP2	150	208	16650	4.26923	0.999971	0.0422188	4.8842
GOTERM_BP_FAT	GO:0035710~CD4-positive, alpha-beta T cell activation	5	0.0228352	0.00273138	BATF, IL6, PTGER4, IL4R, RIPK2	150	65	16650	8.53846	0.999974	0.0425056	4.93707
GOTERM_BP_FAT	GO:0002703~regulation of leukocyte mediated immunity	7	0.0319693	0.00282548	CD84, IL6, ARRB2, IL4R, HMOX1, TLR4, HLA-B	150	156	16650	4.98077	0.999982	0.0437634	5.103
GOTERM_BP_FAT	GO:0009966~regulation of signal transduction	39	0.178115	0.00285586	BID, IL1R2, CCL2, NRP1, ENPP1, PTGS2, GPR65, TNFSF14, TLR4, KIT, ARHGAP15, SKAP2, HMOX1, PIK3AP1, TMEM100, PDGFD, IL1A, ACSL5, TWIST1, IRAK2, BMP4, IL6, F10, C5AR1, PTPRE, LY96, CYP26A1, RCAN2, ECM1, S100A12, PLSCR1, ADRB2, HIF1A, ARRB2, PLA2G2A, RIPK2, IGFBP2, GBP1, TOB1	150	2728	16650	1.58688	0.999984	0.0440475	5.1565
GOTERM_BP_FAT	GO:0043299~leukocyte degranulation	5	0.0228352	0.00288765	CD84, IL4R, HMOX1, KIT, ANXA3	150	66	16650	8.40909	0.999986	0.0443505	5.21246
GOTERM_BP_FAT	GO:0031960~response to corticosteroid	7	0.0319693	0.00299265	ALPL, IL6, CCL2, PTGS2, SERPINF1, IGFBP2, ANXA3	150	158	16650	4.91772	0.999991	0.0457463	5.39705
GOTERM_BP_FAT	GO:0010646~regulation of cell communication	42	0.191816	0.00300777	BID, IL1R2, CCL2, NRP1, HLA-DRB1, ENPP1, PTGS2, GPR65, TNFSF14, TLR4, KIT, ARHGAP15, SKAP2, HMOX1, HLA-DRB5, PIK3AP1, TMEM100, RAPGEF3, PDGFD, IL1A, ACSL5, TWIST1, IRAK2, BMP4, IL6, F10, C5AR1, PTPRE, LY96, CYP26A1, RCAN2, ECM1, S100A12, PLSCR1, ADRB2, HIF1A, ARRB2, PLA2G2A, RIPK2, IGFBP2, GBP1, TOB1	150	3020	16650	1.54371	0.999991	0.0457913	5.42361
GOTERM_BP_FAT	GO:0014070~response to organic cyclic compound	18	0.0822068	0.00307607	BID, BMP4, ALPL, IL6, CCL2, PTGS2, ANXA3, P2RY13, PLIN2, ARRB2, SERPINF1, HMOX1, PDE4B, RIPK2, WFDC1, GNG2, RAPGEF3, IGFBP2	150	906	16650	2.2053	0.999993	0.0466245	5.54348
GOTERM_BP_FAT	GO:0050866~negative regulation of cell activation	7	0.0319693	0.00308688	CD84, BMP4, LILRB2, HLA-DRB1, IL4R, HMOX1, HLA-DRB5	150	159	16650	4.88679	0.999993	0.046602	5.56244
GOTERM_BP_FAT	GO:0002221~pattern recognition receptor signaling pathway	7	0.0319693	0.00308688	IRAK2, ARRB2, LY96, RIPK2, PIK3AP1, TLR4, CTSS	150	159	16650	4.88679	0.999993	0.046602	5.56244
GOTERM_BP_FAT	GO:0034142~toll-like receptor 4 signaling pathway	4	0.0182682	0.00314769	LY96, RIPK2, PIK3AP1, TLR4	150	33	16650	13.4545	0.999995	0.0473146	5.66902
GOTERM_BP_FAT	GO:0002768~immune response-regulating cell surface receptor signaling pathway	11	0.0502375	0.0031833	FYB, LILRB2, C5AR1, HLA-DRB1, PDE4B, HLA-DRB5, RIPK2, WIPF1, KIT, GBP1, LCP2	150	399	16650	3.06015	0.999995	0.0476524	5.73137
GOTERM_BP_FAT	GO:0003158~endothelium development	6	0.0274023	0.00321601	BMP4, NRP1, CD34, CLDN5, TMEM100, RAPGEF3	150	111	16650	6	0.999996	0.0479453	5.78863
GOTERM_BP_FAT	GO:0034341~response to interferon-gamma	7	0.0319693	0.00327741	CCL2, HLA-DRB1, CXCL16, HLA-DRB5, HLA-B, GBP1, HLA-F	150	161	16650	4.82609	0.999997	0.0486518	5.89599
GOTERM_BP_FAT	GO:0035556~intracellular signal transduction	38	0.173548	0.00330993	CXCL1, BID, CCL2, NRP1, PTGS2, GPR65, TNFSF14, TLR4, KIT, ARHGAP15, BATF, HMOX1, PIK3AP1, TMEM100, RAPGEF3, PDGFD, IL1A, TWIST1, IRAK2, BMP4, FYB, IL6, F10, C5AR1, PTGER4, LY96, RCAN2, ECM1, MT1X, S100A12, ADRB2, HIF1A, ARRB2, PLA2G2A, RIPK2, GBP1, PRODH, LCP2	150	2657	16650	1.5875	0.999997	0.0489355	5.95281
GOTERM_BP_FAT	GO:0045087~innate immune response	17	0.0776398	0.00336005	IRAK2, CCL2, HLA-DRB1, LY96, TLR4, HLA-B, CTSS, HLA-F, S100A12, CD84, PLSCR1, ARRB2, CXCL16, RIPK2, HLA-DRB5, PIK3AP1, GBP1	150	836	16650	2.25718	0.999998	0.0494699	6.04032
GOTERM_BP_FAT	GO:0002478~antigen processing and presentation of exogenous peptide antigen	7	0.0319693	0.0033857	AP1S2, HLA-DRB1, HLA-DRB5, HLA-B, CTSS, HLA-F, CTSF	150	162	16650	4.7963	0.999998	0.0496495	6.08507
GOTERM_BP_FAT	GO:0001938~positive regulation of endothelial cell proliferation	5	0.0228352	0.00339298	BMP4, NRP1, HIF1A, CCL2, ECM1	150	69	16650	8.04348	0.999998	0.0495658	6.09777
GOTERM_BP_FAT	GO:0044712~single-organism catabolic process	17	0.0776398	0.00339941	ADRB2, HIF1A, ENPP1, PFKFB3, UPB1, HMOX1, PDE4B, PLA2G2A, NPL, HK2, CYP26A1, RAPGEF3, CTSS, COL8A1, COL8A2, PRODH, TWIST1	150	837	16650	2.25448	0.999998	0.0494705	6.10898
GOTERM_BP_FAT	GO:0032494~response to peptidoglycan	3	0.0137011	0.00341504	IL6, C5AR1, RIPK2	150	10	16650	33.3	0.999998	0.0495064	6.13624
GOTERM_BP_FAT	GO:0045580~regulation of T cell differentiation	6	0.0274023	0.00347248	BMP4, LILRB2, IL6, IL4R, CD2, RIPK2	150	113	16650	5.89381	0.999999	0.0501313	6.23634
GOTERM_BP_FAT	GO:0070997~neuron death	9	0.0411034	0.00350922	BID, IL6, NRP1, HIF1A, CCL2, C5AR1, SERPINF1, CD34, HMOX1	150	277	16650	3.6065	0.999999	0.0504606	6.3003
GOTERM_BP_FAT	GO:0000165~MAPK cascade	17	0.0776398	0.00356067	BMP4, IRAK2, IL6, NRP1, CCL2, C5AR1, PTGER4, TLR4, KIT, S100A12, ADRB2, ARRB2, PLA2G2A, RIPK2, PDGFD, IL1A, GBP1	150	841	16650	2.24376	0.999999	0.0509929	6.38983
GOTERM_BP_FAT	GO:0002521~leukocyte differentiation	12	0.0548045	0.00360855	BATF, BMP4, LILRB2, IL6, PTGER4, IL4R, CD2, RIPK2, TLR4, HLA-B, KIT, SNX10	150	474	16650	2.81013	0.999999	0.0514711	6.47305
GOTERM_BP_FAT	GO:0071260~cellular response to mechanical stimulus	5	0.0228352	0.00376139	CASP5, PTGER4, PTGS2, TNFSF14, TLR4	150	71	16650	7.8169	1	0.053399	6.73828
GOTERM_BP_FAT	GO:0002275~myeloid cell activation involved in immune response	5	0.0228352	0.00376139	CD84, IL4R, HMOX1, KIT, ANXA3	150	71	16650	7.8169	1	0.053399	6.73828
GOTERM_BP_FAT	GO:0050852~T cell receptor signaling pathway	7	0.0319693	0.00393131	FYB, HLA-DRB1, PDE4B, HLA-DRB5, RIPK2, GBP1, LCP2	150	167	16650	4.65269	1	0.0555438	7.03229
GOTERM_BP_FAT	GO:0009968~negative regulation of signal transduction	20	0.0913409	0.00393286	BMP4, IL1R2, IL6, NRP1, PTPRE, ENPP1, LY96, CYP26A1, TLR4, ECM1, ADRB2, HIF1A, ARRB2, HMOX1, PIK3AP1, IGFBP2, IL1A, GBP1, TWIST1, TOB1	150	1089	16650	2.03857	1	0.0553628	7.03496
GOTERM_BP_FAT	GO:0072001~renal system development	9	0.0411034	0.00399252	BMP4, NRP1, LAMB2, SERPINF1, CD34, IRX2, EMX2, PDGFD, BASP1	150	283	16650	3.53004	1	0.0559766	7.13799
GOTERM_BP_FAT	GO:0046824~positive regulation of nucleocytoplasmic transport	6	0.0274023	0.00402903	BMP4, IL6, PTGS2, TNFSF14, TLR4, RAPGEF3	150	117	16650	5.69231	1	0.0562709	7.20099
GOTERM_BP_FAT	GO:0010712~regulation of collagen metabolic process	4	0.0182682	0.00403949	BMP4, IL6, CCL2, MFAP4	150	36	16650	12.3333	1	0.0562101	7.21902
GOTERM_BP_FAT	GO:0031099~regeneration	7	0.0319693	0.00404425	CCL2, LAMB2, C5AR1, HMOX1, SOX15, JAM3, ANXA3	150	168	16650	4.625	1	0.0560729	7.22724
GOTERM_BP_FAT	GO:0023051~regulation of signaling	42	0.191816	0.00407059	BID, IL1R2, CCL2, NRP1, HLA-DRB1, ENPP1, PTGS2, GPR65, TNFSF14, TLR4, KIT, ARHGAP15, SKAP2, HMOX1, HLA-DRB5, PIK3AP1, TMEM100, RAPGEF3, PDGFD, IL1A, ACSL5, TWIST1, IRAK2, BMP4, IL6, F10, C5AR1, PTPRE, LY96, CYP26A1, RCAN2, ECM1, S100A12, PLSCR1, ADRB2, HIF1A, ARRB2, PLA2G2A, RIPK2, IGFBP2, GBP1, TOB1	150	3070	16650	1.51857	1	0.0562267	7.27264
GOTERM_BP_FAT	GO:0042327~positive regulation of phosphorylation	18	0.0822068	0.00409461	BMP4, IRAK2, IL6, NRP1, CCL2, C5AR1, TLR4, KIT, S100A12, ADRB2, HIF1A, ARRB2, PLA2G2A, RIPK2, PDGFD, RAPGEF3, IL1A, LCP2	150	932	16650	2.14378	1	0.0563485	7.31404
GOTERM_BP_FAT	GO:0001780~neutrophil homeostasis	3	0.0137011	0.0041495	IL6, PDE4B, JAM3	150	11	16650	30.2727	1	0.0568811	7.40856
GOTERM_BP_FAT	GO:0019884~antigen processing and presentation of exogenous antigen	7	0.0319693	0.00416371	AP1S2, HLA-DRB1, HLA-DRB5, HLA-B, CTSS, HLA-F, CTSF	150	169	16650	4.59763	1	0.0568691	7.43301
GOTERM_BP_FAT	GO:0048534~hematopoietic or lymphoid organ development	16	0.0730727	0.00420098	BMP4, IL6, PTGER4, TLR4, HLA-B, KIT, BATF, LILRB2, HIF1A, CD34, IL4R, HBZ, CD2, RIPK2, JAM3, SNX10	150	778	16650	2.28278	1	0.0571626	7.49712
GOTERM_BP_FAT	GO:0002460~adaptive immune response based on somatic recombination of immune receptors built from immunoglobulin superfamily domains	9	0.0411034	0.0042527	GAPT, BATF, IL6, HLA-DRB1, IL4R, HLA-DRB5, RIPK2, TLR4, HLA-B	150	286	16650	3.49301	1	0.0576442	7.58601
GOTERM_BP_FAT	GO:0048661~positive regulation of smooth muscle cell proliferation	5	0.0228352	0.00436345	BMP4, IL6, PTGS2, HMOX1, PDGFD	150	74	16650	7.5	1	0.0588972	7.7761
GOTERM_BP_FAT	GO:0010648~negative regulation of cell communication	21	0.0959079	0.00436427	BMP4, IL1R2, IL6, NRP1, PTPRE, PTGS2, ENPP1, LY96, CYP26A1, TLR4, ECM1, ADRB2, HIF1A, ARRB2, HMOX1, PIK3AP1, IGFBP2, IL1A, GBP1, TWIST1, TOB1	150	1182	16650	1.97208	1	0.058703	7.7775
GOTERM_BP_FAT	GO:0044246~regulation of multicellular organismal metabolic process	4	0.0182682	0.00436738	BMP4, IL6, CCL2, MFAP4	150	37	16650	12	1	0.0585403	7.78285
GOTERM_BP_FAT	GO:0019882~antigen processing and presentation	8	0.0365364	0.00436898	LILRB2, AP1S2, HLA-DRB1, HLA-DRB5, HLA-B, CTSS, HLA-F, CTSF	150	227	16650	3.91189	1	0.0583589	7.78558
GOTERM_BP_FAT	GO:1903531~negative regulation of secretion by cell	7	0.0319693	0.00440999	CD84, IL1R2, IL6, PTGER4, CD34, HMOX1, GBP1	150	171	16650	4.54386	1	0.0586888	7.85586
GOTERM_BP_FAT	GO:0010631~epithelial cell migration	8	0.0365364	0.00447437	BMP4, NRP1, HIF1A, PTGS2, SERPINF1, ZEB2, KIT, ANXA3	150	228	16650	3.89474	1	0.0593175	7.96611
GOTERM_BP_FAT	GO:0023057~negative regulation of signaling	21	0.0959079	0.00453074	BMP4, IL1R2, IL6, NRP1, PTPRE, PTGS2, ENPP1, LY96, CYP26A1, TLR4, ECM1, ADRB2, HIF1A, ARRB2, HMOX1, PIK3AP1, IGFBP2, IL1A, GBP1, TWIST1, TOB1	150	1186	16650	1.96543	1	0.0598386	8.06253
GOTERM_BP_FAT	GO:1901655~cellular response to ketone	5	0.0228352	0.00457774	IL6, CCL2, PTGER4, SERPINF1, GNG2	150	75	16650	7.4	1	0.0602361	8.14286
GOTERM_BP_FAT	GO:0048635~negative regulation of muscle organ development	4	0.0182682	0.00471097	BMP4, IL6, SOX15, TWIST1	150	38	16650	11.6842	1	0.061728	8.37017
GOTERM_BP_FAT	GO:0090132~epithelium migration	8	0.0365364	0.0048021	BMP4, NRP1, HIF1A, PTGS2, SERPINF1, ZEB2, KIT, ANXA3	150	231	16650	3.84416	1	0.0626744	8.52535
GOTERM_BP_FAT	GO:0098542~defense response to other organism	12	0.0548045	0.00491024	BATF, PLSCR1, IL6, AP1S2, C5AR1, IL4R, PLA2G2A, RIPK2, TLR4, ANXA3, GBP1, S100A12	150	494	16650	2.69636	1	0.0638278	8.70918
GOTERM_BP_FAT	GO:0002693~positive regulation of cellular extravasation	3	0.0137011	0.00495028	CCL2, PDGFD, IL1A	150	12	16650	27.75	1	0.0641171	8.77715
GOTERM_BP_FAT	GO:0050777~negative regulation of immune response	6	0.0274023	0.00497948	CD84, LILRB2, ARRB2, IL4R, HMOX1, HLA-B	150	123	16650	5.41463	1	0.0642687	8.82669
GOTERM_BP_FAT	GO:0033036~macromolecule localization	39	0.178115	0.00498462	BID, IL1R2, CYB5R4, CCL2, NRP1, ENPP1, PTGS2, HLA-DRB1, RP2, HK2, TNFSF14, TLR4, CASP5, RILPL2, AP1S2, PLIN2, SERPINA5, IL4R, CD2, HLA-DRB5, RAPGEF3, STX11, IL1A, TWIST1, BMP4, FYB, IL6, PTGER4, S100A12, EPB41L3, HIF1A, ARRB2, CD34, FBLN5, PLA2G2A, SNX10, GBP1, LCP2, TOB1	150	2817	16650	1.53674	1	0.0641192	8.83542
GOTERM_BP_FAT	GO:0051091~positive regulation of sequence-specific DNA binding transcription factor activity	8	0.0365364	0.00503044	IRAK2, IL6, RIPK2, TLR4, RIPK4, KIT, ANXA3, S100A12	150	233	16650	3.81116	1	0.0644763	8.9131
GOTERM_BP_FAT	GO:0035850~epithelial cell differentiation involved in kidney development	4	0.0182682	0.00507046	BMP4, LAMB2, CD34, BASP1	150	39	16650	11.3846	1	0.0647591	8.98089
GOTERM_BP_FAT	GO:0033003~regulation of mast cell activation	4	0.0182682	0.00507046	CD84, PLSCR1, IL4R, HMOX1	150	39	16650	11.3846	1	0.0647591	8.98089
GOTERM_BP_FAT	GO:0030155~regulation of cell adhesion	14	0.0639386	0.00515128	BMP4, IL6, CCL2, HLA-DRB1, TNFSF14, VIT, LILRB2, IL4R, CD2, RIPK2, HLA-DRB5, IGFBP2, COL8A1, GBP1	150	643	16650	2.4168	1	0.065543	9.11766
GOTERM_BP_FAT	GO:0008104~protein localization	35	0.159847	0.00524386	BID, IL1R2, CYB5R4, CCL2, NRP1, PTGS2, HLA-DRB1, RP2, HK2, TNFSF14, TLR4, CASP5, RILPL2, AP1S2, IL4R, CD2, HLA-DRB5, RAPGEF3, STX11, IL1A, TWIST1, BMP4, FYB, IL6, PTGER4, S100A12, EPB41L3, HIF1A, ARRB2, CD34, FBLN5, SNX10, GBP1, LCP2, TOB1	150	2448	16650	1.58701	1	0.0664654	9.2741
GOTERM_BP_FAT	GO:0023014~signal transduction by protein phosphorylation	17	0.0776398	0.00531719	BMP4, IRAK2, IL6, NRP1, CCL2, C5AR1, PTGER4, TLR4, KIT, S100A12, ADRB2, ARRB2, PLA2G2A, RIPK2, PDGFD, IL1A, GBP1	150	877	16650	2.15165	1	0.0671454	9.39781
GOTERM_BP_FAT	GO:2000401~regulation of lymphocyte migration	4	0.0182682	0.00544605	CCL2, CXCL14, TNFSF14, ECM1	150	40	16650	11.1	1	0.0684965	9.61485
GOTERM_BP_FAT	GO:0043303~mast cell degranulation	4	0.0182682	0.00544605	CD84, IL4R, HMOX1, KIT	150	40	16650	11.1	1	0.0684965	9.61485
GOTERM_BP_FAT	GO:0072210~metanephric nephron development	4	0.0182682	0.00544605	BMP4, LAMB2, CD34, IRX2	150	40	16650	11.1	1	0.0684965	9.61485
GOTERM_BP_FAT	GO:0048002~antigen processing and presentation of peptide antigen	7	0.0319693	0.00549556	AP1S2, HLA-DRB1, HLA-DRB5, HLA-B, CTSS, HLA-F, CTSF	150	179	16650	4.34078	1	0.0688752	9.69811
GOTERM_BP_FAT	GO:0090130~tissue migration	8	0.0365364	0.00551155	BMP4, NRP1, HIF1A, PTGS2, SERPINF1, ZEB2, KIT, ANXA3	150	237	16650	3.74684	1	0.0688462	9.72499
GOTERM_BP_FAT	GO:0043122~regulation of I-kappaB kinase/NF-kappaB signaling	8	0.0365364	0.00563705	PTGS2, HMOX1, RIPK2, TNFSF14, TLR4, ECM1, IL1A, S100A12	150	238	16650	3.73109	1	0.0701355	9.93564
GOTERM_BP_FAT	GO:0060333~interferon-gamma-mediated signaling pathway	5	0.0228352	0.00575587	HLA-DRB1, HLA-DRB5, HLA-B, GBP1, HLA-F	150	80	16650	6.9375	1	0.0713347	10.1347
GOTERM_BP_FAT	GO:0072676~lymphocyte migration	5	0.0228352	0.00575587	CCL2, CXCL14, CXCL16, TNFSF14, ECM1	150	80	16650	6.9375	1	0.0713347	10.1347
GOTERM_BP_FAT	GO:0040008~regulation of growth	14	0.0639386	0.0057726	BMP4, NRP1, ENPP1, BASP1, MT1X, EPB41L3, ADRB2, HIF1A, CXCL16, FBLN5, KAZALD1, WFDC1, SOX15, IGFBP2	150	652	16650	2.38344	1	0.0713068	10.1626
GOTERM_BP_FAT	GO:0010623~programmed cell death involved in cell development	3	0.0137011	0.00581613	CASP5, KIT, IL1A	150	13	16650	25.6154	1	0.0715979	10.2354
GOTERM_BP_FAT	GO:0045937~positive regulation of phosphate metabolic process	19	0.0867738	0.0059185	BMP4, IRAK2, IL6, NRP1, CCL2, C5AR1, GPR65, TLR4, KIT, S100A12, ADRB2, HIF1A, ARRB2, PLA2G2A, RIPK2, PDGFD, RAPGEF3, IL1A, LCP2	150	1049	16650	2.01049	1	0.072584	10.4064
GOTERM_BP_FAT	GO:0010562~positive regulation of phosphorus metabolic process	19	0.0867738	0.0059185	BMP4, IRAK2, IL6, NRP1, CCL2, C5AR1, GPR65, TLR4, KIT, S100A12, ADRB2, HIF1A, ARRB2, PLA2G2A, RIPK2, PDGFD, RAPGEF3, IL1A, LCP2	150	1049	16650	2.01049	1	0.072584	10.4064
GOTERM_BP_FAT	GO:0021782~glial cell development	5	0.0228352	0.00601352	PRDM8, LAMB2, PHGDH, TLR4, MT1X	150	81	16650	6.85185	1	0.0734762	10.5648
GOTERM_BP_FAT	GO:0001934~positive regulation of protein phosphorylation	17	0.0776398	0.00610373	BMP4, IRAK2, IL6, NRP1, CCL2, C5AR1, TLR4, KIT, S100A12, ADRB2, ARRB2, PLA2G2A, RIPK2, PDGFD, RAPGEF3, IL1A, LCP2	150	890	16650	2.12022	1	0.0743052	10.7149
GOTERM_BP_FAT	GO:0071396~cellular response to lipid	12	0.0548045	0.00611201	BMP4, IRAK2, LILRB2, IL6, CCL2, ARRB2, SERPINF1, LY96, CXCL16, PDE4B, RIPK2, TLR4	150	509	16650	2.6169	1	0.0741693	10.7287
GOTERM_BP_FAT	GO:0002448~mast cell mediated immunity	4	0.0182682	0.00624629	CD84, IL4R, HMOX1, KIT	150	42	16650	10.5714	1	0.075504	10.9517
GOTERM_BP_FAT	GO:0046677~response to antibiotic	4	0.0182682	0.00624629	ALPL, CYB5R4, IL6, CCL2	150	42	16650	10.5714	1	0.075504	10.9517
GOTERM_BP_FAT	GO:0010508~positive regulation of autophagy	5	0.0228352	0.00627874	ADRB2, HIF1A, HMOX1, HK2, RIPK2	150	82	16650	6.76829	1	0.0756462	11.0055
GOTERM_BP_FAT	GO:1902105~regulation of leukocyte differentiation	8	0.0365364	0.00643558	BMP4, LILRB2, IL6, IL4R, CD2, RIPK2, TLR4, HLA-B	150	244	16650	3.63934	1	0.0772265	11.2651
GOTERM_BP_FAT	GO:0065009~regulation of molecular function	39	0.178115	0.00654052	CXCL1, BID, CCL2, NRP1, RP2, GPR65, TNFSF14, TLR4, ZEB2, KIT, ARHGAP15, SERPINA5, HMOX1, PDE4B, RAPGEF3, PDGFD, TFPI2, AHNAK, TWIST1, IRAK2, BMP4, IL6, C5AR1, GZMA, CTSS, RCAN2, ECM1, ANXA3, S100A12, PLSCR1, P2RY13, ADRB2, HIF1A, ARRB2, SERPINF1, WFDC1, RIPK2, RIPK4, LCP2	150	2863	16650	1.51205	1	0.078197	11.4385
GOTERM_BP_FAT	GO:0051093~negative regulation of developmental process	15	0.0685057	0.00655297	BMP4, IL6, NRP1, CCL2, TLR4, ECM1, ADRB2, HIF1A, SERPINF1, CXCL14, IL4R, SOX15, RAPGEF3, TWIST1, GBP1	150	739	16650	2.25304	1	0.0780993	11.459
GOTERM_BP_FAT	GO:0072109~glomerular mesangium development	3	0.0137011	0.00674585	BMP4, CD34, PDGFD	150	14	16650	23.7857	1	0.0800647	11.7767
GOTERM_BP_FAT	GO:0002520~immune system development	16	0.0730727	0.006826	BMP4, IL6, PTGER4, TLR4, HLA-B, KIT, BATF, LILRB2, HIF1A, CD34, IL4R, HBZ, CD2, RIPK2, JAM3, SNX10	150	821	16650	2.16322	1	0.0807322	11.9084
GOTERM_BP_FAT	GO:0030098~lymphocyte differentiation	9	0.0411034	0.00683356	BATF, BMP4, LILRB2, IL6, PTGER4, IL4R, CD2, RIPK2, KIT	150	310	16650	3.22258	1	0.0805723	11.9208
GOTERM_BP_FAT	GO:0010466~negative regulation of peptidase activity	8	0.0365364	0.00686511	IL6, ARRB2, SERPINF1, SERPINA5, WFDC1, TNFSF14, ECM1, TFPI2	150	247	16650	3.59514	1	0.0806846	11.9726
GOTERM_BP_FAT	GO:0051092~positive regulation of NF-kappaB transcription factor activity	6	0.0274023	0.00690085	IRAK2, IL6, RIPK2, TLR4, RIPK4, S100A12	150	133	16650	5.00752	1	0.0808433	12.0312
GOTERM_BP_FAT	GO:0007417~central nervous system development	17	0.0776398	0.00705403	BID, BMP4, NRP1, C5AR1, PFKFB3, EMX2, TLR4, BASP1, ANXA3, MT1X, PRDM8, CASP5, LAMB2, HIF1A, ARRB2, PHGDH, VNN3	150	904	16650	2.08739	1	0.0823191	12.282
GOTERM_BP_FAT	GO:0051051~negative regulation of transport	11	0.0502375	0.00731402	CD84, IL1R2, LILRB2, IL6, PTGER4, ENPP1, PTGS2, CD34, HMOX1, GBP1, TWIST1	150	450	16650	2.71333	1	0.0849752	12.7062
GOTERM_BP_FAT	GO:0071346~cellular response to interferon-gamma	6	0.0274023	0.00733955	CCL2, HLA-DRB1, HLA-DRB5, HLA-B, GBP1, HLA-F	150	135	16650	4.93333	1	0.0850051	12.7478
GOTERM_BP_FAT	GO:0032720~negative regulation of tumor necrosis factor production	4	0.0182682	0.0075719	ARRB2, CD34, TLR4, TWIST1	150	45	16650	9.86667	1	0.087324	13.1251
GOTERM_BP_FAT	GO:0045123~cellular extravasation	4	0.0182682	0.0075719	CCL2, PTGER4, PDGFD, IL1A	150	45	16650	9.86667	1	0.087324	13.1251
GOTERM_BP_FAT	GO:0032653~regulation of interleukin-10 production	4	0.0182682	0.0075719	HLA-DRB1, CD34, HLA-DRB5, TLR4	150	45	16650	9.86667	1	0.087324	13.1251
GOTERM_BP_FAT	GO:0002704~negative regulation of leukocyte mediated immunity	4	0.0182682	0.0075719	CD84, ARRB2, HMOX1, HLA-B	150	45	16650	9.86667	1	0.087324	13.1251
GOTERM_BP_FAT	GO:0046632~alpha-beta T cell differentiation	5	0.0228352	0.00772162	BATF, IL6, PTGER4, IL4R, RIPK2	150	87	16650	6.37931	1	0.0887141	13.3674
GOTERM_BP_FAT	GO:0009408~response to heat	5	0.0228352	0.00772162	IL6, CCL2, CD34, HMOX1, IL1A	150	87	16650	6.37931	1	0.0887141	13.3674
GOTERM_BP_FAT	GO:0002320~lymphoid progenitor cell differentiation	3	0.0137011	0.00773824	BATF, BMP4, KIT	150	15	16650	22.2	1	0.0886344	13.3942
GOTERM_BP_FAT	GO:0045603~positive regulation of endothelial cell differentiation	3	0.0137011	0.00773824	BMP4, CLDN5, TMEM100	150	15	16650	22.2	1	0.0886344	13.3942
GOTERM_BP_FAT	GO:0051128~regulation of cellular component organization	33	0.150712	0.00774642	BID, CCL2, NRP1, ENPP1, GPR65, HK2, TNFSF14, TLR4, ZEB2, KIT, ARHGAP15, IL10RA, IL4R, WIPF1, RAPGEF3, IL1A, TWIST1, BMP4, IL6, PTGER4, EPB41L3, ADRB2, HIF1A, SERPINF1, ARRB2, CXCL16, FBLN5, KAZALD1, FHOD3, WFDC1, IGFBP2, JAM3, GBP1	150	2323	16650	1.57684	1	0.0884629	13.4075
GOTERM_BP_FAT	GO:0045861~negative regulation of proteolysis	9	0.0411034	0.00777295	IL1R2, IL6, ARRB2, SERPINF1, SERPINA5, WFDC1, TNFSF14, ECM1, TFPI2	150	317	16650	3.15142	1	0.0884925	13.4503
GOTERM_BP_FAT	GO:0051048~negative regulation of secretion	7	0.0319693	0.00785461	CD84, IL1R2, IL6, PTGER4, CD34, HMOX1, GBP1	150	193	16650	4.02591	1	0.0891212	13.5821
GOTERM_BP_FAT	GO:0098609~cell-cell adhesion	20	0.0913409	0.00792319	BMP4, IL6, CCL2, HLA-DRB1, PTGER4, CLDN5, TNFSF14, KIT, CD84, BATF, LILRB2, CD34, IL4R, CD2, RIPK2, HLA-DRB5, IGFBP2, JAM3, COL8A2, AHNAK	150	1164	16650	1.90722	1	0.0896041	13.6926
GOTERM_BP_FAT	GO:0008219~cell death	29	0.132444	0.00798057	BID, CCL2, NRP1, PTGS2, GPR65, HK2, TNFSF14, TLR4, KIT, CASP5, HMOX1, CD2, IL1A, ACSL5, TWIST1, BMP4, IL6, C5AR1, GZMA, LY96, EPB41L3, PLSCR1, HIF1A, SERPINF1, ARRB2, CD34, RIPK2, DRAM1, PRODH	150	1958	16650	1.64402	1	0.089963	13.7849
GOTERM_BP_FAT	GO:0072006~nephron development	6	0.0274023	0.00803359	BMP4, LAMB2, CD34, IRX2, PDGFD, BASP1	150	138	16650	4.82609	1	0.0902727	13.8702
GOTERM_BP_FAT	GO:0002381~immunoglobulin production involved in immunoglobulin mediated immune response	4	0.0182682	0.00804781	GAPT, BATF, HLA-DRB1, HLA-DRB5	150	46	16650	9.65217	1	0.0901644	13.893
GOTERM_BP_FAT	GO:0001667~ameboidal-type cell migration	9	0.0411034	0.00820407	BMP4, NRP1, HIF1A, PTGS2, SERPINF1, ZEB2, KIT, ANXA3, TWIST1	150	320	16650	3.12188	1	0.0915747	14.1438
GOTERM_BP_FAT	GO:0001655~urogenital system development	9	0.0411034	0.00820407	BMP4, NRP1, LAMB2, SERPINF1, CD34, IRX2, EMX2, PDGFD, BASP1	150	320	16650	3.12188	1	0.0915747	14.1438
GOTERM_BP_FAT	GO:0001656~metanephros development	5	0.0228352	0.00835493	BMP4, LAMB2, CD34, IRX2, BASP1	150	89	16650	6.23596	1	0.0929172	14.3852
GOTERM_BP_FAT	GO:0002286~T cell activation involved in immune response	5	0.0228352	0.00835493	BATF, IL6, PTGER4, IL4R, RIPK2	150	89	16650	6.23596	1	0.0929172	14.3852
GOTERM_BP_FAT	GO:0050868~negative regulation of T cell activation	5	0.0228352	0.00835493	BMP4, LILRB2, HLA-DRB1, IL4R, HLA-DRB5	150	89	16650	6.23596	1	0.0929172	14.3852
GOTERM_BP_FAT	GO:1901214~regulation of neuron death	8	0.0365364	0.00845179	IL6, NRP1, HIF1A, CCL2, C5AR1, SERPINF1, CD34, HMOX1	150	257	16650	3.45525	1	0.0936779	14.5399
GOTERM_BP_FAT	GO:0045619~regulation of lymphocyte differentiation	6	0.0274023	0.00852038	BMP4, LILRB2, IL6, IL4R, CD2, RIPK2	150	140	16650	4.75714	1	0.0941354	14.6493
GOTERM_BP_FAT	GO:0032613~interleukin-10 production	4	0.0182682	0.00854097	HLA-DRB1, CD34, HLA-DRB5, TLR4	150	47	16650	9.44681	1	0.0940847	14.6821
GOTERM_BP_FAT	GO:1903556~negative regulation of tumor necrosis factor superfamily cytokine production	4	0.0182682	0.00854097	ARRB2, CD34, TLR4, TWIST1	150	47	16650	9.44681	1	0.0940847	14.6821
GOTERM_BP_FAT	GO:0002279~mast cell activation involved in immune response	4	0.0182682	0.00854097	CD84, IL4R, HMOX1, KIT	150	47	16650	9.44681	1	0.0940847	14.6821
GOTERM_BP_FAT	GO:0030282~bone mineralization	5	0.0228352	0.00868398	BMP4, ADRB2, HIF1A, PTGS2, ECM1	150	90	16650	6.16667	1	0.0953183	14.9096
GOTERM_BP_FAT	GO:0045064~T-helper 2 cell differentiation	3	0.0137011	0.00879212	BATF, IL6, IL4R	150	16	16650	20.8125	1	0.0961791	15.0812
GOTERM_BP_FAT	GO:0051149~positive regulation of muscle cell differentiation	5	0.0228352	0.00902138	BMP4, ARRB2, IL4R, TNFSF14, KIT	150	91	16650	6.0989	1	0.0982933	15.4441
GOTERM_BP_FAT	GO:0006953~acute-phase response	4	0.0182682	0.00905153	PLSCR1, IL6, PTGS2, IL1A	150	48	16650	9.25	1	0.0983303	15.4917
GOTERM_BP_FAT	GO:0001959~regulation of cytokine-mediated signaling pathway	6	0.0274023	0.00929007	IRAK2, IL1R2, IL6, HIF1A, RIPK2, ECM1	150	143	16650	4.65734	1	0.100517	15.8675
GOTERM_BP_FAT	GO:0019886~antigen processing and presentation of exogenous peptide antigen via MHC class II	5	0.0228352	0.00936724	AP1S2, HLA-DRB1, HLA-DRB5, CTSS, CTSF	150	92	16650	6.03261	1	0.10103	15.9887
GOTERM_BP_FAT	GO:1903706~regulation of hemopoiesis	9	0.0411034	0.00944167	BMP4, LILRB2, IL6, HIF1A, IL4R, CD2, RIPK2, TLR4, HLA-B	150	328	16650	3.04573	1	0.101512	16.1055
GOTERM_BP_FAT	GO:0071495~cellular response to endogenous stimulus	20	0.0913409	0.00949774	BMP4, IL6, PTPRE, CCL2, ENPP1, PTGS2, PTGER4, CLDN5, CTSS, KIT, ARRB2, SERPINF1, PDE4B, RIPK2, GNG2, PDGFD, RAPGEF3, TMEM100, IGFBP2, TOB1	150	1185	16650	1.87342	1	0.101804	16.1934
GOTERM_BP_FAT	GO:1902582~single-organism intracellular transport	14	0.0639386	0.00961934	BMP4, FYB, IL6, CCL2, PTGS2, TNFSF14, TLR4, KIT, CD84, RILPL2, HIF1A, HMOX1, IL4R, TOB1	150	695	16650	2.23597	1	0.10276	16.3836
GOTERM_BP_FAT	GO:1902580~single-organism cellular localization	19	0.0867738	0.00964124	BID, BMP4, FYB, IL6, CCL2, PTGS2, TNFSF14, TLR4, KIT, CD84, EPB41L3, RILPL2, HIF1A, HMOX1, IL4R, CD2, STX11, GBP1, TOB1	150	1102	16650	1.91379	1	0.1027	16.4178
GOTERM_BP_FAT	GO:0008360~regulation of cell shape	6	0.0274023	0.00982773	EPB41L3, IL6, CCL2, WIPF1, KIT, ARHGAP15	150	145	16650	4.5931	1	0.104303	16.7087
GOTERM_BP_FAT	GO:0031649~heat generation	3	0.0137011	0.00990632	ADRB2, PTGS2, IL1A	150	17	16650	19.5882	1	0.104809	16.831
GOTERM_BP_FAT	GO:0016045~detection of bacterium	3	0.0137011	0.00990632	HLA-DRB1, HLA-DRB5, HLA-B	150	17	16650	19.5882	1	0.104809	16.831
GOTERM_BP_FAT	GO:0061005~cell differentiation involved in kidney development	4	0.0182682	0.0101253	BMP4, LAMB2, CD34, BASP1	150	50	16650	8.88	1	0.106718	17.1708
GOTERM_BP_FAT	GO:0033500~carbohydrate homeostasis	7	0.0319693	0.0101601	CYB5R4, IL6, HIF1A, HLA-DRB1, SERPINF1, HK2, HLA-DRB5	150	204	16650	3.80882	1	0.106776	17.2247
GOTERM_BP_FAT	GO:0051924~regulation of calcium ion transport	7	0.0319693	0.0101601	CD84, LILRB2, CCL2, PTGS2, ARRB2, PDE4B, AHNAK	150	204	16650	3.80882	1	0.106776	17.2247
GOTERM_BP_FAT	GO:0042593~glucose homeostasis	7	0.0319693	0.0101601	CYB5R4, IL6, HIF1A, HLA-DRB1, SERPINF1, HK2, HLA-DRB5	150	204	16650	3.80882	1	0.106776	17.2247
GOTERM_BP_FAT	GO:0001822~kidney development	8	0.0365364	0.0102937	BMP4, NRP1, LAMB2, SERPINF1, CD34, IRX2, PDGFD, BASP1	150	267	16650	3.32584	1	0.107817	17.4313
GOTERM_BP_FAT	GO:0045446~endothelial cell differentiation	5	0.0228352	0.0104563	BMP4, NRP1, CLDN5, TMEM100, RAPGEF3	150	95	16650	5.84211	1	0.109137	17.682
GOTERM_BP_FAT	GO:0009719~response to endogenous stimulus	24	0.109609	0.0106248	ALPL, BMP4, IL6, PTPRE, CCL2, C5AR1, PTGS2, ENPP1, PTGER4, CLDN5, KIT, CTSS, ANXA3, SERPINF1, ARRB2, HMOX1, PDE4B, RIPK2, GNG2, TMEM100, PDGFD, RAPGEF3, IGFBP2, TOB1	150	1548	16650	1.72093	1	0.110507	17.9412
GOTERM_BP_FAT	GO:0032655~regulation of interleukin-12 production	4	0.0182682	0.0106887	ARRB2, RIPK2, TLR4, HLA-B	150	51	16650	8.70588	1	0.11084	18.0392
GOTERM_BP_FAT	GO:0034121~regulation of toll-like receptor signaling pathway	4	0.0182682	0.0106887	ARRB2, LY96, PIK3AP1, TLR4	150	51	16650	8.70588	1	0.11084	18.0392
GOTERM_BP_FAT	GO:0002495~antigen processing and presentation of peptide antigen via MHC class II	5	0.0228352	0.0108367	AP1S2, HLA-DRB1, HLA-DRB5, CTSS, CTSF	150	96	16650	5.78125	1	0.111994	18.2659
GOTERM_BP_FAT	GO:1903038~negative regulation of leukocyte cell-cell adhesion	5	0.0228352	0.0108367	BMP4, LILRB2, HLA-DRB1, IL4R, HLA-DRB5	150	96	16650	5.78125	1	0.111994	18.2659
GOTERM_BP_FAT	GO:0060759~regulation of response to cytokine stimulus	6	0.0274023	0.0109862	IRAK2, IL1R2, IL6, HIF1A, RIPK2, ECM1	150	149	16650	4.4698	1	0.113155	18.4942
GOTERM_BP_FAT	GO:0042307~positive regulation of protein import into nucleus	5	0.0228352	0.011226	BMP4, IL6, PTGS2, TNFSF14, TLR4	150	97	16650	5.72165	1	0.115185	18.8593
GOTERM_BP_FAT	GO:0055082~cellular chemical homeostasis	14	0.0639386	0.0117311	CCL2, C5AR1, ENPP1, HLA-DRB1, PTGER4, HK2, GPR65, EPHX2, MT1X, HIF1A, SERPINF1, HMOX1, HLA-DRB5, HEPH	150	713	16650	2.17952	1	0.119757	19.6232
GOTERM_BP_FAT	GO:0002064~epithelial cell development	7	0.0319693	0.0118579	BMP4, RILPL2, HIF1A, LAMB2, CLDN5, RAPGEF3, BASP1	150	211	16650	3.68246	1	0.12066	19.8139
GOTERM_BP_FAT	GO:0042130~negative regulation of T cell proliferation	4	0.0182682	0.0118692	BMP4, LILRB2, HLA-DRB1, HLA-DRB5	150	53	16650	8.37736	1	0.120453	19.8308
GOTERM_BP_FAT	GO:0003006~developmental process involved in reproduction	13	0.0593716	0.0119068	ALPL, CASP5, BMP4, HIF1A, PTGS2, ARRB2, SERPINF1, SOX15, KIT, BASP1, JAM3, ZMYND15, IL1A	150	636	16650	2.26887	1	0.120499	19.8873
GOTERM_BP_FAT	GO:1904591~positive regulation of protein import	5	0.0228352	0.0120313	BMP4, IL6, PTGS2, TNFSF14, TLR4	150	99	16650	5.60606	1	0.12137	20.0739
GOTERM_BP_FAT	GO:0002504~antigen processing and presentation of peptide or polysaccharide antigen via MHC class II	5	0.0228352	0.0120313	AP1S2, HLA-DRB1, HLA-DRB5, CTSS, CTSF	150	99	16650	5.60606	1	0.12137	20.0739
GOTERM_BP_FAT	GO:0006915~apoptotic process	26	0.118743	0.0121409	BID, CCL2, NRP1, PTGS2, GPR65, HK2, TNFSF14, TLR4, CASP5, HMOX1, CD2, IL1A, ACSL5, TWIST1, BMP4, IL6, C5AR1, GZMA, LY96, PLSCR1, EPB41L3, HIF1A, ARRB2, RIPK2, DRAM1, PRODH	150	1747	16650	1.65197	1	0.122095	20.238
GOTERM_BP_FAT	GO:0042832~defense response to protozoan	3	0.0137011	0.0123111	BATF, IL6, IL4R	150	19	16650	17.5263	1	0.123387	20.492
GOTERM_BP_FAT	GO:0002698~negative regulation of immune effector process	5	0.0228352	0.0124474	CD84, ARRB2, IL4R, HMOX1, HLA-B	150	100	16650	5.55	1	0.124352	20.6949
GOTERM_BP_FAT	GO:0001936~regulation of endothelial cell proliferation	5	0.0228352	0.0124474	BMP4, NRP1, HIF1A, CCL2, ECM1	150	100	16650	5.55	1	0.124352	20.6949
GOTERM_BP_FAT	GO:0030855~epithelial cell differentiation	12	0.0548045	0.0124563	BMP4, RILPL2, NRP1, HIF1A, LAMB2, ELF3, CD34, CLDN5, TGM3, TMEM100, RAPGEF3, BASP1	150	563	16650	2.3659	1	0.124117	20.708
GOTERM_BP_FAT	GO:0031348~negative regulation of defense response	6	0.0274023	0.0125158	IL1R2, PTGER4, ARRB2, SERPINF1, WFDC1, HLA-B	150	154	16650	4.32468	1	0.124356	20.7965
GOTERM_BP_FAT	GO:0060322~head development	14	0.0639386	0.0126435	BID, BMP4, C5AR1, NRP1, PFKFB3, EMX2, CLDN5, BASP1, ANXA3, IL11RA, CASP5, HIF1A, ARRB2, PHGDH	150	720	16650	2.15833	1	0.12523	20.9859
GOTERM_BP_FAT	GO:0048878~chemical homeostasis	18	0.0822068	0.0126836	CYB5R4, IL6, CCL2, C5AR1, ENPP1, HLA-DRB1, PTGER4, EPHX2, HK2, GPR65, MT1X, HIF1A, SERPINF1, HMOX1, HLA-DRB5, HEPH, SCNN1A, STEAP1	150	1049	16650	1.90467	1	0.125284	21.0451
GOTERM_BP_FAT	GO:0045428~regulation of nitric oxide biosynthetic process	4	0.0182682	0.0131217	IL6, PTGS2, CD34, TLR4	150	55	16650	8.07273	1	0.129019	21.6913
GOTERM_BP_FAT	GO:0012501~programmed cell death	27	0.12331	0.0132801	BID, CCL2, NRP1, PTGS2, GPR65, HK2, TNFSF14, TLR4, KIT, CASP5, HMOX1, CD2, IL1A, ACSL5, TWIST1, BMP4, IL6, C5AR1, GZMA, LY96, EPB41L3, PLSCR1, HIF1A, ARRB2, RIPK2, DRAM1, PRODH	150	1852	16650	1.61825	1	0.130151	21.9235
GOTERM_BP_FAT	GO:0043406~positive regulation of MAP kinase activity	7	0.0319693	0.0134649	IRAK2, C5AR1, RIPK2, TLR4, PDGFD, KIT, S100A12	150	217	16650	3.58065	1	0.131518	22.1938
GOTERM_BP_FAT	GO:0072112~glomerular visceral epithelial cell differentiation	3	0.0137011	0.0135995	BMP4, LAMB2, BASP1	150	20	16650	16.65	1	0.132417	22.39
GOTERM_BP_FAT	GO:0061318~renal filtration cell differentiation	3	0.0137011	0.0135995	BMP4, LAMB2, BASP1	150	20	16650	16.65	1	0.132417	22.39
GOTERM_BP_FAT	GO:0045624~positive regulation of T-helper cell differentiation	3	0.0137011	0.0135995	IL6, IL4R, RIPK2	150	20	16650	16.65	1	0.132417	22.39
GOTERM_BP_FAT	GO:0048247~lymphocyte chemotaxis	4	0.0182682	0.0137752	CCL2, CXCL14, CXCL16, TNFSF14	150	56	16650	7.92857	1	0.133685	22.6457
GOTERM_BP_FAT	GO:0032418~lysosome localization	4	0.0182682	0.0137752	CD84, IL4R, HMOX1, KIT	150	56	16650	7.92857	1	0.133685	22.6457
GOTERM_BP_FAT	GO:0060429~epithelium development	18	0.0822068	0.0139402	BMP4, IL6, NRP1, ELF3, IRX2, CLDN5, BASP1, RILPL2, LAMB2, HIF1A, ARRB2, CD34, PHGDH, TGM3, RIPK4, RAPGEF3, TMEM100, TWIST1	150	1060	16650	1.88491	1	0.134848	22.8848
GOTERM_BP_FAT	GO:0008285~negative regulation of cell proliferation	13	0.0593716	0.0140935	CXCL1, BMP4, LILRB2, IL6, SERPINF1, HLA-DRB1, PTGS2, HMOX1, WFDC1, HLA-DRB5, SKAP2, IL1A, TOB1	150	651	16650	2.21659	1	0.135897	23.1065
GOTERM_BP_FAT	GO:0002449~lymphocyte mediated immunity	8	0.0365364	0.0143221	GAPT, BATF, IL6, HLA-DRB1, ARRB2, IL4R, HLA-DRB5, HLA-B	150	285	16650	3.11579	1	0.137617	23.4359
GOTERM_BP_FAT	GO:0051155~positive regulation of striated muscle cell differentiation	4	0.0182682	0.014447	BMP4, ARRB2, IL4R, TNFSF14	150	57	16650	7.78947	1	0.138396	23.6152
GOTERM_BP_FAT	GO:0010634~positive regulation of epithelial cell migration	5	0.0228352	0.0146664	BMP4, NRP1, HIF1A, PTGS2, ANXA3	150	105	16650	5.28571	1	0.140013	23.9293
GOTERM_BP_FAT	GO:0034101~erythrocyte homeostasis	5	0.0228352	0.0146664	BMP4, HIF1A, HMOX1, HBZ, KIT	150	105	16650	5.28571	1	0.140013	23.9293
GOTERM_BP_FAT	GO:2001236~regulation of extrinsic apoptotic signaling pathway	6	0.0274023	0.0148915	BID, BMP4, NRP1, HMOX1, IL1A, ACSL5	150	161	16650	4.13665	1	0.14167	24.2505
GOTERM_BP_FAT	GO:0030168~platelet activation	6	0.0274023	0.0148915	PLSCR1, IL6, ARRB2, GNG2, TLR4, LCP2	150	161	16650	4.13665	1	0.14167	24.2505
GOTERM_BP_FAT	GO:0072311~glomerular epithelial cell differentiation	3	0.0137011	0.0149436	BMP4, LAMB2, BASP1	150	21	16650	15.8571	1	0.141786	24.3246
GOTERM_BP_FAT	GO:1901623~regulation of lymphocyte chemotaxis	3	0.0137011	0.0149436	CCL2, CXCL14, TNFSF14	150	21	16650	15.8571	1	0.141786	24.3246
GOTERM_BP_FAT	GO:0001562~response to protozoan	3	0.0137011	0.0149436	BATF, IL6, IL4R	150	21	16650	15.8571	1	0.141786	24.3246
GOTERM_BP_FAT	GO:0032388~positive regulation of intracellular transport	8	0.0365364	0.0150896	BMP4, IL6, CCL2, PTGS2, IL4R, TNFSF14, TLR4, RAPGEF3	150	288	16650	3.08333	1	0.142729	24.5319
GOTERM_BP_FAT	GO:0045055~regulated exocytosis	8	0.0365364	0.0150896	CD84, ISLR, IL4R, HMOX1, KIT, STX11, ECM1, ANXA3	150	288	16650	3.08333	1	0.142729	24.5319
GOTERM_BP_FAT	GO:0043010~camera-type eye development	8	0.0365364	0.0150896	BMP4, NRP1, HIF1A, LAMB2, SERPINF1, COL8A1, COL8A2, TWIST1	150	288	16650	3.08333	1	0.142729	24.5319
GOTERM_BP_FAT	GO:0050709~negative regulation of protein secretion	5	0.0228352	0.0151382	IL1R2, IL6, PTGER4, CD34, GBP1	150	106	16650	5.23585	1	0.142811	24.6008
GOTERM_BP_FAT	GO:0048593~camera-type eye morphogenesis	5	0.0228352	0.0156195	BMP4, HIF1A, COL8A1, COL8A2, TWIST1	150	107	16650	5.18692	1	0.146679	25.28
GOTERM_BP_FAT	GO:0045088~regulation of innate immune response	9	0.0411034	0.015819	IRAK2, PLSCR1, ARRB2, LY96, RIPK2, PIK3AP1, TLR4, HLA-B, CTSS	150	360	16650	2.775	1	0.148064	25.5599
GOTERM_BP_FAT	GO:0009887~organ morphogenesis	17	0.0776398	0.0160989	ALPL, BMP4, IL6, NRP1, CCL2, ELF3, IRX2, CLDN5, MGP, BASP1, HIF1A, ARRB2, CD34, TMEM100, COL8A1, COL8A2, TWIST1	150	992	16650	1.90222	1	0.150136	25.9508
GOTERM_BP_FAT	GO:0045089~positive regulation of innate immune response	8	0.0365364	0.016158	IRAK2, PLSCR1, ARRB2, LY96, RIPK2, PIK3AP1, TLR4, CTSS	150	292	16650	3.0411	1	0.150288	26.0331
GOTERM_BP_FAT	GO:0010447~response to acidic pH	3	0.0137011	0.0163425	SERPINF1, GPR65, CTSS	150	22	16650	15.1364	1	0.151518	26.2894
GOTERM_BP_FAT	GO:0090023~positive regulation of neutrophil chemotaxis	3	0.0137011	0.0163425	CXCL1, C5AR1, CXCL2	150	22	16650	15.1364	1	0.151518	26.2894
GOTERM_BP_FAT	GO:0061082~myeloid leukocyte cytokine production	3	0.0137011	0.0163425	HMOX1, TLR4, KIT	150	22	16650	15.1364	1	0.151518	26.2894
GOTERM_BP_FAT	GO:0050790~regulation of catalytic activity	32	0.146145	0.0165276	CXCL1, BID, CCL2, RP2, GPR65, TNFSF14, TLR4, ZEB2, KIT, ARHGAP15, SERPINA5, RAPGEF3, PDGFD, TFPI2, IRAK2, BMP4, IL6, C5AR1, GZMA, RCAN2, ECM1, ANXA3, S100A12, PLSCR1, P2RY13, ADRB2, HIF1A, ARRB2, SERPINF1, WFDC1, RIPK2, LCP2	150	2357	16650	1.507	1	0.152746	26.5458
GOTERM_BP_FAT	GO:0048659~smooth muscle cell proliferation	5	0.0228352	0.0166108	BMP4, IL6, PTGS2, HMOX1, PDGFD	150	109	16650	5.09174	1	0.153096	26.6607
GOTERM_BP_FAT	GO:0050851~antigen receptor-mediated signaling pathway	7	0.0319693	0.0167968	FYB, HLA-DRB1, PDE4B, HLA-DRB5, RIPK2, GBP1, LCP2	150	228	16650	3.40789	1	0.15432	26.9171
GOTERM_BP_FAT	GO:0034599~cellular response to oxidative stress	7	0.0319693	0.0167968	IL6, HIF1A, IL18RAP, HMOX1, FBLN5, PDGFD, PRODH	150	228	16650	3.40789	1	0.15432	26.9171
GOTERM_BP_FAT	GO:0051147~regulation of muscle cell differentiation	6	0.0274023	0.016926	BMP4, CXCL14, ARRB2, IL4R, TNFSF14, KIT	150	166	16650	4.01205	1	0.155054	27.0947
GOTERM_BP_FAT	GO:0019725~cellular homeostasis	15	0.0685057	0.017358	IL6, CCL2, C5AR1, ENPP1, HLA-DRB1, PTGER4, HK2, GPR65, EPHX2, MT1X, HIF1A, SERPINF1, HMOX1, HLA-DRB5, HEPH	150	833	16650	1.9988	1	0.15834	27.6854
GOTERM_BP_FAT	GO:0060341~regulation of cellular localization	15	0.0685057	0.0175205	BID, BMP4, IL6, CCL2, PTGS2, HLA-DRB1, TNFSF14, TLR4, CD84, HIF1A, HMOX1, IL4R, HLA-DRB5, RAPGEF3, GBP1	150	834	16650	1.9964	1	0.159337	27.9065
GOTERM_BP_FAT	GO:0002429~immune response-activating cell surface receptor signaling pathway	9	0.0411034	0.0175524	FYB, C5AR1, HLA-DRB1, PDE4B, HLA-DRB5, RIPK2, WIPF1, GBP1, LCP2	150	367	16650	2.72207	1	0.159234	27.9497
GOTERM_BP_FAT	GO:0055076~transition metal ion homeostasis	5	0.0228352	0.0176407	HIF1A, HMOX1, HEPH, STEAP1, MT1X	150	111	16650	5	1	0.159603	28.0696
GOTERM_BP_FAT	GO:0072009~nephron epithelium development	5	0.0228352	0.0176407	BMP4, LAMB2, CD34, IRX2, BASP1	150	111	16650	5	1	0.159603	28.0696
GOTERM_BP_FAT	GO:0014002~astrocyte development	3	0.0137011	0.0177951	LAMB2, TLR4, MT1X	150	23	16650	14.4783	1	0.160521	28.2785
GOTERM_BP_FAT	GO:0060143~positive regulation of syncytium formation by plasma membrane fusion	3	0.0137011	0.0177951	IL4R, TNFSF14, RAPGEF3	150	23	16650	14.4783	1	0.160521	28.2785
GOTERM_BP_FAT	GO:0072012~glomerulus vasculature development	3	0.0137011	0.0177951	BMP4, CD34, PDGFD	150	23	16650	14.4783	1	0.160521	28.2785
GOTERM_BP_FAT	GO:0097324~melanocyte migration	2	0.00913409	0.0178183	ZEB2, KIT	150	2	16650	111	1	0.160344	28.31
GOTERM_BP_FAT	GO:0010632~regulation of epithelial cell migration	6	0.0274023	0.018034	BMP4, NRP1, HIF1A, PTGS2, SERPINF1, ANXA3	150	169	16650	3.94083	1	0.161762	28.6009
GOTERM_BP_FAT	GO:0071407~cellular response to organic cyclic compound	11	0.0502375	0.0186194	ALPL, BMP4, P2RY13, IL6, CCL2, PTGS2, ARRB2, SERPINF1, PDE4B, GNG2, RAPGEF3	150	520	16650	2.34808	1	0.166214	29.3847
GOTERM_BP_FAT	GO:0048660~regulation of smooth muscle cell proliferation	5	0.0228352	0.0187096	BMP4, IL6, PTGS2, HMOX1, PDGFD	150	113	16650	4.9115	1	0.166575	29.5048
GOTERM_BP_FAT	GO:0032652~regulation of interleukin-1 production	4	0.0182682	0.0188634	CASP5, IL1R2, ARRB2, TLR4	150	63	16650	7.04762	1	0.167453	29.709
GOTERM_BP_FAT	GO:0010951~negative regulation of endopeptidase activity	7	0.0319693	0.019191	IL6, ARRB2, SERPINF1, SERPINA5, WFDC1, TNFSF14, TFPI2	150	235	16650	3.30638	1	0.169738	30.1421
GOTERM_BP_FAT	GO:0046631~alpha-beta T cell activation	5	0.0228352	0.0192589	BATF, IL6, PTGER4, IL4R, RIPK2	150	114	16650	4.86842	1	0.169906	30.2316
GOTERM_BP_FAT	GO:0001678~cellular glucose homeostasis	5	0.0228352	0.0192589	HIF1A, HLA-DRB1, SERPINF1, HK2, HLA-DRB5	150	114	16650	4.86842	1	0.169906	30.2316
GOTERM_BP_FAT	GO:0010594~regulation of endothelial cell migration	5	0.0228352	0.019818	BMP4, NRP1, PTGS2, SERPINF1, ANXA3	150	115	16650	4.82609	1	0.174034	30.9642
GOTERM_BP_FAT	GO:0040007~growth	16	0.0730727	0.019904	BMP4, IL6, NRP1, ENPP1, BASP1, MT1X, EPB41L3, ADRB2, LAMB2, HIF1A, KAZALD1, CXCL16, FBLN5, SOX15, WFDC1, IGFBP2	150	932	16650	1.90558	1	0.174335	31.0763
GOTERM_BP_FAT	GO:0050672~negative regulation of lymphocyte proliferation	4	0.0182682	0.0204836	BMP4, LILRB2, HLA-DRB1, HLA-DRB5	150	65	16650	6.83077	1	0.178576	31.8268
GOTERM_BP_FAT	GO:0032945~negative regulation of mononuclear cell proliferation	4	0.0182682	0.0204836	BMP4, LILRB2, HLA-DRB1, HLA-DRB5	150	65	16650	6.83077	1	0.178576	31.8268
GOTERM_BP_FAT	GO:0032729~positive regulation of interferon-gamma production	4	0.0182682	0.0204836	PDE4B, CD2, RIPK2, TLR4	150	65	16650	6.83077	1	0.178576	31.8268
GOTERM_BP_FAT	GO:0071634~regulation of transforming growth factor beta production	3	0.0137011	0.0208569	HIF1A, PTGS2, CD34	150	25	16650	13.32	1	0.181145	32.3063
GOTERM_BP_FAT	GO:0060142~regulation of syncytium formation by plasma membrane fusion	3	0.0137011	0.0208569	IL4R, TNFSF14, RAPGEF3	150	25	16650	13.32	1	0.181145	32.3063
GOTERM_BP_FAT	GO:0071624~positive regulation of granulocyte chemotaxis	3	0.0137011	0.0208569	CXCL1, C5AR1, CXCL2	150	25	16650	13.32	1	0.181145	32.3063
GOTERM_BP_FAT	GO:0009725~response to hormone	15	0.0685057	0.0210223	BMP4, ALPL, IL6, PTPRE, CCL2, ENPP1, PTGS2, PTGER4, CTSS, KIT, ANXA3, ARRB2, SERPINF1, GNG2, IGFBP2	150	854	16650	1.94965	1	0.182051	32.5176
GOTERM_BP_FAT	GO:0045926~negative regulation of growth	7	0.0319693	0.0210375	BMP4, ADRB2, NRP1, HIF1A, ENPP1, WFDC1, MT1X	150	240	16650	3.2375	1	0.181769	32.537
GOTERM_BP_FAT	GO:0006809~nitric oxide biosynthetic process	4	0.0182682	0.0213215	IL6, PTGS2, CD34, TLR4	150	66	16650	6.72727	1	0.183601	32.8983
GOTERM_BP_FAT	GO:0048545~response to steroid hormone	9	0.0411034	0.0214229	ALPL, BMP4, IL6, CCL2, PTGS2, ARRB2, SERPINF1, IGFBP2, ANXA3	150	381	16650	2.62205	1	0.183993	33.027
GOTERM_BP_FAT	GO:0048634~regulation of muscle organ development	5	0.0228352	0.0215552	BMP4, IL6, ARRB2, SOX15, TWIST1	150	118	16650	4.70339	1	0.184623	33.1943
GOTERM_BP_FAT	GO:0002758~innate immune response-activating signal transduction	7	0.0319693	0.0222014	IRAK2, ARRB2, LY96, RIPK2, PIK3AP1, TLR4, CTSS	150	243	16650	3.19753	1	0.18924	34.0064
GOTERM_BP_FAT	GO:0042346~positive regulation of NF-kappaB import into nucleus	3	0.0137011	0.0224642	PTGS2, TNFSF14, TLR4	150	26	16650	12.8077	1	0.190859	34.3339
GOTERM_BP_FAT	GO:0043372~positive regulation of CD4-positive, alpha-beta T cell differentiation	3	0.0137011	0.0224642	IL6, IL4R, RIPK2	150	26	16650	12.8077	1	0.190859	34.3339
GOTERM_BP_FAT	GO:0071604~transforming growth factor beta production	3	0.0137011	0.0224642	HIF1A, PTGS2, CD34	150	26	16650	12.8077	1	0.190859	34.3339
GOTERM_BP_FAT	GO:0032870~cellular response to hormone stimulus	12	0.0548045	0.0226782	BMP4, IL6, PTPRE, CCL2, PTGER4, ENPP1, ARRB2, SERPINF1, GNG2, CTSS, KIT, IGFBP2	150	616	16650	2.16234	1	0.192093	34.5996
GOTERM_BP_FAT	GO:0010595~positive regulation of endothelial cell migration	4	0.0182682	0.023053	BMP4, NRP1, PTGS2, ANXA3	150	68	16650	6.52941	1	0.194549	35.0623
GOTERM_BP_FAT	GO:0030279~negative regulation of ossification	4	0.0182682	0.023053	HIF1A, ECM1, TOB1, TWIST1	150	68	16650	6.52941	1	0.194549	35.0623
GOTERM_BP_FAT	GO:0001932~regulation of protein phosphorylation	20	0.0913409	0.0231406	BMP4, IRAK2, IL6, NRP1, CCL2, C5AR1, ENPP1, TLR4, KIT, S100A12, ADRB2, ARRB2, PLA2G2A, RIPK2, PDGFD, RAPGEF3, IL1A, GBP1, TWIST1, LCP2	150	1300	16650	1.70769	1	0.1948	35.17
GOTERM_BP_FAT	GO:0032355~response to estradiol	5	0.0228352	0.0233829	BID, IL6, PTGS2, WFDC1, IGFBP2	150	121	16650	4.58678	1	0.196225	35.4671
GOTERM_BP_FAT	GO:0042325~regulation of phosphorylation	21	0.0959079	0.0236586	BMP4, IRAK2, IL6, NRP1, CCL2, C5AR1, ENPP1, TLR4, KIT, S100A12, ADRB2, HIF1A, ARRB2, PLA2G2A, RIPK2, PDGFD, RAPGEF3, IL1A, GBP1, TWIST1, LCP2	150	1393	16650	1.67337	1	0.197894	35.8034
GOTERM_BP_FAT	GO:1903426~regulation of reactive oxygen species biosynthetic process	4	0.0182682	0.0239466	IL6, PTGS2, CD34, TLR4	150	69	16650	6.43478	1	0.199646	36.1531
GOTERM_BP_FAT	GO:0045582~positive regulation of T cell differentiation	4	0.0182682	0.0239466	LILRB2, IL6, IL4R, RIPK2	150	69	16650	6.43478	1	0.199646	36.1531
GOTERM_BP_FAT	GO:0070664~negative regulation of leukocyte proliferation	4	0.0182682	0.0239466	BMP4, LILRB2, HLA-DRB1, HLA-DRB5	150	69	16650	6.43478	1	0.199646	36.1531
GOTERM_BP_FAT	GO:0051250~negative regulation of lymphocyte activation	5	0.0228352	0.0240125	BMP4, LILRB2, HLA-DRB1, IL4R, HLA-DRB5	150	122	16650	4.54918	1	0.199718	36.2328
GOTERM_BP_FAT	GO:0002828~regulation of type 2 immune response	3	0.0137011	0.0241209	IL6, IL4R, ECM1	150	27	16650	12.3333	1	0.200108	36.3638
GOTERM_BP_FAT	GO:0003151~outflow tract morphogenesis	4	0.0182682	0.0248588	BMP4, HIF1A, CLDN5, TWIST1	150	70	16650	6.34286	1	0.20519	37.2487
GOTERM_BP_FAT	GO:0046209~nitric oxide metabolic process	4	0.0182682	0.0248588	IL6, PTGS2, CD34, TLR4	150	70	16650	6.34286	1	0.20519	37.2487
GOTERM_BP_FAT	GO:0002218~activation of innate immune response	7	0.0319693	0.0250847	IRAK2, ARRB2, LY96, RIPK2, PIK3AP1, TLR4, CTSS	150	250	16650	3.108	1	0.206434	37.5173
GOTERM_BP_FAT	GO:0016241~regulation of macroautophagy	5	0.0228352	0.0253022	ADRB2, HIF1A, HMOX1, HK2, RIPK2	150	124	16650	4.47581	1	0.207609	37.7748
GOTERM_BP_FAT	GO:0045860~positive regulation of protein kinase activity	10	0.0456704	0.0256184	BMP4, IRAK2, ADRB2, C5AR1, RIPK2, TLR4, PDGFD, KIT, LCP2, S100A12	150	470	16650	2.3617	1	0.209503	38.1474
GOTERM_BP_FAT	GO:0045622~regulation of T-helper cell differentiation	3	0.0137011	0.0258261	IL6, IL4R, RIPK2	150	28	16650	11.8929	1	0.21059	38.3911
GOTERM_BP_FAT	GO:0010959~regulation of metal ion transport	8	0.0365364	0.0259356	CD84, LILRB2, ADRB2, CCL2, PTGS2, ARRB2, PDE4B, AHNAK	150	322	16650	2.75776	1	0.210954	38.5191
GOTERM_BP_FAT	GO:0052547~regulation of peptidase activity	9	0.0411034	0.026205	BID, IL6, ARRB2, SERPINF1, SERPINA5, WFDC1, TNFSF14, ECM1, TFPI2	150	396	16650	2.52273	1	0.21248	38.8331
GOTERM_BP_FAT	GO:0032386~regulation of intracellular transport	10	0.0456704	0.0262334	CD84, BMP4, IL6, CCL2, PTGS2, IL4R, HMOX1, TNFSF14, TLR4, RAPGEF3	150	472	16650	2.35169	1	0.212248	38.8661
GOTERM_BP_FAT	GO:0002032~desensitization of G-protein coupled receptor protein signaling pathway by arrestin	2	0.00913409	0.0266089	ADRB2, ARRB2	150	3	16650	74	1	0.21453	39.301
GOTERM_BP_FAT	GO:0045834~positive regulation of lipid metabolic process	5	0.0228352	0.0266331	CCDC3, ADRB2, PTGS2, KIT, TWIST1	150	126	16650	4.40476	1	0.214265	39.329
GOTERM_BP_FAT	GO:0048468~cell development	27	0.12331	0.0267018	CYB5R4, NRP1, CLDN5, TLR4, KIT, CASP5, RILPL2, LAMB2, SOX15, RAPGEF3, TMEM100, IL1A, TWIST1, BMP4, IL6, BASP1, MT1X, PRDM8, EPB41L3, HIF1A, SERPINF1, HBZ, FHOD3, PHGDH, JAM3, ZMYND15, GBP1	150	1968	16650	1.52287	1	0.214322	39.4082
GOTERM_BP_FAT	GO:0032612~interleukin-1 production	4	0.0182682	0.0267389	CASP5, IL1R2, ARRB2, TLR4	150	72	16650	6.16667	1	0.214151	39.4509
GOTERM_BP_FAT	GO:0055072~iron ion homeostasis	4	0.0182682	0.0267389	HIF1A, HMOX1, HEPH, STEAP1	150	72	16650	6.16667	1	0.214151	39.4509
GOTERM_BP_FAT	GO:0070848~response to growth factor	12	0.0548045	0.0272644	BMP4, IL6, NRP1, HIF1A, CCL2, ARRB2, CLDN5, PDGFD, TMEM100, ANXA3, TOB1, TWIST1	150	634	16650	2.10095	1	0.217474	40.0532
GOTERM_BP_FAT	GO:0035774~positive regulation of insulin secretion involved in cellular response to glucose stimulus	3	0.0137011	0.0275789	HIF1A, HLA-DRB1, HLA-DRB5	150	29	16650	11.4828	1	0.219271	40.411
GOTERM_BP_FAT	GO:2000516~positive regulation of CD4-positive, alpha-beta T cell activation	3	0.0137011	0.0275789	IL6, IL4R, RIPK2	150	29	16650	11.4828	1	0.219271	40.411
GOTERM_BP_FAT	GO:0045601~regulation of endothelial cell differentiation	3	0.0137011	0.0275789	BMP4, CLDN5, TMEM100	150	29	16650	11.4828	1	0.219271	40.411
GOTERM_BP_FAT	GO:0071549~cellular response to dexamethasone stimulus	3	0.0137011	0.0275789	IL6, CCL2, SERPINF1	150	29	16650	11.4828	1	0.219271	40.411
GOTERM_BP_FAT	GO:0045445~myoblast differentiation	4	0.0182682	0.0277068	BMP4, CXCL14, SOX15, TNFSF14	150	73	16650	6.08219	1	0.219736	40.5559
GOTERM_BP_FAT	GO:0002367~cytokine production involved in immune response	4	0.0182682	0.0277068	IL6, HMOX1, TLR4, KIT	150	73	16650	6.08219	1	0.219736	40.5559
GOTERM_BP_FAT	GO:0090316~positive regulation of intracellular protein transport	7	0.0319693	0.0277473	BMP4, IL6, CCL2, PTGS2, TNFSF14, TLR4, RAPGEF3	150	256	16650	3.03516	1	0.21958	40.6017
GOTERM_BP_FAT	GO:0071417~cellular response to organonitrogen compound	10	0.0456704	0.0278165	IL6, PTPRE, CCL2, ENPP1, PTGS2, PDE4B, RIPK2, GNG2, PDGFD, RAPGEF3	150	477	16650	2.32704	1	0.219628	40.68
GOTERM_BP_FAT	GO:0043405~regulation of MAP kinase activity	8	0.0365364	0.0278885	BMP4, IRAK2, C5AR1, RIPK2, TLR4, PDGFD, KIT, S100A12	150	327	16650	2.7156	1	0.219695	40.7613
GOTERM_BP_FAT	GO:0051346~negative regulation of hydrolase activity	9	0.0411034	0.0279527	IL6, ARRB2, SERPINF1, GZMA, SERPINA5, WFDC1, TNFSF14, ECM1, TFPI2	150	401	16650	2.49127	1	0.219707	40.8337
GOTERM_BP_FAT	GO:1900182~positive regulation of protein localization to nucleus	5	0.0228352	0.0280053	BMP4, IL6, PTGS2, TNFSF14, TLR4	150	128	16650	4.33594	1	0.219637	40.8928
GOTERM_BP_FAT	GO:0071496~cellular response to external stimulus	7	0.0319693	0.0282085	CASP5, IL6, PTGER4, PTGS2, HMOX1, TNFSF14, TLR4	150	257	16650	3.02335	1	0.220621	41.1212
GOTERM_BP_FAT	GO:0055065~metal ion homeostasis	11	0.0502375	0.0285467	HIF1A, CCL2, C5AR1, PTGER4, HMOX1, GPR65, EPHX2, HEPH, SCNN1A, STEAP1, MT1X	150	558	16650	2.18817	1	0.222539	41.4994
GOTERM_BP_FAT	GO:2001057~reactive nitrogen species metabolic process	4	0.0182682	0.0286931	IL6, PTGS2, CD34, TLR4	150	74	16650	6	1	0.223115	41.6623
GOTERM_BP_FAT	GO:0003203~endocardial cushion morphogenesis	3	0.0137011	0.0293782	BMP4, TMEM100, TWIST1	150	30	16650	11.1	1	0.227407	42.4194
GOTERM_BP_FAT	GO:0019220~regulation of phosphate metabolic process	23	0.105042	0.0294246	IRAK2, BMP4, IL6, NRP1, CCL2, C5AR1, ENPP1, GPR65, TLR4, KIT, S100A12, P2RY13, ADRB2, HIF1A, ARRB2, PLA2G2A, RIPK2, RAPGEF3, PDGFD, IL1A, GBP1, TWIST1, LCP2	150	1610	16650	1.58571	1	0.22728	42.4703
GOTERM_BP_FAT	GO:0051174~regulation of phosphorus metabolic process	23	0.105042	0.0296036	IRAK2, BMP4, IL6, NRP1, CCL2, C5AR1, ENPP1, GPR65, TLR4, KIT, S100A12, P2RY13, ADRB2, HIF1A, ARRB2, PLA2G2A, RIPK2, RAPGEF3, PDGFD, IL1A, GBP1, TWIST1, LCP2	150	1611	16650	1.58473	1	0.228062	42.6664
GOTERM_BP_FAT	GO:0060548~negative regulation of cell death	15	0.0685057	0.0303177	BMP4, IL6, NRP1, CCL2, C5AR1, TNFSF14, KIT, HIF1A, ARRB2, SERPINF1, CD34, HMOX1, RIPK2, IL1A, TWIST1	150	897	16650	1.85619	1	0.232489	43.4424
GOTERM_BP_FAT	GO:0031100~organ regeneration	4	0.0182682	0.0307211	CCL2, C5AR1, HMOX1, ANXA3	150	76	16650	5.84211	1	0.234773	43.8764
GOTERM_BP_FAT	GO:0001654~eye development	8	0.0365364	0.0307875	BMP4, NRP1, HIF1A, LAMB2, SERPINF1, COL8A1, COL8A2, TWIST1	150	334	16650	2.65868	1	0.234767	43.9475
GOTERM_BP_FAT	GO:0071456~cellular response to hypoxia	5	0.0228352	0.0308743	HIF1A, PTGS2, CD34, HMOX1, TWIST1	150	132	16650	4.20455	1	0.234899	44.0403
GOTERM_BP_FAT	GO:0050671~positive regulation of lymphocyte proliferation	5	0.0228352	0.0308743	LILRB2, IL6, RIPK2, TLR4, IGFBP2	150	132	16650	4.20455	1	0.234899	44.0403
GOTERM_BP_FAT	GO:0032965~regulation of collagen biosynthetic process	3	0.0137011	0.0312231	BMP4, IL6, CCL2	150	31	16650	10.7419	1	0.236791	44.412
GOTERM_BP_FAT	GO:0060317~cardiac epithelial to mesenchymal transition	3	0.0137011	0.0312231	BMP4, TMEM100, TWIST1	150	31	16650	10.7419	1	0.236791	44.412
GOTERM_BP_FAT	GO:0032946~positive regulation of mononuclear cell proliferation	5	0.0228352	0.0316177	LILRB2, IL6, RIPK2, TLR4, IGFBP2	150	133	16650	4.17293	1	0.238976	44.8296
GOTERM_BP_FAT	GO:0022408~negative regulation of cell-cell adhesion	5	0.0228352	0.0316177	BMP4, LILRB2, HLA-DRB1, IL4R, HLA-DRB5	150	133	16650	4.17293	1	0.238976	44.8296
GOTERM_BP_FAT	GO:0042493~response to drug	9	0.0411034	0.0316881	IL6, CCL2, PLIN2, PTGS2, PDE4B, EMX2, WFDC1, IGFBP2, SLC47A1	150	411	16650	2.43066	1	0.238989	44.9038
GOTERM_BP_FAT	GO:0042742~defense response to bacterium	7	0.0319693	0.0325891	IL6, C5AR1, PLA2G2A, RIPK2, TLR4, ANXA3, S100A12	150	266	16650	2.92105	1	0.244508	45.8452
GOTERM_BP_FAT	GO:0032102~negative regulation of response to external stimulus	7	0.0319693	0.0331016	IL1R2, NRP1, CCL2, PTGER4, SERPINF1, CD34, WFDC1	150	267	16650	2.91011	1	0.24742	46.3738
GOTERM_BP_FAT	GO:0033006~regulation of mast cell activation involved in immune response	3	0.0137011	0.0331126	CD84, IL4R, HMOX1	150	32	16650	10.4062	1	0.247025	46.3851
GOTERM_BP_FAT	GO:0043304~regulation of mast cell degranulation	3	0.0137011	0.0331126	CD84, IL4R, HMOX1	150	32	16650	10.4062	1	0.247025	46.3851
GOTERM_BP_FAT	GO:0032743~positive regulation of interleukin-2 production	3	0.0137011	0.0331126	PDE4B, RIPK2, IL1A	150	32	16650	10.4062	1	0.247025	46.3851
GOTERM_BP_FAT	GO:0042092~type 2 immune response	3	0.0137011	0.0331126	BATF, IL6, IL4R	150	32	16650	10.4062	1	0.247025	46.3851
GOTERM_BP_FAT	GO:0098771~inorganic ion homeostasis	12	0.0548045	0.0343797	HIF1A, CCL2, C5AR1, PTGER4, ENPP1, HMOX1, GPR65, EPHX2, HEPH, SCNN1A, STEAP1, MT1X	150	658	16650	2.02432	1	0.25482	47.671
GOTERM_BP_FAT	GO:0070423~nucleotide-binding oligomerization domain containing signaling pathway	3	0.0137011	0.0350458	IRAK2, RIPK2, TLR4	150	33	16650	10.0909	1	0.258648	48.3352
GOTERM_BP_FAT	GO:0002755~MyD88-dependent toll-like receptor signaling pathway	3	0.0137011	0.0350458	IRAK2, LY96, TLR4	150	33	16650	10.0909	1	0.258648	48.3352
GOTERM_BP_FAT	GO:0036018~cellular response to erythropoietin	2	0.00913409	0.0353213	KIT, MT1X	150	4	16650	55.5	1	0.259937	48.6075
GOTERM_BP_FAT	GO:0070427~nucleotide-binding oligomerization domain containing 1 signaling pathway	2	0.00913409	0.0353213	RIPK2, TLR4	150	4	16650	55.5	1	0.259937	48.6075
GOTERM_BP_FAT	GO:2000660~negative regulation of interleukin-1-mediated signaling pathway	2	0.00913409	0.0353213	IL1R2, IL6	150	4	16650	55.5	1	0.259937	48.6075
GOTERM_BP_FAT	GO:1900041~negative regulation of interleukin-2 secretion	2	0.00913409	0.0353213	CD34, GBP1	150	4	16650	55.5	1	0.259937	48.6075
GOTERM_BP_FAT	GO:0032497~detection of lipopolysaccharide	2	0.00913409	0.0353213	LY96, TLR4	150	4	16650	55.5	1	0.259937	48.6075
GOTERM_BP_FAT	GO:0043524~negative regulation of neuron apoptotic process	5	0.0228352	0.0354922	NRP1, HIF1A, CCL2, C5AR1, HMOX1	150	138	16650	4.02174	1	0.26055	48.7758
GOTERM_BP_FAT	GO:0002526~acute inflammatory response	5	0.0228352	0.0354922	PLSCR1, IL6, C5AR1, PTGS2, IL1A	150	138	16650	4.02174	1	0.26055	48.7758
GOTERM_BP_FAT	GO:0051130~positive regulation of cellular component organization	18	0.0822068	0.0356463	BID, IL6, NRP1, CCL2, HK2, GPR65, TNFSF14, TLR4, KIT, ADRB2, HIF1A, ARRB2, SERPINF1, IL4R, WIPF1, RAPGEF3, IL1A, TWIST1	150	1183	16650	1.68893	1	0.261053	48.9271
GOTERM_BP_FAT	GO:0046916~cellular transition metal ion homeostasis	4	0.0182682	0.0361124	HIF1A, HMOX1, HEPH, MT1X	150	81	16650	5.48148	1	0.263538	49.3821
GOTERM_BP_FAT	GO:0045621~positive regulation of lymphocyte differentiation	4	0.0182682	0.0361124	LILRB2, IL6, IL4R, RIPK2	150	81	16650	5.48148	1	0.263538	49.3821
GOTERM_BP_FAT	GO:0051402~neuron apoptotic process	6	0.0274023	0.0365685	BID, NRP1, HIF1A, CCL2, C5AR1, HMOX1	150	204	16650	3.26471	1	0.265942	49.8237
GOTERM_BP_FAT	GO:0070665~positive regulation of leukocyte proliferation	5	0.0228352	0.0366112	LILRB2, IL6, RIPK2, TLR4, IGFBP2	150	139	16650	3.99281	1	0.265725	49.8648
GOTERM_BP_FAT	GO:0036294~cellular response to decreased oxygen levels	5	0.0228352	0.0366112	HIF1A, PTGS2, CD34, HMOX1, TWIST1	150	139	16650	3.99281	1	0.265725	49.8648
GOTERM_BP_FAT	GO:0097190~apoptotic signaling pathway	11	0.0502375	0.036855	BID, BMP4, NRP1, HIF1A, ARRB2, LY96, HMOX1, TLR4, IL1A, PRODH, ACSL5	150	583	16650	2.09434	1	0.266774	50.0992
GOTERM_BP_FAT	GO:0035872~nucleotide-binding domain, leucine rich repeat containing receptor signaling pathway	3	0.0137011	0.0370218	IRAK2, RIPK2, TLR4	150	34	16650	9.79412	1	0.267335	50.2589
GOTERM_BP_FAT	GO:0002686~negative regulation of leukocyte migration	3	0.0137011	0.0370218	CCL2, PTGER4, HMOX1	150	34	16650	9.79412	1	0.267335	50.2589
GOTERM_BP_FAT	GO:0070098~chemokine-mediated signaling pathway	4	0.0182682	0.0372453	CXCL1, HIF1A, CCL2, CXCL2	150	82	16650	5.41463	1	0.268248	50.4722
GOTERM_BP_FAT	GO:0044093~positive regulation of molecular function	25	0.114176	0.0375058	BID, CXCL1, CCL2, NRP1, RP2, GPR65, TLR4, KIT, ARHGAP15, PDGFD, RAPGEF3, TWIST1, BMP4, IRAK2, IL6, C5AR1, CTSS, ANXA3, S100A12, PLSCR1, ADRB2, HIF1A, RIPK2, RIPK4, LCP2	150	1840	16650	1.50815	1	0.269386	50.7197
GOTERM_BP_FAT	GO:0033674~positive regulation of kinase activity	10	0.0456704	0.0379439	BMP4, IRAK2, ADRB2, C5AR1, RIPK2, TLR4, PDGFD, KIT, LCP2, S100A12	150	505	16650	2.19802	1	0.271621	51.1332
GOTERM_BP_FAT	GO:0032689~negative regulation of interferon-gamma production	3	0.0137011	0.0390397	HLA-DRB1, HLA-DRB5, TLR4	150	35	16650	9.51429	1	0.277892	52.1534
GOTERM_BP_FAT	GO:0061061~muscle structure development	11	0.0502375	0.0390763	BMP4, IL6, CXCL14, ARRB2, IL4R, FHOD3, SOX15, TNFSF14, KIT, BASP1, TWIST1	150	589	16650	2.07301	1	0.277619	52.1871
GOTERM_BP_FAT	GO:0046058~cAMP metabolic process	5	0.0228352	0.0396328	P2RY13, ADRB2, PDE4B, GPR65, RAPGEF3	150	143	16650	3.88112	1	0.280525	52.6971
GOTERM_BP_FAT	GO:0072073~kidney epithelium development	5	0.0228352	0.0396328	BMP4, LAMB2, CD34, IRX2, BASP1	150	143	16650	3.88112	1	0.280525	52.6971
GOTERM_BP_FAT	GO:0043491~protein kinase B signaling	5	0.0228352	0.0396328	IL6, F10, CCL2, ARRB2, TMEM100	150	143	16650	3.88112	1	0.280525	52.6971
GOTERM_BP_FAT	GO:0044744~protein targeting to nucleus	7	0.0319693	0.0402452	FYB, BMP4, IL6, PTGS2, TNFSF14, TLR4, TOB1	150	280	16650	2.775	1	0.283747	53.2524
GOTERM_BP_FAT	GO:0006606~protein import into nucleus	7	0.0319693	0.0402452	FYB, BMP4, IL6, PTGS2, TNFSF14, TLR4, TOB1	150	280	16650	2.775	1	0.283747	53.2524
GOTERM_BP_FAT	GO:0048771~tissue remodeling	5	0.0228352	0.0404886	IL6, ADRB2, HIF1A, ELF3, IL1A	150	144	16650	3.85417	1	0.284717	53.4713
GOTERM_BP_FAT	GO:2001234~negative regulation of apoptotic signaling pathway	6	0.0274023	0.0406031	BMP4, NRP1, HIF1A, ARRB2, HMOX1, IL1A	150	210	16650	3.17143	1	0.284905	53.574
GOTERM_BP_FAT	GO:1903409~reactive oxygen species biosynthetic process	4	0.0182682	0.0407524	IL6, PTGS2, CD34, TLR4	150	85	16650	5.22353	1	0.285302	53.7076
GOTERM_BP_FAT	GO:1902593~single-organism nuclear import	7	0.0319693	0.0408322	FYB, BMP4, IL6, PTGS2, TNFSF14, TLR4, TOB1	150	281	16650	2.76512	1	0.285279	53.7788
GOTERM_BP_FAT	GO:0071548~response to dexamethasone	3	0.0137011	0.0410985	IL6, CCL2, SERPINF1	150	36	16650	9.25	1	0.286374	54.0158
GOTERM_BP_FAT	GO:0045843~negative regulation of striated muscle tissue development	3	0.0137011	0.0410985	BMP4, SOX15, TWIST1	150	36	16650	9.25	1	0.286374	54.0158
GOTERM_BP_FAT	GO:0001659~temperature homeostasis	3	0.0137011	0.0410985	ADRB2, PTGS2, IL1A	150	36	16650	9.25	1	0.286374	54.0158
GOTERM_BP_FAT	GO:0043370~regulation of CD4-positive, alpha-beta T cell differentiation	3	0.0137011	0.0410985	IL6, IL4R, RIPK2	150	36	16650	9.25	1	0.286374	54.0158
GOTERM_BP_FAT	GO:0048592~eye morphogenesis	5	0.0228352	0.0413589	BMP4, HIF1A, COL8A1, COL8A2, TWIST1	150	145	16650	3.82759	1	0.287428	54.2464
GOTERM_BP_FAT	GO:0000187~activation of MAPK activity	5	0.0228352	0.0422477	IRAK2, C5AR1, RIPK2, TLR4, KIT	150	146	16650	3.80137	1	0.292203	55.0253
GOTERM_BP_FAT	GO:0032964~collagen biosynthetic process	3	0.0137011	0.0431975	BMP4, IL6, CCL2	150	37	16650	9	1	0.297288	55.8438
GOTERM_BP_FAT	GO:0072678~T cell migration	3	0.0137011	0.0431975	CCL2, CXCL16, TNFSF14	150	37	16650	9	1	0.297288	55.8438
GOTERM_BP_FAT	GO:0046822~regulation of nucleocytoplasmic transport	6	0.0274023	0.0434374	BMP4, IL6, PTGS2, TNFSF14, TLR4, RAPGEF3	150	214	16650	3.11215	1	0.298181	56.0483
GOTERM_BP_FAT	GO:0007420~brain development	12	0.0548045	0.0434787	BID, CASP5, BMP4, NRP1, HIF1A, C5AR1, ARRB2, PFKFB3, EMX2, PHGDH, BASP1, ANXA3	150	684	16650	1.94737	1	0.297909	56.0834
GOTERM_BP_FAT	GO:0002322~B cell proliferation involved in immune response	2	0.00913409	0.0439562	GAPT, TLR4	150	5	16650	44.4	1	0.300179	56.4875
GOTERM_BP_FAT	GO:0036017~response to erythropoietin	2	0.00913409	0.0439562	KIT, MT1X	150	5	16650	44.4	1	0.300179	56.4875
GOTERM_BP_FAT	GO:0002248~connective tissue replacement involved in inflammatory response wound healing	2	0.00913409	0.0439562	HIF1A, IL1A	150	5	16650	44.4	1	0.300179	56.4875
GOTERM_BP_FAT	GO:0009150~purine ribonucleotide metabolic process	10	0.0456704	0.0442962	P2RY13, ADRB2, HIF1A, ENPP1, MPP1, PFKFB3, PDE4B, GPR65, HK2, RAPGEF3	150	520	16650	2.13462	1	0.301637	56.7731
GOTERM_BP_FAT	GO:0042692~muscle cell differentiation	8	0.0365364	0.0443956	BMP4, CXCL14, ARRB2, IL4R, FHOD3, SOX15, TNFSF14, KIT	150	362	16650	2.45304	1	0.301697	56.8562
GOTERM_BP_FAT	GO:0050830~defense response to Gram-positive bacterium	4	0.0182682	0.0444204	IL6, C5AR1, PLA2G2A, RIPK2	150	88	16650	5.04545	1	0.301328	56.877
GOTERM_BP_FAT	GO:0050730~regulation of peptidyl-tyrosine phosphorylation	6	0.0274023	0.0448982	IL6, NRP1, ARRB2, RIPK2, PDGFD, KIT	150	216	16650	3.08333	1	0.303565	57.2744
GOTERM_BP_FAT	GO:1903829~positive regulation of cellular protein localization	8	0.0365364	0.0449432	BID, BMP4, IL6, CCL2, PTGS2, TNFSF14, TLR4, RAPGEF3	150	363	16650	2.44628	1	0.303309	57.3116
GOTERM_BP_FAT	GO:0071453~cellular response to oxygen levels	5	0.0228352	0.0450339	HIF1A, PTGS2, CD34, HMOX1, TWIST1	150	149	16650	3.72483	1	0.303317	57.3866
GOTERM_BP_FAT	GO:0009179~purine ribonucleoside diphosphate metabolic process	4	0.0182682	0.0456785	HIF1A, MPP1, PFKFB3, HK2	150	89	16650	4.98876	1	0.306481	57.9159
GOTERM_BP_FAT	GO:0009135~purine nucleoside diphosphate metabolic process	4	0.0182682	0.0456785	HIF1A, MPP1, PFKFB3, HK2	150	89	16650	4.98876	1	0.306481	57.9159
GOTERM_BP_FAT	GO:0007167~enzyme linked receptor protein signaling pathway	15	0.0685057	0.0469016	BMP4, NRP1, PTPRE, CCL2, ENPP1, CLDN5, KIT, ADRB2, HIF1A, ARRB2, PDGFRL, PDGFD, TMEM100, TOB1, LCP2	150	954	16650	1.74528	1	0.312885	58.9033
GOTERM_BP_FAT	GO:0033138~positive regulation of peptidyl-serine phosphorylation	4	0.0182682	0.0469542	IL6, ARRB2, RIPK2, RAPGEF3	150	90	16650	4.93333	1	0.31266	58.9452
GOTERM_BP_FAT	GO:0007162~negative regulation of cell adhesion	6	0.0274023	0.0471442	BMP4, LILRB2, HLA-DRB1, IL4R, HLA-DRB5, GBP1	150	219	16650	3.0411	1	0.313206	59.0965
GOTERM_BP_FAT	GO:1901862~negative regulation of muscle tissue development	3	0.0137011	0.0475121	BMP4, SOX15, TWIST1	150	39	16650	8.53846	1	0.314745	59.3878
GOTERM_BP_FAT	GO:0090184~positive regulation of kidney development	3	0.0137011	0.0475121	BMP4, PDGFD, BASP1	150	39	16650	8.53846	1	0.314745	59.3878
GOTERM_BP_FAT	GO:0046638~positive regulation of alpha-beta T cell differentiation	3	0.0137011	0.0475121	IL6, IL4R, RIPK2	150	39	16650	8.53846	1	0.314745	59.3878
GOTERM_BP_FAT	GO:0002532~production of molecular mediator involved in inflammatory response	3	0.0137011	0.0475121	IL1R2, IL4R, TLR4	150	39	16650	8.53846	1	0.314745	59.3878
GOTERM_BP_FAT	GO:0071363~cellular response to growth factor stimulus	11	0.0502375	0.0475781	BMP4, IL6, NRP1, HIF1A, CCL2, ARRB2, CLDN5, PDGFD, TMEM100, TOB1, TWIST1	150	610	16650	2.00164	1	0.314592	59.4398
GOTERM_BP_FAT	GO:0009185~ribonucleoside diphosphate metabolic process	4	0.0182682	0.0482474	HIF1A, MPP1, PFKFB3, HK2	150	91	16650	4.87912	1	0.317792	59.9642
GOTERM_BP_FAT	GO:0010941~regulation of cell death	21	0.0959079	0.0486148	BID, BMP4, IL6, NRP1, CCL2, C5AR1, PTGS2, GZMA, TNFSF14, KIT, CASP5, HIF1A, ARRB2, SERPINF1, CD34, HMOX1, RIPK2, IL1A, ACSL5, TWIST1, PRODH	150	1509	16650	1.54473	1	0.319302	60.2494
GOTERM_BP_FAT	GO:0050801~ion homeostasis	12	0.0548045	0.0494263	HIF1A, CCL2, C5AR1, PTGER4, ENPP1, HMOX1, GPR65, EPHX2, HEPH, SCNN1A, STEAP1, MT1X	150	699	16650	1.90558	1	0.323242	60.8724
GOTERM_BP_FAT	GO:0035282~segmentation	4	0.0182682	0.0495579	BMP4, NRP1, IRX2, BASP1	150	92	16650	4.82609	1	0.323436	60.9726
GOTERM_BP_FAT	GO:0043542~endothelial cell migration	5	0.0228352	0.0496614	BMP4, NRP1, PTGS2, SERPINF1, ANXA3	150	154	16650	3.6039	1	0.323475	61.0511
GOTERM_BP_FAT	GO:2000514~regulation of CD4-positive, alpha-beta T cell activation	3	0.0137011	0.0497261	IL6, IL4R, RIPK2	150	40	16650	8.325	1	0.323304	61.1002
GOTERM_BP_FAT	GO:0003197~endocardial cushion development	3	0.0137011	0.0497261	BMP4, TMEM100, TWIST1	150	40	16650	8.325	1	0.323304	61.1002
GOTERM_BP_FAT	GO:0034605~cellular response to heat	3	0.0137011	0.0497261	CD34, HMOX1, IL1A	150	40	16650	8.325	1	0.323304	61.1002
GOTERM_BP_FAT	GO:0050701~interleukin-1 secretion	3	0.0137011	0.0497261	CASP5, IL1R2, TLR4	150	40	16650	8.325	1	0.323304	61.1002
GOTERM_BP_FAT	GO:0031401~positive regulation of protein modification process	17	0.0776398	0.0498804	BMP4, IRAK2, IL6, NRP1, CCL2, C5AR1, TLR4, KIT, S100A12, ADRB2, ARRB2, PLA2G2A, RIPK2, PDGFD, RAPGEF3, IL1A, LCP2	150	1143	16650	1.65092	1	0.32362	61.2169
GOTERM_BP_FAT	GO:0052548~regulation of endopeptidase activity	8	0.0365364	0.0500683	BID, IL6, ARRB2, SERPINF1, SERPINA5, WFDC1, TNFSF14, TFPI2	150	372	16650	2.3871	1	0.324118	61.3587
GOTERM_BP_FAT	GO:0033002~muscle cell proliferation	5	0.0228352	0.0506348	BMP4, IL6, PTGS2, HMOX1, PDGFD	150	155	16650	3.58065	1	0.326659	61.7831
GOTERM_BP_FAT	GO:0051153~regulation of striated muscle cell differentiation	4	0.0182682	0.0508858	BMP4, ARRB2, IL4R, TNFSF14	150	93	16650	4.77419	1	0.327487	61.9697
GOTERM_BP_FAT	GO:0010243~response to organonitrogen compound	13	0.0593716	0.0509142	IL6, PTPRE, CCL2, C5AR1, ENPP1, PTGS2, HMOX1, PDE4B, RIPK2, GNG2, PDGFD, RAPGEF3, IGFBP2	150	789	16650	1.8289	1	0.327115	61.9907
GOTERM_BP_FAT	GO:0009259~ribonucleotide metabolic process	10	0.0456704	0.0513292	P2RY13, ADRB2, HIF1A, ENPP1, MPP1, PFKFB3, PDE4B, GPR65, HK2, RAPGEF3	150	535	16650	2.07477	1	0.328817	62.2972
GOTERM_BP_FAT	GO:0032147~activation of protein kinase activity	7	0.0319693	0.0516468	BMP4, IRAK2, ADRB2, C5AR1, RIPK2, TLR4, KIT	150	298	16650	2.60738	1	0.329989	62.5301
GOTERM_BP_FAT	GO:0009268~response to pH	3	0.0137011	0.0519768	SERPINF1, GPR65, CTSS	150	41	16650	8.12195	1	0.331222	62.7708
GOTERM_BP_FAT	GO:0002886~regulation of myeloid leukocyte mediated immunity	3	0.0137011	0.0519768	CD84, IL4R, HMOX1	150	41	16650	8.12195	1	0.331222	62.7708
GOTERM_BP_FAT	GO:0051170~nuclear import	7	0.0319693	0.0523326	FYB, BMP4, IL6, PTGS2, TNFSF14, TLR4, TOB1	150	299	16650	2.59866	1	0.332584	63.0286
GOTERM_BP_FAT	GO:0003180~aortic valve morphogenesis	2	0.00913409	0.0525144	BMP4, TWIST1	150	6	16650	37	1	0.333021	63.1597
GOTERM_BP_FAT	GO:2000659~regulation of interleukin-1-mediated signaling pathway	2	0.00913409	0.0525144	IL1R2, IL6	150	6	16650	37	1	0.333021	63.1597
GOTERM_BP_FAT	GO:0097709~connective tissue replacement	2	0.00913409	0.0525144	HIF1A, IL1A	150	6	16650	37	1	0.333021	63.1597
GOTERM_BP_FAT	GO:0003176~aortic valve development	2	0.00913409	0.0525144	BMP4, TWIST1	150	6	16650	37	1	0.333021	63.1597
GOTERM_BP_FAT	GO:0071902~positive regulation of protein serine/threonine kinase activity	7	0.0319693	0.053024	IRAK2, C5AR1, RIPK2, TLR4, PDGFD, KIT, S100A12	150	300	16650	2.59	1	0.335181	63.5247
GOTERM_BP_FAT	GO:0051098~regulation of binding	7	0.0319693	0.053024	BMP4, ADRB2, NRP1, ARRB2, GZMA, HMOX1, TWIST1	150	300	16650	2.59	1	0.335181	63.5247
GOTERM_BP_FAT	GO:0043300~regulation of leukocyte degranulation	3	0.0137011	0.0542633	CD84, IL4R, HMOX1	150	42	16650	7.92857	1	0.34114	64.3983
GOTERM_BP_FAT	GO:0006812~cation transport	15	0.0685057	0.0543779	CCL2, COX7A1, PTGS2, CTSS, SLC47A1, CD84, LILRB2, ADRB2, ARRB2, PDE4B, HEPH, SCNN1A, STEAP1, AHNAK, TWIST1	150	975	16650	1.70769	1	0.341204	64.4781
GOTERM_BP_FAT	GO:2001233~regulation of apoptotic signaling pathway	8	0.0365364	0.0549242	BID, BMP4, NRP1, HIF1A, ARRB2, HMOX1, IL1A, ACSL5	150	380	16650	2.33684	1	0.343506	64.8561
GOTERM_BP_FAT	GO:0030218~erythrocyte differentiation	4	0.0182682	0.0549724	BMP4, HIF1A, HBZ, KIT	150	96	16650	4.625	1	0.343222	64.8892
GOTERM_BP_FAT	GO:0042348~NF-kappaB import into nucleus	3	0.0137011	0.0565849	PTGS2, TNFSF14, TLR4	150	43	16650	7.74419	1	0.350968	65.9818
GOTERM_BP_FAT	GO:0035773~insulin secretion involved in cellular response to glucose stimulus	3	0.0137011	0.0565849	HIF1A, HLA-DRB1, HLA-DRB5	150	43	16650	7.74419	1	0.350968	65.9818
GOTERM_BP_FAT	GO:2000378~negative regulation of reactive oxygen species metabolic process	3	0.0137011	0.0565849	HIF1A, CD34, HK2	150	43	16650	7.74419	1	0.350968	65.9818
GOTERM_BP_FAT	GO:0001960~negative regulation of cytokine-mediated signaling pathway	3	0.0137011	0.0565849	IL1R2, IL6, ECM1	150	43	16650	7.74419	1	0.350968	65.9818
GOTERM_BP_FAT	GO:1904407~positive regulation of nitric oxide metabolic process	3	0.0137011	0.0565849	IL6, PTGS2, TLR4	150	43	16650	7.74419	1	0.350968	65.9818
GOTERM_BP_FAT	GO:0045429~positive regulation of nitric oxide biosynthetic process	3	0.0137011	0.0565849	IL6, PTGS2, TLR4	150	43	16650	7.74419	1	0.350968	65.9818
GOTERM_BP_FAT	GO:0009914~hormone transport	7	0.0319693	0.0572895	CYB5R4, IL6, HIF1A, HLA-DRB1, SLC16A10, HLA-DRB5, RAPGEF3	150	306	16650	2.53922	1	0.354014	66.4491
GOTERM_BP_FAT	GO:0055114~oxidation-reduction process	15	0.0685057	0.0574317	CYB5R4, ENPP1, PTGS2, PFKFB3, HK2, CYP26A1, MOXD1, HIF1A, CYP27A1, HMOX1, PHGDH, HEPH, STEAP1, TWIST1, PRODH	150	983	16650	1.69379	1	0.354194	66.5427
GOTERM_BP_FAT	GO:0006163~purine nucleotide metabolic process	10	0.0456704	0.0574598	P2RY13, ADRB2, HIF1A, ENPP1, MPP1, PFKFB3, PDE4B, GPR65, HK2, RAPGEF3	150	547	16650	2.02925	1	0.353796	66.5611
GOTERM_BP_FAT	GO:0042102~positive regulation of T cell proliferation	4	0.0182682	0.0577815	LILRB2, IL6, RIPK2, IGFBP2	150	98	16650	4.53061	1	0.354881	66.7718
GOTERM_BP_FAT	GO:0071333~cellular response to glucose stimulus	4	0.0182682	0.0577815	HIF1A, HLA-DRB1, SERPINF1, HLA-DRB5	150	98	16650	4.53061	1	0.354881	66.7718
GOTERM_BP_FAT	GO:0042035~regulation of cytokine biosynthetic process	4	0.0182682	0.0577815	IL6, HMOX1, TLR4, IL1A	150	98	16650	4.53061	1	0.354881	66.7718
GOTERM_BP_FAT	GO:0019693~ribose phosphate metabolic process	10	0.0456704	0.0585259	P2RY13, ADRB2, HIF1A, ENPP1, MPP1, PFKFB3, PDE4B, GPR65, HK2, RAPGEF3	150	549	16650	2.02186	1	0.358082	67.2544
GOTERM_BP_FAT	GO:1903708~positive regulation of hemopoiesis	5	0.0228352	0.0586365	LILRB2, IL6, HIF1A, IL4R, RIPK2	150	163	16650	3.40491	1	0.358095	67.3255
GOTERM_BP_FAT	GO:0010038~response to metal ion	7	0.0319693	0.058756	IL6, PTGS2, SERPINF1, HMOX1, IGFBP2, MT1X, IL1A	150	308	16650	2.52273	1	0.358152	67.4022
GOTERM_BP_FAT	GO:0060485~mesenchyme development	6	0.0274023	0.0593635	BMP4, NRP1, HIF1A, TMEM100, BASP1, TWIST1	150	234	16650	2.84615	1	0.360636	67.7895
GOTERM_BP_FAT	GO:0050731~positive regulation of peptidyl-tyrosine phosphorylation	5	0.0228352	0.0599228	IL6, NRP1, ARRB2, RIPK2, KIT	150	164	16650	3.38415	1	0.362866	68.1422
GOTERM_BP_FAT	GO:0010035~response to inorganic substance	9	0.0411034	0.0601551	IL6, IL18RAP, PTGS2, SERPINF1, HMOX1, PDGFD, IGFBP2, MT1X, IL1A	150	469	16650	2.13006	1	0.36347	68.2876
GOTERM_BP_FAT	GO:0014065~phosphatidylinositol 3-kinase signaling	4	0.0182682	0.0606575	PIK3AP1, PDGFD, KIT, TWIST1	150	100	16650	4.44	1	0.3654	68.6
GOTERM_BP_FAT	GO:0002318~myeloid progenitor cell differentiation	2	0.00913409	0.0609964	KIT, JAM3	150	7	16650	31.7143	1	0.366517	68.809
GOTERM_BP_FAT	GO:1903599~positive regulation of mitophagy	2	0.00913409	0.0609964	HIF1A, HK2	150	7	16650	31.7143	1	0.366517	68.809
GOTERM_BP_FAT	GO:0048251~elastic fiber assembly	2	0.00913409	0.0609964	FBLN5, MFAP4	150	7	16650	31.7143	1	0.366517	68.809
GOTERM_BP_FAT	GO:0071639~positive regulation of monocyte chemotactic protein-1 production	2	0.00913409	0.0609964	IL1A, TWIST1	150	7	16650	31.7143	1	0.366517	68.809
GOTERM_BP_FAT	GO:0061438~renal system vasculature morphogenesis	2	0.00913409	0.0609964	BMP4, NRP1	150	7	16650	31.7143	1	0.366517	68.809
GOTERM_BP_FAT	GO:0032762~mast cell cytokine production	2	0.00913409	0.0609964	HMOX1, KIT	150	7	16650	31.7143	1	0.366517	68.809
GOTERM_BP_FAT	GO:0061439~kidney vasculature morphogenesis	2	0.00913409	0.0609964	BMP4, NRP1	150	7	16650	31.7143	1	0.366517	68.809
GOTERM_BP_FAT	GO:0043305~negative regulation of mast cell degranulation	2	0.00913409	0.0609964	CD84, HMOX1	150	7	16650	31.7143	1	0.366517	68.809
GOTERM_BP_FAT	GO:0032269~negative regulation of cellular protein metabolic process	15	0.0685057	0.0610059	BMP4, IL1R2, IL6, ENPP1, TNFSF14, TLR4, ECM1, ARRB2, SERPINF1, SERPINA5, WFDC1, TFPI2, GBP1, TWIST1, TOB1	150	992	16650	1.67843	1	0.366021	68.8149
GOTERM_BP_FAT	GO:0043269~regulation of ion transport	10	0.0456704	0.0612469	CD84, LILRB2, ADRB2, CCL2, PTGS2, ARRB2, PDE4B, CTSS, AHNAK, TWIST1	150	554	16650	2.00361	1	0.366655	68.9627
GOTERM_BP_FAT	GO:0042312~regulation of vasodilation	3	0.0137011	0.0613299	ADRB2, HMOX1, EPHX2	150	45	16650	7.4	1	0.366519	69.0134
GOTERM_BP_FAT	GO:0006811~ion transport	20	0.0913409	0.0618406	CYB5R4, CCL2, COX7A1, ENPP1, PTGS2, SLC16A10, CTSS, SLC47A1, CD84, LILRB2, ADRB2, PLIN2, ARRB2, PDE4B, PLA2G2A, HEPH, SCNN1A, STEAP1, AHNAK, TWIST1	150	1458	16650	1.52263	1	0.368458	69.324
GOTERM_BP_FAT	GO:0071331~cellular response to hexose stimulus	4	0.0182682	0.0621203	HIF1A, HLA-DRB1, SERPINF1, HLA-DRB5	150	101	16650	4.39604	1	0.36927	69.4929
GOTERM_BP_FAT	GO:0071326~cellular response to monosaccharide stimulus	4	0.0182682	0.0621203	HIF1A, HLA-DRB1, SERPINF1, HLA-DRB5	150	101	16650	4.39604	1	0.36927	69.4929
GOTERM_BP_FAT	GO:0006082~organic acid metabolic process	14	0.0639386	0.063209	PTGS2, PFKFB3, UPB1, HK2, EPHX2, NPL, CYP26A1, HIF1A, CYP27A1, PHGDH, PRODH, TWIST1, ACSL5, VNN3	150	907	16650	1.71334	1	0.373967	70.1418
GOTERM_BP_FAT	GO:0014031~mesenchymal cell development	5	0.0228352	0.0632116	BMP4, NRP1, HIF1A, TMEM100, TWIST1	150	167	16650	3.32335	1	0.373436	70.1434
GOTERM_BP_FAT	GO:0070482~response to oxygen levels	7	0.0319693	0.0632901	CYB5R4, HIF1A, CCL2, PTGS2, CD34, HMOX1, TWIST1	150	314	16650	2.47452	1	0.373268	70.1896
GOTERM_BP_FAT	GO:0055080~cation homeostasis	11	0.0502375	0.0633271	HIF1A, CCL2, C5AR1, PTGER4, HMOX1, GPR65, EPHX2, HEPH, SCNN1A, STEAP1, MT1X	150	643	16650	1.89891	1	0.372903	70.2114
GOTERM_BP_FAT	GO:1901699~cellular response to nitrogen compound	10	0.0456704	0.0634814	IL6, PTPRE, CCL2, ENPP1, PTGS2, PDE4B, RIPK2, GNG2, PDGFD, RAPGEF3	150	558	16650	1.98925	1	0.373099	70.3022
GOTERM_BP_FAT	GO:0042345~regulation of NF-kappaB import into nucleus	3	0.0137011	0.0637518	PTGS2, TNFSF14, TLR4	150	46	16650	7.23913	1	0.373846	70.4605
GOTERM_BP_FAT	GO:0032787~monocarboxylic acid metabolic process	10	0.0456704	0.0640481	HIF1A, CYP27A1, PTGS2, PFKFB3, EPHX2, HK2, CYP26A1, VNN3, ACSL5, TWIST1	150	559	16650	1.98569	1	0.374713	70.6331
GOTERM_BP_FAT	GO:0006979~response to oxidative stress	8	0.0365364	0.0641112	IL6, HIF1A, IL18RAP, PTGS2, HMOX1, FBLN5, PDGFD, PRODH	150	394	16650	2.25381	1	0.374472	70.6697
GOTERM_BP_FAT	GO:0042063~gliogenesis	6	0.0274023	0.0647132	PRDM8, CCL2, LAMB2, PHGDH, TLR4, MT1X	150	240	16650	2.775	1	0.376775	71.017
GOTERM_BP_FAT	GO:0002244~hematopoietic progenitor cell differentiation	4	0.0182682	0.0650949	BATF, BMP4, KIT, JAM3	150	103	16650	4.31068	1	0.37803	71.2352
GOTERM_BP_FAT	GO:0042089~cytokine biosynthetic process	4	0.0182682	0.0650949	IL6, HMOX1, TLR4, IL1A	150	103	16650	4.31068	1	0.37803	71.2352
GOTERM_BP_FAT	GO:0022414~reproductive process	19	0.0867738	0.0651378	ALPL, BMP4, CCL2, PTGS2, KIT, BASP1, IL11RA, CASP5, HIF1A, ARRB2, SERPINF1, SERPINA5, IL4R, SOX15, ANTXR2, IGFBP2, JAM3, ZMYND15, IL1A	150	1373	16650	1.53605	1	0.377692	71.2596
GOTERM_BP_FAT	GO:0009746~response to hexose	5	0.0228352	0.0653905	HIF1A, HLA-DRB1, PTGS2, SERPINF1, HLA-DRB5	150	169	16650	3.28402	1	0.378337	71.403
GOTERM_BP_FAT	GO:0030072~peptide hormone secretion	6	0.0274023	0.0656304	CYB5R4, IL6, HIF1A, HLA-DRB1, HLA-DRB5, RAPGEF3	150	241	16650	2.76349	1	0.378919	71.5386
GOTERM_BP_FAT	GO:0048871~multicellular organismal homeostasis	7	0.0319693	0.0656328	IL6, ADRB2, PTGS2, CD34, TLR4, SCNN1A, IL1A	150	317	16650	2.4511	1	0.378393	71.54
GOTERM_BP_FAT	GO:0000003~reproduction	19	0.0867738	0.065864	ALPL, BMP4, CCL2, PTGS2, KIT, BASP1, IL11RA, CASP5, HIF1A, ARRB2, SERPINF1, SERPINA5, IL4R, SOX15, ANTXR2, IGFBP2, JAM3, ZMYND15, IL1A	150	1375	16650	1.53382	1	0.378933	71.67
GOTERM_BP_FAT	GO:0032268~regulation of cellular protein metabolic process	29	0.132444	0.0659254	BID, IL1R2, CCL2, NRP1, ENPP1, TNFSF14, TLR4, KIT, SERPINA5, PDGFD, RAPGEF3, TFPI2, IL1A, TWIST1, BMP4, IRAK2, IL6, C5AR1, ECM1, S100A12, ADRB2, SERPINF1, ARRB2, PLA2G2A, RIPK2, WFDC1, GBP1, LCP2, TOB1	150	2346	16650	1.37212	1	0.378682	71.7045
GOTERM_BP_FAT	GO:0072132~mesenchyme morphogenesis	3	0.0137011	0.0662056	BMP4, TMEM100, TWIST1	150	47	16650	7.08511	1	0.379447	71.8612
GOTERM_BP_FAT	GO:0000768~syncytium formation by plasma membrane fusion	3	0.0137011	0.0662056	IL4R, TNFSF14, RAPGEF3	150	47	16650	7.08511	1	0.379447	71.8612
GOTERM_BP_FAT	GO:0048008~platelet-derived growth factor receptor signaling pathway	3	0.0137011	0.0662056	NRP1, PDGFRL, PDGFD	150	47	16650	7.08511	1	0.379447	71.8612
GOTERM_BP_FAT	GO:0060761~negative regulation of response to cytokine stimulus	3	0.0137011	0.0662056	IL1R2, IL6, ECM1	150	47	16650	7.08511	1	0.379447	71.8612
GOTERM_BP_FAT	GO:1901654~response to ketone	5	0.0228352	0.0665727	IL6, CCL2, PTGER4, SERPINF1, GNG2	150	170	16650	3.26471	1	0.380609	72.0653
GOTERM_BP_FAT	GO:0001837~epithelial to mesenchymal transition	4	0.0182682	0.0666065	BMP4, HIF1A, TMEM100, TWIST1	150	104	16650	4.26923	1	0.380231	72.084
GOTERM_BP_FAT	GO:0019752~carboxylic acid metabolic process	13	0.0593716	0.0671103	PTGS2, PFKFB3, HK2, EPHX2, NPL, CYP26A1, HIF1A, CYP27A1, PHGDH, TWIST1, ACSL5, VNN3, PRODH	150	826	16650	1.74697	1	0.382014	72.3616
GOTERM_BP_FAT	GO:0016064~immunoglobulin mediated immune response	5	0.0228352	0.0676909	GAPT, BATF, HLA-DRB1, IL4R, HLA-DRB5	150	171	16650	3.24561	1	0.384138	72.6783
GOTERM_BP_FAT	GO:0008217~regulation of blood pressure	5	0.0228352	0.0676909	ADRB2, PTGS2, CD34, HMOX1, EPHX2	150	171	16650	3.24561	1	0.384138	72.6783
GOTERM_BP_FAT	GO:0007584~response to nutrient	5	0.0228352	0.0676909	ALPL, CCL2, PTGS2, HMOX1, IGFBP2	150	171	16650	3.24561	1	0.384138	72.6783
GOTERM_BP_FAT	GO:0044092~negative regulation of molecular function	16	0.0730727	0.0678083	BMP4, IRAK2, IL6, GZMA, TNFSF14, ECM1, ANXA3, P2RY13, ADRB2, SERPINF1, ARRB2, HMOX1, SERPINA5, WFDC1, TFPI2, TWIST1	150	1100	16650	1.61455	1	0.384139	72.7419
GOTERM_BP_FAT	GO:0042107~cytokine metabolic process	4	0.0182682	0.0681342	IL6, HMOX1, TLR4, IL1A	150	105	16650	4.22857	1	0.38509	72.9178
GOTERM_BP_FAT	GO:2001237~negative regulation of extrinsic apoptotic signaling pathway	4	0.0182682	0.0681342	BMP4, NRP1, HMOX1, IL1A	150	105	16650	4.22857	1	0.38509	72.9178
GOTERM_BP_FAT	GO:0043069~negative regulation of programmed cell death	13	0.0593716	0.0685569	BMP4, IL6, NRP1, C5AR1, CCL2, TNFSF14, KIT, HIF1A, ARRB2, HMOX1, RIPK2, IL1A, TWIST1	150	829	16650	1.74065	1	0.386474	73.1443
GOTERM_BP_FAT	GO:0003382~epithelial cell morphogenesis	3	0.0137011	0.0686906	BMP4, RILPL2, BASP1	150	48	16650	6.9375	1	0.386545	73.2156
GOTERM_BP_FAT	GO:0045661~regulation of myoblast differentiation	3	0.0137011	0.0686906	BMP4, CXCL14, TNFSF14	150	48	16650	6.9375	1	0.386545	73.2156
GOTERM_BP_FAT	GO:0006879~cellular iron ion homeostasis	3	0.0137011	0.0686906	HIF1A, HMOX1, HEPH	150	48	16650	6.9375	1	0.386545	73.2156
GOTERM_BP_FAT	GO:0042306~regulation of protein import into nucleus	5	0.0228352	0.0687352	BMP4, IL6, PTGS2, TNFSF14, TLR4	150	172	16650	3.22674	1	0.386214	73.2393
GOTERM_BP_FAT	GO:0033007~negative regulation of mast cell activation involved in immune response	2	0.00913409	0.0694031	CD84, HMOX1	150	8	16650	27.75	1	0.388691	73.5924
GOTERM_BP_FAT	GO:0070244~negative regulation of thymocyte apoptotic process	2	0.00913409	0.0694031	BMP4, HIF1A	150	8	16650	27.75	1	0.388691	73.5924
GOTERM_BP_FAT	GO:0045630~positive regulation of T-helper 2 cell differentiation	2	0.00913409	0.0694031	IL6, IL4R	150	8	16650	27.75	1	0.388691	73.5924
GOTERM_BP_FAT	GO:0034128~negative regulation of MyD88-independent toll-like receptor signaling pathway	2	0.00913409	0.0694031	LY96, TLR4	150	8	16650	27.75	1	0.388691	73.5924
GOTERM_BP_FAT	GO:0060837~blood vessel endothelial cell differentiation	2	0.00913409	0.0694031	NRP1, TMEM100	150	8	16650	27.75	1	0.388691	73.5924
GOTERM_BP_FAT	GO:0019724~B cell mediated immunity	5	0.0228352	0.0694431	GAPT, BATF, HLA-DRB1, IL4R, HLA-DRB5	150	173	16650	3.20809	1	0.388338	73.6134
GOTERM_BP_FAT	GO:0043436~oxoacid metabolic process	13	0.0593716	0.0695325	PTGS2, PFKFB3, HK2, EPHX2, NPL, CYP26A1, HIF1A, CYP27A1, PHGDH, TWIST1, ACSL5, VNN3, PRODH	150	831	16650	1.73646	1	0.388208	73.6603
GOTERM_BP_FAT	GO:0042113~B cell activation	6	0.0274023	0.0703257	GAPT, BATF, IL6, TLR4, KIT, SKAP2	150	246	16650	2.70732	1	0.391221	74.0728
GOTERM_BP_FAT	GO:0001558~regulation of cell growth	8	0.0365364	0.0704842	EPB41L3, NRP1, ENPP1, KAZALD1, FBLN5, CXCL16, WFDC1, IGFBP2	150	403	16650	2.20347	1	0.391394	74.1546
GOTERM_BP_FAT	GO:0034284~response to monosaccharide	5	0.0228352	0.0710026	HIF1A, HLA-DRB1, PTGS2, SERPINF1, HLA-DRB5	150	174	16650	3.18966	1	0.393163	74.42
GOTERM_BP_FAT	GO:0006887~exocytosis	8	0.0365364	0.071215	CD84, ISLR, IL4R, HMOX1, KIT, STX11, ECM1, ANXA3	150	404	16650	2.19802	1	0.393571	74.5281
GOTERM_BP_FAT	GO:0002700~regulation of production of molecular mediator of immune response	4	0.0182682	0.0712371	IL6, IL4R, HMOX1, TLR4	150	107	16650	4.14953	1	0.393137	74.5394
GOTERM_BP_FAT	GO:1904589~regulation of protein import	5	0.0228352	0.0723268	BMP4, IL6, PTGS2, TNFSF14, TLR4	150	175	16650	3.17143	1	0.397399	75.0867
GOTERM_BP_FAT	GO:0007399~nervous system development	27	0.12331	0.072621	CXCL1, BID, CCL2, NRP1, PFKFB3, CLDN5, TLR4, ZEB2, KIT, CASP5, LAMB2, VNN3, TWIST1, BMP4, IL6, C5AR1, EMX2, BASP1, ANXA3, MT1X, PRDM8, EPB41L3, HIF1A, SERPINF1, ARRB2, PHGDH, JAM3	150	2170	16650	1.38111	1	0.398153	75.2325
GOTERM_BP_FAT	GO:0072521~purine-containing compound metabolic process	10	0.0456704	0.0735557	P2RY13, ADRB2, HIF1A, ENPP1, MPP1, PFKFB3, PDE4B, GPR65, HK2, RAPGEF3	150	575	16650	1.93043	1	0.40169	75.6906
GOTERM_BP_FAT	GO:0042993~positive regulation of transcription factor import into nucleus	3	0.0137011	0.073751	PTGS2, TNFSF14, TLR4	150	50	16650	6.66	1	0.402002	75.7852
GOTERM_BP_FAT	GO:1903428~positive regulation of reactive oxygen species biosynthetic process	3	0.0137011	0.073751	IL6, PTGS2, TLR4	150	50	16650	6.66	1	0.402002	75.7852
GOTERM_BP_FAT	GO:0006875~cellular metal ion homeostasis	9	0.0411034	0.0741832	HIF1A, CCL2, C5AR1, PTGER4, HMOX1, GPR65, EPHX2, HEPH, MT1X	150	491	16650	2.03462	1	0.403337	75.9936
GOTERM_BP_FAT	GO:0002790~peptide secretion	6	0.0274023	0.0742126	CYB5R4, IL6, HIF1A, HLA-DRB1, HLA-DRB5, RAPGEF3	150	250	16650	2.664	1	0.402929	76.0077
GOTERM_BP_FAT	GO:0017038~protein import	7	0.0319693	0.0755079	FYB, BMP4, IL6, PTGS2, TNFSF14, TLR4, TOB1	150	329	16650	2.3617	1	0.407956	76.6215
GOTERM_BP_FAT	GO:0048762~mesenchymal cell differentiation	5	0.0228352	0.0759488	BMP4, NRP1, HIF1A, TMEM100, TWIST1	150	178	16650	3.11798	1	0.409301	76.8271
GOTERM_BP_FAT	GO:0050728~negative regulation of inflammatory response	4	0.0182682	0.0760088	IL1R2, PTGER4, SERPINF1, WFDC1	150	110	16650	4.03636	1	0.40902	76.8549
GOTERM_BP_FAT	GO:0071322~cellular response to carbohydrate stimulus	4	0.0182682	0.0760088	HIF1A, HLA-DRB1, SERPINF1, HLA-DRB5	150	110	16650	4.03636	1	0.40902	76.8549
GOTERM_BP_FAT	GO:0045667~regulation of osteoblast differentiation	4	0.0182682	0.0760088	BMP4, IL6, TOB1, TWIST1	150	110	16650	4.03636	1	0.40902	76.8549
GOTERM_BP_FAT	GO:0006949~syncytium formation	3	0.0137011	0.0763249	IL4R, TNFSF14, RAPGEF3	150	51	16650	6.52941	1	0.409828	77.0011
GOTERM_BP_FAT	GO:0046637~regulation of alpha-beta T cell differentiation	3	0.0137011	0.0763249	IL6, IL4R, RIPK2	150	51	16650	6.52941	1	0.409828	77.0011
GOTERM_BP_FAT	GO:0001910~regulation of leukocyte mediated cytotoxicity	3	0.0137011	0.0763249	CCL2, ARRB2, HLA-B	150	51	16650	6.52941	1	0.409828	77.0011
GOTERM_BP_FAT	GO:0060348~bone development	5	0.0228352	0.0771464	ALPL, BMP4, PTGER4, KIT, TWIST1	150	179	16650	3.10056	1	0.412767	77.3768
GOTERM_BP_FAT	GO:0071223~cellular response to lipoteichoic acid	2	0.00913409	0.0777349	RIPK2, TLR4	150	9	16650	24.6667	1	0.414708	77.6423
GOTERM_BP_FAT	GO:0034127~regulation of MyD88-independent toll-like receptor signaling pathway	2	0.00913409	0.0777349	LY96, TLR4	150	9	16650	24.6667	1	0.414708	77.6423
GOTERM_BP_FAT	GO:0070391~response to lipoteichoic acid	2	0.00913409	0.0777349	RIPK2, TLR4	150	9	16650	24.6667	1	0.414708	77.6423
GOTERM_BP_FAT	GO:0001660~fever generation	2	0.00913409	0.0777349	PTGS2, IL1A	150	9	16650	24.6667	1	0.414708	77.6423
GOTERM_BP_FAT	GO:0072110~glomerular mesangial cell proliferation	2	0.00913409	0.0777349	BMP4, PDGFD	150	9	16650	24.6667	1	0.414708	77.6423
GOTERM_BP_FAT	GO:0072124~regulation of glomerular mesangial cell proliferation	2	0.00913409	0.0777349	BMP4, PDGFD	150	9	16650	24.6667	1	0.414708	77.6423
GOTERM_BP_FAT	GO:0061004~pattern specification involved in kidney development	2	0.00913409	0.0777349	BMP4, IRX2	150	9	16650	24.6667	1	0.414708	77.6423
GOTERM_BP_FAT	GO:0060363~cranial suture morphogenesis	2	0.00913409	0.0777349	BMP4, TWIST1	150	9	16650	24.6667	1	0.414708	77.6423
GOTERM_BP_FAT	GO:0072048~renal system pattern specification	2	0.00913409	0.0777349	BMP4, IRX2	150	9	16650	24.6667	1	0.414708	77.6423
GOTERM_BP_FAT	GO:0033083~regulation of immature T cell proliferation	2	0.00913409	0.0777349	BMP4, RIPK2	150	9	16650	24.6667	1	0.414708	77.6423
GOTERM_BP_FAT	GO:0002480~antigen processing and presentation of exogenous peptide antigen via MHC class I, TAP-independent	2	0.00913409	0.0777349	HLA-B, HLA-F	150	9	16650	24.6667	1	0.414708	77.6423
GOTERM_BP_FAT	GO:0001755~neural crest cell migration	3	0.0137011	0.0789271	NRP1, HIF1A, TWIST1	150	52	16650	6.40385	1	0.419157	78.1713
GOTERM_BP_FAT	GO:0032615~interleukin-12 production	3	0.0137011	0.0789271	ARRB2, RIPK2, TLR4	150	52	16650	6.40385	1	0.419157	78.1713
GOTERM_BP_FAT	GO:0001906~cell killing	4	0.0182682	0.0792667	CCL2, ARRB2, HLA-B, S100A12	150	112	16650	3.96429	1	0.420029	78.3198
GOTERM_BP_FAT	GO:0045598~regulation of fat cell differentiation	4	0.0182682	0.0792667	CCDC3, IL6, ENPP1, PTGS2	150	112	16650	3.96429	1	0.420029	78.3198
GOTERM_BP_FAT	GO:0009132~nucleoside diphosphate metabolic process	4	0.0182682	0.0792667	HIF1A, MPP1, PFKFB3, HK2	150	112	16650	3.96429	1	0.420029	78.3198
GOTERM_BP_FAT	GO:0010001~glial cell differentiation	5	0.0228352	0.07952	PRDM8, LAMB2, PHGDH, TLR4, MT1X	150	181	16650	3.0663	1	0.420541	78.43
GOTERM_BP_FAT	GO:0032970~regulation of actin filament-based process	7	0.0319693	0.0807471	PTGER4, PDE4B, GPR65, FHOD3, WIPF1, RAPGEF3, JAM3	150	335	16650	2.3194	1	0.425066	78.9561
GOTERM_BP_FAT	GO:0061178~regulation of insulin secretion involved in cellular response to glucose stimulus	3	0.0137011	0.0815569	HIF1A, HLA-DRB1, HLA-DRB5	150	53	16650	6.28302	1	0.427844	79.2966
GOTERM_BP_FAT	GO:0046635~positive regulation of alpha-beta T cell activation	3	0.0137011	0.0815569	IL6, IL4R, RIPK2	150	53	16650	6.28302	1	0.427844	79.2966
GOTERM_BP_FAT	GO:0009620~response to fungus	3	0.0137011	0.0815569	IL6, TLR4, S100A12	150	53	16650	6.28302	1	0.427844	79.2966
GOTERM_BP_FAT	GO:0006873~cellular ion homeostasis	10	0.0456704	0.0818954	HIF1A, CCL2, C5AR1, PTGER4, ENPP1, HMOX1, GPR65, EPHX2, HEPH, MT1X	150	588	16650	1.88776	1	0.428682	79.4374
GOTERM_BP_FAT	GO:0048608~reproductive structure development	8	0.0365364	0.0819215	BMP4, HIF1A, PTGS2, ARRB2, SERPINF1, SOX15, KIT, BASP1	150	418	16650	2.1244	1	0.428246	79.4482
GOTERM_BP_FAT	GO:0007254~JNK cascade	5	0.0228352	0.0820741	IRAK2, PTGER4, RIPK2, TLR4, IL1A	150	183	16650	3.03279	1	0.428326	79.5114
GOTERM_BP_FAT	GO:0032989~cellular component morphogenesis	18	0.0822068	0.0821675	BMP4, IL6, NRP1, CCL2, RP2, BASP1, KIT, ARHGAP15, EPB41L3, RILPL2, LAMB2, HIF1A, FHOD3, WIPF1, TMEM100, SNX10, GBP1, TWIST1	150	1321	16650	1.51249	1	0.428166	79.55
GOTERM_BP_FAT	GO:0090183~regulation of kidney development	3	0.0137011	0.0842134	BMP4, PDGFD, BASP1	150	54	16650	6.16667	1	0.435878	80.3775
GOTERM_BP_FAT	GO:0002753~cytoplasmic pattern recognition receptor signaling pathway	3	0.0137011	0.0842134	IRAK2, RIPK2, TLR4	150	54	16650	6.16667	1	0.435878	80.3775
GOTERM_BP_FAT	GO:0030858~positive regulation of epithelial cell differentiation	3	0.0137011	0.0842134	BMP4, CLDN5, TMEM100	150	54	16650	6.16667	1	0.435878	80.3775
GOTERM_BP_FAT	GO:0022612~gland morphogenesis	4	0.0182682	0.084266	BMP4, IL6, NRP1, ELF3	150	115	16650	3.86087	1	0.435545	80.3984
GOTERM_BP_FAT	GO:0042476~odontogenesis	4	0.0182682	0.084266	ALPL, BMP4, CD34, TWIST1	150	115	16650	3.86087	1	0.435545	80.3984
GOTERM_BP_FAT	GO:0048732~gland development	8	0.0365364	0.0843311	BMP4, IL6, NRP1, HIF1A, ELF3, SERPINF1, HMOX1, HK2	150	421	16650	2.10926	1	0.435262	80.4241
GOTERM_BP_FAT	GO:0030522~intracellular receptor signaling pathway	6	0.0274023	0.0854936	IRAK2, ARRB2, RIPK2, CYP26A1, TLR4, TWIST1	150	261	16650	2.55172	1	0.439351	80.8791
GOTERM_BP_FAT	GO:0007423~sensory organ development	9	0.0411034	0.0855391	BMP4, NRP1, HIF1A, LAMB2, CXCL14, SERPINF1, COL8A1, COL8A2, TWIST1	150	507	16650	1.97041	1	0.438988	80.8967
GOTERM_BP_FAT	GO:0061458~reproductive system development	8	0.0365364	0.08596	BMP4, HIF1A, PTGS2, ARRB2, SERPINF1, SOX15, KIT, BASP1	150	423	16650	2.09929	1	0.440112	81.0589
GOTERM_BP_FAT	GO:0016202~regulation of striated muscle tissue development	4	0.0182682	0.0859619	BMP4, ARRB2, SOX15, TWIST1	150	116	16650	3.82759	1	0.439576	81.0596
GOTERM_BP_FAT	GO:1900040~regulation of interleukin-2 secretion	2	0.00913409	0.0859927	CD34, GBP1	150	10	16650	22.2	1	0.439157	81.0714
GOTERM_BP_FAT	GO:2001179~regulation of interleukin-10 secretion	2	0.00913409	0.0859927	HLA-DRB1, HLA-DRB5	150	10	16650	22.2	1	0.439157	81.0714
GOTERM_BP_FAT	GO:0002887~negative regulation of myeloid leukocyte mediated immunity	2	0.00913409	0.0859927	CD84, HMOX1	150	10	16650	22.2	1	0.439157	81.0714
GOTERM_BP_FAT	GO:2000501~regulation of natural killer cell chemotaxis	2	0.00913409	0.0859927	CCL2, CXCL14	150	10	16650	22.2	1	0.439157	81.0714
GOTERM_BP_FAT	GO:0033079~immature T cell proliferation	2	0.00913409	0.0859927	BMP4, RIPK2	150	10	16650	22.2	1	0.439157	81.0714
GOTERM_BP_FAT	GO:0045625~regulation of T-helper 1 cell differentiation	2	0.00913409	0.0859927	IL4R, RIPK2	150	10	16650	22.2	1	0.439157	81.0714
GOTERM_BP_FAT	GO:2001214~positive regulation of vasculogenesis	2	0.00913409	0.0859927	CD34, TMEM100	150	10	16650	22.2	1	0.439157	81.0714
GOTERM_BP_FAT	GO:0072540~T-helper 17 cell lineage commitment	2	0.00913409	0.0859927	BATF, IL6	150	10	16650	22.2	1	0.439157	81.0714
GOTERM_BP_FAT	GO:0051246~regulation of protein metabolic process	30	0.137011	0.0862945	BID, IL1R2, CCL2, NRP1, ENPP1, TNFSF14, TLR4, KIT, HMOX1, SERPINA5, PDGFD, RAPGEF3, TFPI2, IL1A, TWIST1, BMP4, IRAK2, IL6, C5AR1, ECM1, S100A12, ADRB2, SERPINF1, ARRB2, PLA2G2A, RIPK2, WFDC1, GBP1, LCP2, TOB1	150	2512	16650	1.32564	1	0.439806	81.1868
GOTERM_BP_FAT	GO:0071385~cellular response to glucocorticoid stimulus	3	0.0137011	0.0868961	IL6, CCL2, SERPINF1	150	55	16650	6.05455	1	0.441629	81.4148
GOTERM_BP_FAT	GO:0051248~negative regulation of protein metabolic process	15	0.0685057	0.0871661	BMP4, IL1R2, IL6, ENPP1, TNFSF14, TLR4, ECM1, ARRB2, SERPINF1, SERPINA5, WFDC1, TFPI2, GBP1, TWIST1, TOB1	150	1049	16650	1.58723	1	0.442146	81.5162
GOTERM_BP_FAT	GO:0002822~regulation of adaptive immune response based on somatic recombination of immune receptors built from immunoglobulin superfamily domains	4	0.0182682	0.0876723	IL6, IL4R, RIPK2, HLA-B	150	117	16650	3.79487	1	0.443582	81.705
GOTERM_BP_FAT	GO:0030099~myeloid cell differentiation	7	0.0319693	0.088043	BATF, BMP4, HIF1A, HBZ, TLR4, KIT, SNX10	150	343	16650	2.26531	1	0.444485	81.8422
GOTERM_BP_FAT	GO:0007507~heart development	9	0.0411034	0.08853	BMP4, NRP1, HIF1A, ARRB2, CLDN5, FHOD3, TMEM100, BASP1, TWIST1	150	511	16650	1.95499	1	0.445834	82.0208
GOTERM_BP_FAT	GO:0000902~cell morphogenesis	17	0.0776398	0.0885666	BMP4, IL6, NRP1, CCL2, RP2, BASP1, KIT, ARHGAP15, EPB41L3, RILPL2, LAMB2, HIF1A, WIPF1, TMEM100, SNX10, GBP1, TWIST1	150	1240	16650	1.52177	1	0.445436	82.0342
GOTERM_BP_FAT	GO:0051336~regulation of hydrolase activity	18	0.0822068	0.0893811	BID, IL6, CCL2, C5AR1, GZMA, RP2, GPR65, TNFSF14, KIT, ARHGAP15, ECM1, PLSCR1, ARRB2, SERPINF1, SERPINA5, WFDC1, RAPGEF3, TFPI2	150	1337	16650	1.49439	1	0.448039	82.3291
GOTERM_BP_FAT	GO:0042311~vasodilation	3	0.0137011	0.0896043	ADRB2, HMOX1, EPHX2	150	56	16650	5.94643	1	0.448358	82.4091
GOTERM_BP_FAT	GO:1901861~regulation of muscle tissue development	4	0.0182682	0.0911361	BMP4, ARRB2, SOX15, TWIST1	150	119	16650	3.73109	1	0.453671	82.949
GOTERM_BP_FAT	GO:0009187~cyclic nucleotide metabolic process	5	0.0228352	0.0912821	P2RY13, ADRB2, PDE4B, GPR65, RAPGEF3	150	190	16650	2.92105	1	0.453685	82.9996
GOTERM_BP_FAT	GO:0032611~interleukin-1 beta production	3	0.0137011	0.0923373	CASP5, ARRB2, TLR4	150	57	16650	5.84211	1	0.457137	83.3614
GOTERM_BP_FAT	GO:0033135~regulation of peptidyl-serine phosphorylation	4	0.0182682	0.0928893	IL6, ARRB2, RIPK2, RAPGEF3	150	120	16650	3.7	1	0.458672	83.5477
GOTERM_BP_FAT	GO:0071214~cellular response to abiotic stimulus	6	0.0274023	0.0931176	CASP5, PTGER4, PTGS2, TNFSF14, TLR4, MFAP4	150	268	16650	2.48507	1	0.458988	83.6242
GOTERM_BP_FAT	GO:0015833~peptide transport	6	0.0274023	0.0931176	CYB5R4, IL6, HIF1A, HLA-DRB1, HLA-DRB5, RAPGEF3	150	268	16650	2.48507	1	0.458988	83.6242
GOTERM_BP_FAT	GO:0002664~regulation of T cell tolerance induction	2	0.00913409	0.094177	LILRB2, HLA-B	150	11	16650	20.1818	1	0.462404	83.9747
GOTERM_BP_FAT	GO:0045953~negative regulation of natural killer cell mediated cytotoxicity	2	0.00913409	0.094177	ARRB2, HLA-B	150	11	16650	20.1818	1	0.462404	83.9747
GOTERM_BP_FAT	GO:0010759~positive regulation of macrophage chemotaxis	2	0.00913409	0.094177	CCL2, C5AR1	150	11	16650	20.1818	1	0.462404	83.9747
GOTERM_BP_FAT	GO:0033004~negative regulation of mast cell activation	2	0.00913409	0.094177	CD84, HMOX1	150	11	16650	20.1818	1	0.462404	83.9747
GOTERM_BP_FAT	GO:0043619~regulation of transcription from RNA polymerase II promoter in response to oxidative stress	2	0.00913409	0.094177	HIF1A, HMOX1	150	11	16650	20.1818	1	0.462404	83.9747
GOTERM_BP_FAT	GO:0070431~nucleotide-binding oligomerization domain containing 2 signaling pathway	2	0.00913409	0.094177	RIPK2, TLR4	150	11	16650	20.1818	1	0.462404	83.9747
GOTERM_BP_FAT	GO:0043301~negative regulation of leukocyte degranulation	2	0.00913409	0.094177	CD84, HMOX1	150	11	16650	20.1818	1	0.462404	83.9747
GOTERM_BP_FAT	GO:0010506~regulation of autophagy	6	0.0274023	0.0942345	ADRB2, HIF1A, HMOX1, HK2, RIPK2, DRAM1	150	269	16650	2.47584	1	0.462077	83.9935
GOTERM_BP_FAT	GO:0071384~cellular response to corticosteroid stimulus	3	0.0137011	0.0950945	IL6, CCL2, SERPINF1	150	58	16650	5.74138	1	0.464725	84.2725
GOTERM_BP_FAT	GO:0051224~negative regulation of protein transport	5	0.0228352	0.0953	IL1R2, IL6, PTGER4, CD34, GBP1	150	193	16650	2.87565	1	0.464943	84.3385
GOTERM_BP_FAT	GO:0043523~regulation of neuron apoptotic process	5	0.0228352	0.0953	NRP1, HIF1A, CCL2, C5AR1, HMOX1	150	193	16650	2.87565	1	0.464943	84.3385
GOTERM_BP_FAT	GO:0002009~morphogenesis of an epithelium	9	0.0411034	0.0962724	BMP4, IL6, NRP1, HIF1A, ARRB2, IRX2, TGM3, RIPK4, TWIST1	150	521	16650	1.91747	1	0.467981	84.6472
GOTERM_BP_FAT	GO:0009893~positive regulation of metabolic process	35	0.159847	0.0963974	BID, CCL2, NRP1, ELF3, PTGS2, GPR65, TLR4, ZEB2, KIT, BATF, HMOX1, SOX15, ZNF750, RAPGEF3, PDGFD, IL1A, TWIST1, IRAK2, BMP4, IL6, C5AR1, NFE2, EPHX2, ANXA3, S100A12, PLSCR1, CCDC3, ADRB2, HIF1A, ARRB2, CD34, PLA2G2A, RIPK2, TOB1, LCP2	150	3052	16650	1.27294	1	0.467898	84.6865
GOTERM_BP_FAT	GO:0051641~cellular localization	30	0.137011	0.0964194	BID, CCL2, NRP1, PTGS2, HLA-DRB1, HK2, TNFSF14, TLR4, KIT, RILPL2, AP1S2, HMOX1, IL4R, CD2, HLA-DRB5, WIPF1, RAPGEF3, STX11, BMP4, FYB, IL6, F10, CD84, EPB41L3, ADRB2, HIF1A, FBLN5, SNX10, GBP1, TOB1	150	2541	16650	1.31051	1	0.467437	84.6933
GOTERM_BP_FAT	GO:0035051~cardiocyte differentiation	4	0.0182682	0.0964373	BMP4, ARRB2, FHOD3, TWIST1	150	122	16650	3.63934	1	0.466963	84.699
GOTERM_BP_FAT	GO:0002718~regulation of cytokine production involved in immune response	3	0.0137011	0.0978751	IL6, HMOX1, TLR4	150	59	16650	5.64407	1	0.471662	85.1435
GOTERM_BP_FAT	GO:0002312~B cell activation involved in immune response	3	0.0137011	0.0978751	GAPT, BATF, TLR4	150	59	16650	5.64407	1	0.471662	85.1435
GOTERM_BP_FAT	GO:0002573~myeloid leukocyte differentiation	5	0.0228352	0.0979961	BATF, BMP4, TLR4, KIT, SNX10	150	195	16650	2.84615	1	0.47156	85.1803
GOTERM_BP_FAT	GO:0001649~osteoblast differentiation	5	0.0228352	0.0979961	ALPL, BMP4, IL6, TOB1, TWIST1	150	195	16650	2.84615	1	0.47156	85.1803
Category	Term	Count	%	PValue	Genes	List Total	Pop Hits	Pop Total	Fold Enrichment	Bonferroni	Benjamini	FDR
GOTERM_MF_FAT	GO:0005102~receptor binding	31	0.141578	1.71666e-05	CXCL1, BID, CCL2, ENPP1, CXCL2, TNFSF14, LAMB2, CD2, PDGFD, IL1A, BMP4, FYB, IL6, CMTM2, EPHX2, HLA-B, ECM1, S100A12, HLA-F, PLSCR1, LILRB2, HIF1A, ARRB2, CXCL14, CXCL16, FBLN5, RIPK2, IGFBP2, JAM3, CMTM6, TOB1	142	1462	15478	2.31122	0.0084275	0.0084275	0.0246688
GOTERM_MF_FAT	GO:0005125~cytokine activity	11	0.0502375	3.61586e-05	CXCL1, BMP4, IL6, CCL2, CMTM2, CXCL14, CXCL16, CXCL2, TNFSF14, CMTM6, IL1A	142	222	15478	5.4009	0.0176686	0.00887366	0.0519541
Category	Term	Count	%	PValue	Genes	List Total	Pop Hits	Pop Total	Fold Enrichment	Bonferroni	Benjamini	FDR
GOTERM_CC_FAT	GO:0005576~extracellular region	81	0.369931	1.40249e-11	NRP1, RP2, CLDN5, TNFSF14, OLFML1, FAM49B, SERPINA5, HMOX1, IL4R, GNG2, RAPGEF3, PDGFD, TFPI2, IL1A, AHNAK, VNN3, F10, LY96, GZMA, SIGLEC10, CPXM2, MGP, HLA-B, BASP1, CTSS, CD84, LILRB2, CCDC3, SERPINF1, CD34, PDGFRL, PLA2G2A, WFDC1, LAMC2, MFAP4, JAM3, GBP1, CTSF, ALPL, BID, KRT6C, CXCL1, IL1R2, CCL2, GPRC5C, HLA-DRB1, ENPP1, CXCL2, KIT, VIT, ISLR, LAMB2, RILPL2, PLIN2, CD2, HLA-DRB5, TGM3, COL8…	134	4623	14527	1.89947	4.64224e-09	4.64224e-09	1.90223e-08
GOTERM_CC_FAT	GO:0044421~extracellular region part	68	0.310559	4.50859e-09	NRP1, RP2, CLDN5, TNFSF14, FAM49B, SERPINA5, IL4R, HMOX1, GNG2, RAPGEF3, PDGFD, TFPI2, IL1A, AHNAK, VNN3, LY96, CPXM2, MGP, HLA-B, BASP1, CTSS, CD84, LILRB2, SERPINF1, CD34, PLA2G2A, WFDC1, LAMC2, MFAP4, JAM3, CTSF, ALPL, BID, KRT6C, CXCL1, CCL2, GPRC5C, HLA-DRB1, ENPP1, CXCL2, KIT, VIT, ISLR, LAMB2, RILPL2, HLA-DRB5, TGM3, COL8A1, SCNN1A, COL8A2, BMP4, IL6, CMTM2, OLR1, UPB1, EPHX2, ECM1, ANXA3,…	134	3878	14527	1.90096	1.49234e-06	7.46172e-07	6.11512e-06
GOTERM_CC_FAT	GO:0005615~extracellular space	34	0.15528	5.4078e-07	ALPL, CXCL1, CCL2, NRP1, ENPP1, CXCL2, TNFSF14, KIT, IL4R, HMOX1, SERPINA5, HLA-DRB5, PDGFD, IL1A, VNN3, BMP4, IL6, CMTM2, LY96, CPXM2, CTSS, ECM1, LILRB2, SERPINF1, CXCL14, CXCL16, FBLN5, PLA2G2A, WFDC1, LAMC2, IGFBP2, JAM3, CMTM6, CTSF	134	1444	14527	2.5526	0.000178982	5.96643e-05	0.000733471
GOTERM_CC_FAT	GO:0005578~proteinaceous extracellular matrix	14	0.0639386	2.69629e-05	ALPL, BMP4, MGP, VIT, ECM1, LAMB2, SERPINF1, FBLN5, KAZALD1, LAMC2, MFAP4, COL8A1, TFPI2, COL8A2	134	361	14527	4.20428	0.00888514	0.00222872	0.0365643
GOTERM_CC_FAT	GO:0031012~extracellular matrix	16	0.0730727	0.000102028	ALPL, BMP4, MGP, CPXM2, VIT, ECM1, PLSCR1, LAMB2, SERPINF1, KAZALD1, FBLN5, LAMC2, COL8A1, MFAP4, TFPI2, COL8A2	134	530	14527	3.27277	0.0332089	0.00673181	0.138294
GOTERM_CC_FAT	GO:0098552~side of membrane	14	0.0639386	0.000217615	IL6, F10, HLA-DRB1, TLR4, KIT, HLA-B, HLA-F, CD34, SERPINA5, CD2, TGM3, HLA-DRB5, GNG2, ANTXR2	134	444	14527	3.41835	0.0695049	0.0119346	0.294754
GOTERM_CC_FAT	GO:0009897~external side of plasma membrane	10	0.0456704	0.000434981	IL6, F10, HLA-DRB1, CD34, SERPINA5, CD2, HLA-DRB5, TLR4, ANTXR2, KIT	134	246	14527	4.40693	0.134121	0.0203627	0.588366
GOTERM_CC_FAT	GO:0044437~vacuolar part	17	0.0776398	0.000867706	IRAK2, ENPP1, HLA-DRB1, LY96, TLR4, HLA-B, CTSS, HLA-F, PLEKHB2, AP1S2, HLA-DRB5, ANTXR2, DRAM1, STEAP1, SNX10, AHNAK, CTSF	134	718	14527	2.56682	0.24974	0.0352795	1.1705
GOTERM_CC_FAT	GO:0044420~extracellular matrix component	7	0.0319693	0.00114564	LAMB2, SERPINF1, FBLN5, LAMC2, MFAP4, COL8A1, COL8A2	134	128	14527	5.9287	0.315746	0.0412821	1.54273
GOTERM_CC_FAT	GO:0031988~membrane-bounded vesicle	50	0.228352	0.00135998	ALPL, BID, KRT6C, CCL2, GPRC5C, HLA-DRB1, RP2, CLDN5, KIT, SLC47A1, ISLR, FAM49B, LAMB2, AP1S2, RILPL2, SERPINA5, PDE4B, HLA-DRB5, TGM3, GNG2, RAPGEF3, WIPF1, PDGFD, COL8A1, STX11, SCNN1A, AHNAK, C5AR1, OLR1, UPB1, EPHX2, MGP, HLA-B, BASP1, ECM1, ANXA3, HLA-F, CD84, PLSCR1, SERPINF1, ARRB2, FBLN5, HBZ, PHGDH, PLA2G2A, IGFBP2, MFAP4, CMTM6, GCA, CTSF	134	3611	14527	1.50111	0.362665	0.0440465	1.8289
GOTERM_CC_FAT	GO:0005774~vacuolar membrane	15	0.0685057	0.00139973	IRAK2, ENPP1, HLA-DRB1, LY96, TLR4, HLA-B, HLA-F, PLEKHB2, AP1S2, HLA-DRB5, ANTXR2, DRAM1, STEAP1, SNX10, AHNAK	134	610	14527	2.66583	0.371007	0.0412727	1.88188
GOTERM_CC_FAT	GO:0071556~integral component of lumenal side of endoplasmic reticulum membrane	4	0.0182682	0.00230332	HLA-DRB1, HLA-DRB5, HLA-B, HLA-F	134	29	14527	14.9532	0.533864	0.0616258	3.07925
GOTERM_CC_FAT	GO:0098553~lumenal side of endoplasmic reticulum membrane	4	0.0182682	0.00230332	HLA-DRB1, HLA-DRB5, HLA-B, HLA-F	134	29	14527	14.9532	0.533864	0.0616258	3.07925
GOTERM_CC_FAT	GO:0044440~endosomal part	12	0.0548045	0.00242649	PLEKHB2, IRAK2, HLA-DRB1, LY96, HLA-DRB5, TLR4, ANTXR2, HLA-B, CTSS, STEAP1, SNX10, HLA-F	134	441	14527	2.94994	0.552529	0.0599829	3.24141
GOTERM_CC_FAT	GO:0042611~MHC protein complex	4	0.0182682	0.00254224	HLA-DRB1, HLA-DRB5, HLA-B, HLA-F	134	30	14527	14.4547	0.569391	0.0584073	3.39358
GOTERM_CC_FAT	GO:0070062~extracellular exosome	40	0.182682	0.00355386	ALPL, KRT6C, BID, GPRC5C, HLA-DRB1, RP2, CLDN5, ISLR, RILPL2, FAM49B, LAMB2, SERPINA5, HLA-DRB5, TGM3, GNG2, RAPGEF3, PDGFD, COL8A1, SCNN1A, AHNAK, OLR1, UPB1, EPHX2, MGP, HLA-B, BASP1, ECM1, ANXA3, CD84, PLSCR1, SERPINF1, FBLN5, HBZ, PLA2G2A, PHGDH, IGFBP2, MFAP4, CMTM6, GCA, CTSF	134	2811	14527	1.54266	0.692236	0.0755548	4.71404
GOTERM_CC_FAT	GO:1903561~extracellular vesicle	40	0.182682	0.00388505	ALPL, KRT6C, BID, GPRC5C, HLA-DRB1, RP2, CLDN5, ISLR, RILPL2, FAM49B, LAMB2, SERPINA5, HLA-DRB5, TGM3, GNG2, RAPGEF3, PDGFD, COL8A1, SCNN1A, AHNAK, OLR1, UPB1, EPHX2, MGP, HLA-B, BASP1, ECM1, ANXA3, CD84, PLSCR1, SERPINF1, FBLN5, HBZ, PLA2G2A, PHGDH, IGFBP2, MFAP4, CMTM6, GCA, CTSF	134	2825	14527	1.53502	0.724303	0.0773713	5.1427
GOTERM_CC_FAT	GO:0043230~extracellular organelle	40	0.182682	0.00390969	ALPL, KRT6C, BID, GPRC5C, HLA-DRB1, RP2, CLDN5, ISLR, RILPL2, FAM49B, LAMB2, SERPINA5, HLA-DRB5, TGM3, GNG2, RAPGEF3, PDGFD, COL8A1, SCNN1A, AHNAK, OLR1, UPB1, EPHX2, MGP, HLA-B, BASP1, ECM1, ANXA3, CD84, PLSCR1, SERPINF1, FBLN5, HBZ, PLA2G2A, PHGDH, IGFBP2, MFAP4, CMTM6, GCA, CTSF	134	2826	14527	1.53447	0.726552	0.073437	5.17453
GOTERM_CC_FAT	GO:0010008~endosome membrane	11	0.0502375	0.00422714	PLEKHB2, IRAK2, HLA-DRB1, LY96, HLA-DRB5, TLR4, ANTXR2, HLA-B, STEAP1, SNX10, HLA-F	134	407	14527	2.93001	0.753932	0.0749405	5.58359
GOTERM_CC_FAT	GO:0009986~cell surface	16	0.0730727	0.00430871	IL6, NRP1, F10, C5AR1, ENPP1, HLA-DRB1, TLR4, HLA-B, KIT, HLA-F, LILRB2, CD34, SERPINA5, CD2, HLA-DRB5, ANTXR2	134	765	14527	2.26741	0.760515	0.0724647	5.68844
GOTERM_CC_FAT	GO:0005773~vacuole	21	0.0959079	0.00705852	IRAK2, NRP1, ENPP1, HLA-DRB1, LY96, TLR4, HLA-B, KIT, CTSS, HLA-F, PLEKHB2, ADRB2, AP1S2, CD34, HLA-DRB5, ANTXR2, DRAM1, STEAP1, SNX10, AHNAK, CTSF	134	1212	14527	1.8784	0.90412	0.110622	9.16051
GOTERM_CC_FAT	GO:0030139~endocytic vesicle	8	0.0365364	0.00981383	CCL2, AP1S2, HLA-DRB1, ARRB2, HLA-DRB5, HLA-B, ANXA3, HLA-F	134	259	14527	3.34859	0.961781	0.143969	12.5204
GOTERM_CC_FAT	GO:0005604~basement membrane	5	0.0228352	0.0112581	LAMB2, SERPINF1, LAMC2, COL8A1, COL8A2	134	95	14527	5.70581	0.976425	0.156625	14.2353
GOTERM_CC_FAT	GO:0030666~endocytic vesicle membrane	6	0.0274023	0.0139875	AP1S2, HLA-DRB1, HLA-DRB5, HLA-B, ANXA3, HLA-F	134	155	14527	4.19653	0.990558	0.183493	17.3913
GOTERM_CC_FAT	GO:0012507~ER to Golgi transport vesicle membrane	4	0.0182682	0.0146106	HLA-DRB1, HLA-DRB5, HLA-B, HLA-F	134	56	14527	7.7436	0.99234	0.183714	18.0966
GOTERM_CC_FAT	GO:0031226~intrinsic component of plasma membrane	25	0.114176	0.0202142	GPRC5C, HLA-DRB1, ENPP1, SLC16A10, GPR65, TLR4, IL4R, CD2, SCNN1A, IL6, C5AR1, F10, PTGER4, MPP1, OLR1, LY96, HLA-B, IL11RA, CD84, PLSCR1, P2RY13, LILRB2, ADRB2, CD34, STEAP1	134	1701	14527	1.59333	0.99884	0.236909	24.193
GOTERM_CC_FAT	GO:0016023~cytoplasmic, membrane-bounded vesicle	19	0.0867738	0.0224294	CCL2, GPRC5C, C5AR1, HLA-DRB1, HLA-B, KIT, ECM1, ANXA3, HLA-F, ISLR, AP1S2, SERPINF1, ARRB2, SERPINA5, PDE4B, PLA2G2A, HLA-DRB5, WIPF1, STX11	134	1183	14527	1.74117	0.999452	0.250834	26.4849
GOTERM_CC_FAT	GO:0005764~lysosome	11	0.0502375	0.0278093	ADRB2, AP1S2, HLA-DRB1, ENPP1, CD34, HLA-DRB5, CTSS, KIT, DRAM1, AHNAK, CTSF	134	544	14527	2.19212	0.999912	0.292311	31.7865
GOTERM_CC_FAT	GO:0000323~lytic vacuole	11	0.0502375	0.0278093	ADRB2, AP1S2, HLA-DRB1, ENPP1, CD34, HLA-DRB5, CTSS, KIT, DRAM1, AHNAK, CTSF	134	544	14527	2.19212	0.999912	0.292311	31.7865
GOTERM_CC_FAT	GO:0043235~receptor complex	8	0.0365364	0.0312643	IL6, ADRB2, GPRC5C, NRP1, OLR1, LY96, IL4R, TLR4	134	328	14527	2.64416	0.999973	0.313047	35.0021
GOTERM_CC_FAT	GO:0030134~ER to Golgi transport vesicle	4	0.0182682	0.034713	HLA-DRB1, HLA-DRB5, HLA-B, HLA-F	134	78	14527	5.55951	0.999992	0.331853	38.0714
GOTERM_CC_FAT	GO:0005768~endosome	14	0.0639386	0.0347983	PLEKHB2, IRAK2, ADRB2, NRP1, HLA-DRB1, LY96, HLA-DRB5, TLR4, ANTXR2, HLA-B, CTSS, STEAP1, SNX10, HLA-F	134	811	14527	1.87145	0.999992	0.323472	38.1456
GOTERM_CC_FAT	GO:0071953~elastic fiber	2	0.00913409	0.0361253	FBLN5, MFAP4	134	4	14527	54.2052	0.999995	0.32488	39.289
GOTERM_CC_FAT	GO:0016323~basolateral plasma membrane	6	0.0274023	0.0395672	C5AR1, ENPP1, ARRB2, CD34, SLC16A10, HEPH	134	204	14527	3.18854	0.999998	0.341368	42.1644
GOTERM_CC_FAT	GO:0030662~coated vesicle membrane	5	0.0228352	0.0397216	AP1S2, HLA-DRB1, HLA-DRB5, HLA-B, HLA-F	134	140	14527	3.8718	0.999999	0.334056	42.2904
GOTERM_CC_FAT	GO:0005887~integral component of plasma membrane	23	0.105042	0.0412245	IL6, C5AR1, GPRC5C, OLR1, MPP1, ENPP1, HLA-DRB1, PTGER4, SLC16A10, GPR65, TLR4, HLA-B, IL11RA, CD84, LILRB2, P2RY13, PLSCR1, ADRB2, CD34, IL4R, CD2, SCNN1A, STEAP1	134	1635	14527	1.52504	0.999999	0.336243	43.5034
GOTERM_CC_FAT	GO:0098589~membrane region	8	0.0365364	0.0442389	PLSCR1, AP1S2, OLR1, PTGS2, ARRB2, HMOX1, AHNAK, LCP2	134	354	14527	2.44995	1	0.34813	45.8657
GOTERM_CC_FAT	GO:0098590~plasma membrane region	15	0.0685057	0.0474638	EPB41L3, ADRB2, C5AR1, PTGS2, ENPP1, ARRB2, CD34, SLC16A10, HMOX1, RP2, CLDN5, HEPH, IGFBP2, SCNN1A, LCP2	134	936	14527	1.73735	1	0.36052	48.2912
GOTERM_CC_FAT	GO:0030863~cortical cytoskeleton	4	0.0182682	0.0523171	MPP1, CLDN5, WIPF1, RAPGEF3	134	92	14527	4.7135	1	0.381658	51.7525
GOTERM_CC_FAT	GO:0046696~lipopolysaccharide receptor complex	2	0.00913409	0.0536992	LY96, TLR4	134	6	14527	36.1368	1	0.381696	52.6981
GOTERM_CC_FAT	GO:0048471~perinuclear region of cytoplasm	11	0.0502375	0.0685947	CYB5R4, CCL2, SERPINF1, CD34, HMOX1, PLA2G2A, HEPH, TLR4, LAMC2, TMEM100, MT1X	134	639	14527	1.86622	1	0.45289	61.8565
GOTERM_CC_FAT	GO:0043256~laminin complex	2	0.00913409	0.070955	LAMB2, LAMC2	134	8	14527	27.1026	1	0.456119	63.1469
GOTERM_CC_FAT	GO:0030669~clathrin-coated endocytic vesicle membrane	3	0.0137011	0.0766757	AP1S2, HLA-DRB1, HLA-DRB5	134	50	14527	6.50463	1	0.474831	66.1085
GOTERM_CC_FAT	GO:0005783~endoplasmic reticulum	22	0.100475	0.0777015	CYB5R4, F10, CCL2, PTGS2, HLA-DRB1, CYP26A1, HLA-B, MOXD1, HLA-F, P2RY13, CCDC3, PLIN2, HMOX1, PLA2G2A, HLA-DRB5, ANTXR2, TMEM100, PDGFD, COL8A1, COL8A2, SNX10, ACSL5	134	1660	14527	1.43676	1	0.471367	66.6156
GOTERM_CC_FAT	GO:0042612~MHC class I protein complex	2	0.00913409	0.0962548	HLA-B, HLA-F	134	11	14527	19.711	1	0.541165	74.658

## Sheet: Unique to Fungal Keratitis
BP, MF, CC GO terms enriched for differentially expressed genes unique to fungal keratitis
Category	Term	Count	%	PValue	Genes	List Total	Pop Hits	Pop Total	Fold Enrichment	Bonferroni	Benjamini	FDR
GOTERM_BP_FAT	GO:1901700~response to oxygen-containing compound	15	0.308769	2.89514e-06	RARRES2, CAMP, LY86, HBA2, ADH7, GPR68, CXCL10, GPX2, AKR1C2, CXCL13, DSG1, COL1A1, NQO1, HBB, KLF4	40	1466	16650	4.25904	0.00467628	0.00467628	0.00485469
GOTERM_BP_FAT	GO:0000302~response to reactive oxygen species	6	0.123508	0.000123595	GPX2, HBA2, COL1A1, NQO1, HBB, KLF4	40	210	16650	11.8929	0.181362	0.0952136	0.207052
GOTERM_BP_FAT	GO:0009605~response to external stimulus	15	0.308769	0.00014853	RARRES2, BST2, CAMP, LY86, ADH7, PTPRO, CXCL10, ASGR1, CCL22, ISG15, CXCL13, C1QTNF1, COL1A1, NQO1, KLF4	40	2073	16650	3.01194	0.213756	0.077034	0.248776
GOTERM_BP_FAT	GO:0043588~skin development	6	0.123508	0.000213077	SPRR2D, SPRR2A, SPRR3, SPRR2F, COL1A1, COL5A1	40	236	16650	10.5826	0.291786	0.0826372	0.356705
GOTERM_BP_FAT	GO:0031424~keratinization	4	0.0823384	0.000215802	SPRR2D, SPRR2A, SPRR3, SPRR2F	40	50	16650	33.3	0.294904	0.0674982	0.361258
GOTERM_BP_FAT	GO:0050900~leukocyte migration	7	0.144092	0.000221367	CCL22, RARRES2, CXCL13, ITGB7, COL1A1, PTPRO, CXCL10	40	376	16650	7.74934	0.30123	0.0579895	0.370558
GOTERM_BP_FAT	GO:0030855~epithelial cell differentiation	8	0.164677	0.000292118	AKR1C2, SPRR2D, SPRR2A, SPRR3, DHRS9, SPRR2F, PTPRO, KLF4	40	563	16650	5.91474	0.376875	0.0653402	0.48872
GOTERM_BP_FAT	GO:0016477~cell migration	11	0.226431	0.000301508	CCL22, RARRES2, BST2, CXCL13, ITGB7, PLEKHO1, COL1A1, PTPRO, KLF4, COL5A1, CXCL10	40	1184	16650	3.86719	0.386279	0.0592021	0.504392
GOTERM_BP_FAT	GO:0018149~peptide cross-linking	4	0.0823384	0.000302256	SPRR2D, SPRR2A, SPRR3, SPRR2F	40	56	16650	29.7321	0.387022	0.0529286	0.505641
GOTERM_BP_FAT	GO:0010033~response to organic substance	17	0.349938	0.000327251	RARRES2, BST2, CAMP, LY86, ADH7, GPR68, CXCL10, AKR1C2, CCL22, ISG15, CXCL13, FCGR1A, DSG1, COL1A1, NQO1, PMEPA1, KLF4	40	2822	16650	2.50753	0.41134	0.0516111	0.547346
GOTERM_BP_FAT	GO:0034097~response to cytokine	9	0.185261	0.000455049	CCL22, ISG15, BST2, CXCL13, FCGR1A, CAMP, COL1A1, KLF4, CXCL10	40	802	16650	4.67113	0.521401	0.0647956	0.760329
GOTERM_BP_FAT	GO:0051241~negative regulation of multicellular organismal process	10	0.205846	0.000457908	ISG15, BST2, CXCL13, C1QTNF1, GPR68, PTPRO, KLF4, COL5A1, TMEM176A, CXCL10	40	1017	16650	4.09292	0.523612	0.0599231	0.76509
GOTERM_BP_FAT	GO:0006952~defense response	12	0.247015	0.000529761	CCL22, RARRES2, ISG15, BST2, CXCL13, LY86, FCGR1A, CAMP, GZMB, GPR68, KLF4, CXCL10	40	1518	16650	3.29051	0.575953	0.0638627	0.884643
GOTERM_BP_FAT	GO:0070887~cellular response to chemical stimulus	16	0.329354	0.000561653	RARRES2, BST2, CAMP, LY86, GPR68, PTPRO, CXCL10, AKR1C2, CCL22, ISG15, CXCL13, FCGR1A, COL1A1, NQO1, PMEPA1, KLF4	40	2648	16650	2.51511	0.597303	0.0629039	0.937664
GOTERM_BP_FAT	GO:0006954~inflammatory response	8	0.164677	0.000613777	CCL22, RARRES2, CXCL13, LY86, CAMP, GPR68, KLF4, CXCL10	40	637	16650	5.22763	0.62991	0.0641194	1.02426
GOTERM_BP_FAT	GO:0060429~epithelium development	10	0.205846	0.000619189	AKR1C2, CTSZ, SPRR2D, SPRR2A, SPRR3, DHRS9, SPRR2F, PTPRO, KLF4, COL5A1	40	1060	16650	3.92689	0.633141	0.06075	1.03325
GOTERM_BP_FAT	GO:0008544~epidermis development	6	0.123508	0.000640043	SPRR2D, SPRR2A, SPRR3, SPRR2F, ALDH3A2, KLF4	40	300	16650	8.325	0.645328	0.0591525	1.06787
GOTERM_BP_FAT	GO:0033993~response to lipid	9	0.185261	0.000722596	CXCL13, LY86, CAMP, DSG1, COL1A1, NQO1, KLF4, PMEPA1, CXCL10	40	860	16650	4.3561	0.689728	0.0629485	1.20483
GOTERM_BP_FAT	GO:0051674~localization of cell	11	0.226431	0.000759457	CCL22, RARRES2, BST2, CXCL13, ITGB7, PLEKHO1, COL1A1, PTPRO, KLF4, COL5A1, CXCL10	40	1330	16650	3.44267	0.707716	0.0626873	1.26592
GOTERM_BP_FAT	GO:0048870~cell motility	11	0.226431	0.000759457	CCL22, RARRES2, BST2, CXCL13, ITGB7, PLEKHO1, COL1A1, PTPRO, KLF4, COL5A1, CXCL10	40	1330	16650	3.44267	0.707716	0.0626873	1.26592
GOTERM_BP_FAT	GO:0009913~epidermal cell differentiation	5	0.102923	0.000775557	SPRR2D, SPRR2A, SPRR3, SPRR2F, KLF4	40	178	16650	11.6924	0.715242	0.0608741	1.29259
GOTERM_BP_FAT	GO:0072676~lymphocyte migration	4	0.0823384	0.00086177	CCL22, CXCL13, ITGB7, CXCL10	40	80	16650	20.8125	0.752367	0.0643062	1.43531
GOTERM_BP_FAT	GO:0071310~cellular response to organic substance	14	0.288184	0.000972802	RARRES2, BST2, CAMP, LY86, GPR68, CXCL10, AKR1C2, CCL22, ISG15, CXCL13, FCGR1A, COL1A1, PMEPA1, KLF4	40	2186	16650	2.66583	0.793144	0.0691194	1.61882
GOTERM_BP_FAT	GO:0002682~regulation of immune system process	11	0.226431	0.00100034	RARRES2, ISG15, BST2, CXCL13, FCGR1A, ITGB7, RASAL3, COL1A1, GPR68, TMEM176A, CXCL10	40	1378	16650	3.32275	0.802173	0.0680262	1.66429
GOTERM_BP_FAT	GO:0098869~cellular oxidant detoxification	4	0.0823384	0.00102766	GPX2, HBA2, NQO1, HBB	40	85	16650	19.5882	0.81074	0.067009	1.70936
GOTERM_BP_FAT	GO:1901701~cellular response to oxygen-containing compound	9	0.185261	0.0010599	AKR1C2, RARRES2, LY86, CAMP, COL1A1, GPR68, NQO1, KLF4, CXCL10	40	912	16650	4.10773	0.820376	0.0663705	1.76255
GOTERM_BP_FAT	GO:0030595~leukocyte chemotaxis	5	0.102923	0.00106836	CCL22, RARRES2, CXCL13, PTPRO, CXCL10	40	194	16650	10.7281	0.822821	0.0643944	1.77649
GOTERM_BP_FAT	GO:1990748~cellular detoxification	4	0.0823384	0.00109928	GPX2, HBA2, NQO1, HBB	40	87	16650	19.1379	0.831481	0.0638243	1.82746
GOTERM_BP_FAT	GO:0071345~cellular response to cytokine stimulus	8	0.164677	0.00112422	CCL22, ISG15, BST2, CXCL13, FCGR1A, CAMP, COL1A1, CXCL10	40	706	16650	4.71671	0.838159	0.0629708	1.86857
GOTERM_BP_FAT	GO:0098754~detoxification	4	0.0823384	0.00125181	GPX2, HBA2, NQO1, HBB	40	91	16650	18.2967	0.868395	0.0675404	2.07854
GOTERM_BP_FAT	GO:0016101~diterpenoid metabolic process	4	0.0823384	0.00146044	RARRES2, DHRS9, ADH7, ALDH3A2	40	96	16650	17.3438	0.906161	0.0758423	2.42098
GOTERM_BP_FAT	GO:0048584~positive regulation of response to stimulus	13	0.2676	0.00172173	RARRES2, BST2, LY86, GZMB, GPR68, CXCL10, AKR1C2, CCL22, CXCL13, C1QTNF1, FCGR1A, COL1A1, NEK6	40	2030	16650	2.66564	0.938571	0.0860652	2.84826
GOTERM_BP_FAT	GO:0006721~terpenoid metabolic process	4	0.0823384	0.00194036	RARRES2, DHRS9, ADH7, ALDH3A2	40	106	16650	15.7075	0.956911	0.0935918	3.20444
GOTERM_BP_FAT	GO:0006979~response to oxidative stress	6	0.123508	0.00214813	GPX2, HBA2, COL1A1, NQO1, HBB, KLF4	40	394	16650	6.33883	0.96924	0.100127	3.54177
GOTERM_BP_FAT	GO:0040011~locomotion	11	0.226431	0.0022144	CCL22, RARRES2, BST2, CXCL13, ITGB7, PLEKHO1, COL1A1, PTPRO, KLF4, COL5A1, CXCL10	40	1530	16650	2.99265	0.972376	0.100181	3.64915
GOTERM_BP_FAT	GO:0022603~regulation of anatomical structure morphogenesis	9	0.185261	0.00261206	CXCL13, CAMP, TRPV2, PLEKHO1, COL1A1, PTPRO, KLF4, COL5A1, CXCL10	40	1051	16650	3.56446	0.985512	0.113952	4.29104
GOTERM_BP_FAT	GO:0030216~keratinocyte differentiation	4	0.0823384	0.00269692	SPRR2D, SPRR2A, SPRR3, SPRR2F	40	119	16650	13.9916	0.987377	0.114365	4.42751
GOTERM_BP_FAT	GO:0060326~cell chemotaxis	5	0.102923	0.00274053	CCL22, RARRES2, CXCL13, PTPRO, CXCL10	40	251	16650	8.29183	0.98824	0.113152	4.49757
GOTERM_BP_FAT	GO:0043207~response to external biotic stimulus	8	0.164677	0.00281559	CCL22, ISG15, BST2, CXCL13, LY86, CAMP, ADH7, CXCL10	40	829	16650	4.01689	0.989589	0.113193	4.61802
GOTERM_BP_FAT	GO:0051707~response to other organism	8	0.164677	0.00281559	CCL22, ISG15, BST2, CXCL13, LY86, CAMP, ADH7, CXCL10	40	829	16650	4.01689	0.989589	0.113193	4.61802
GOTERM_BP_FAT	GO:0051291~protein heterooligomerization	4	0.0823384	0.00282727	C1QTNF1, HBA2, COL1A1, HBB	40	121	16650	13.7603	0.989784	0.11089	4.63676
GOTERM_BP_FAT	GO:0042542~response to hydrogen peroxide	4	0.0823384	0.00309951	HBA2, COL1A1, HBB, KLF4	40	125	16650	13.32	0.993434	0.118074	5.07239
GOTERM_BP_FAT	GO:0006720~isoprenoid metabolic process	4	0.0823384	0.00331392	RARRES2, DHRS9, ADH7, ALDH3A2	40	128	16650	13.0078	0.995365	0.122849	5.41418
GOTERM_BP_FAT	GO:0072678~T cell migration	3	0.0617538	0.00338093	CXCL13, ITGB7, CXCL10	40	37	16650	33.75	0.995843	0.122385	5.52076
GOTERM_BP_FAT	GO:0009607~response to biotic stimulus	8	0.164677	0.00375477	CCL22, ISG15, BST2, CXCL13, LY86, CAMP, ADH7, CXCL10	40	873	16650	3.81443	0.997736	0.132064	6.11329
GOTERM_BP_FAT	GO:0010817~regulation of hormone levels	6	0.123508	0.00478723	AKR1C2, CTSZ, C1QTNF1, DHRS9, ADH7, GPR68	40	475	16650	5.25789	0.999577	0.161861	7.73162
GOTERM_BP_FAT	GO:0034308~primary alcohol metabolic process	3	0.0617538	0.00496676	DHRS9, ADH7, ALDH3A2	40	45	16650	27.75	0.999684	0.16401	8.01034
GOTERM_BP_FAT	GO:2000026~regulation of multicellular organismal development	11	0.226431	0.00521936	ISG15, CXCL13, CAMP, TRPV2, COL1A1, GPR68, PTPRO, KLF4, COL5A1, TMEM176A, CXCL10	40	1721	16650	2.66052	0.999791	0.168214	8.40115
GOTERM_BP_FAT	GO:0097529~myeloid leukocyte migration	4	0.0823384	0.00607093	CCL22, RARRES2, PTPRO, CXCL10	40	159	16650	10.4717	0.999948	0.189222	9.70718
GOTERM_BP_FAT	GO:0032101~regulation of response to external stimulus	7	0.144092	0.00621477	RARRES2, CXCL13, LY86, C1QTNF1, PTPRO, KLF4, CXCL10	40	721	16650	4.04126	0.999959	0.189637	9.92606
GOTERM_BP_FAT	GO:0016337~single organismal cell-cell adhesion	7	0.144092	0.00638138	CXCL13, ITGB7, C1QTNF1, DSG1, RASAL3, HBB, KLF4	40	725	16650	4.01897	0.999968	0.190648	10.179
GOTERM_BP_FAT	GO:0071396~cellular response to lipid	6	0.123508	0.00639307	LY86, CAMP, COL1A1, KLF4, PMEPA1, CXCL10	40	509	16650	4.90668	0.999969	0.187527	10.1967
GOTERM_BP_FAT	GO:0010646~regulation of cell communication	15	0.308769	0.00645539	BST2, LY86, GZMB, ADH7, GPR68, PTPRO, CXCL10, AKR1C2, CCL22, C1QTNF1, RASAL3, COL1A1, PMEPA1, NEK6, KLF4	40	3020	16650	2.06747	0.999972	0.185834	10.2911
GOTERM_BP_FAT	GO:0006928~movement of cell or subcellular component	11	0.226431	0.00702204	CCL22, RARRES2, BST2, CXCL13, ITGB7, PLEKHO1, COL1A1, PTPRO, KLF4, COL5A1, CXCL10	40	1795	16650	2.55084	0.999989	0.196999	11.1452
GOTERM_BP_FAT	GO:0009966~regulation of signal transduction	14	0.288184	0.00720202	BST2, LY86, GZMB, ADH7, PTPRO, CXCL10, AKR1C2, CCL22, C1QTNF1, RASAL3, COL1A1, KLF4, NEK6, PMEPA1	40	2728	16650	2.13618	0.999992	0.198121	11.4149
GOTERM_BP_FAT	GO:0007267~cell-cell signaling	10	0.205846	0.00725559	CCL22, BST2, CXCL13, C1QTNF1, COL1A1, GPR68, NQO1, PTPRO, KLF4, CXCL10	40	1517	16650	2.7439	0.999992	0.196137	11.495
GOTERM_BP_FAT	GO:0023051~regulation of signaling	15	0.308769	0.00749069	BST2, LY86, GZMB, ADH7, GPR68, PTPRO, CXCL10, AKR1C2, CCL22, C1QTNF1, RASAL3, COL1A1, PMEPA1, NEK6, KLF4	40	3070	16650	2.03379	0.999995	0.198547	11.8458
GOTERM_BP_FAT	GO:0048247~lymphocyte chemotaxis	3	0.0617538	0.00760193	CCL22, CXCL13, CXCL10	40	56	16650	22.2991	0.999996	0.197976	12.0113
GOTERM_BP_FAT	GO:0045595~regulation of cell differentiation	10	0.205846	0.00812416	RARRES2, ISG15, TRPV2, COL1A1, GPR68, PTPRO, KLF4, COL5A1, TMEM176A, CXCL10	40	1544	16650	2.69592	0.999998	0.206814	12.7845
GOTERM_BP_FAT	GO:0040012~regulation of locomotion	7	0.144092	0.00838599	RARRES2, BST2, CXCL13, COL1A1, PTPRO, KLF4, CXCL10	40	768	16650	3.79395	0.999999	0.209486	13.1698
GOTERM_BP_FAT	GO:0009617~response to bacterium	6	0.123508	0.00841065	ISG15, CXCL13, LY86, CAMP, ADH7, CXCL10	40	544	16650	4.59099	0.999999	0.206871	13.206
GOTERM_BP_FAT	GO:0010647~positive regulation of cell communication	10	0.205846	0.00850029	AKR1C2, CCL22, BST2, LY86, C1QTNF1, GZMB, COL1A1, GPR68, NEK6, CXCL10	40	1555	16650	2.67685	0.999999	0.205742	13.3375
GOTERM_BP_FAT	GO:0042445~hormone metabolic process	4	0.0823384	0.00866493	AKR1C2, CTSZ, DHRS9, ADH7	40	181	16650	9.1989	0.999999	0.206243	13.5785
GOTERM_BP_FAT	GO:0023056~positive regulation of signaling	10	0.205846	0.0087822	AKR1C2, CCL22, BST2, LY86, C1QTNF1, GZMB, COL1A1, GPR68, NEK6, CXCL10	40	1563	16650	2.66315	0.999999	0.205738	13.7497
GOTERM_BP_FAT	GO:0098602~single organism cell adhesion	7	0.144092	0.00896488	CXCL13, ITGB7, C1QTNF1, DSG1, RASAL3, HBB, KLF4	40	779	16650	3.74037	1	0.206595	14.0159
GOTERM_BP_FAT	GO:0002548~monocyte chemotaxis	3	0.0617538	0.00896727	CCL22, PTPRO, CXCL10	40	61	16650	20.4713	1	0.20377	14.0194
GOTERM_BP_FAT	GO:0019221~cytokine-mediated signaling pathway	6	0.123508	0.00906042	CCL22, ISG15, BST2, CXCL13, FCGR1A, CXCL10	40	554	16650	4.50812	1	0.202842	14.1548
GOTERM_BP_FAT	GO:0050920~regulation of chemotaxis	4	0.0823384	0.00933213	RARRES2, CXCL13, PTPRO, CXCL10	40	186	16650	8.95161	1	0.205462	14.5487
GOTERM_BP_FAT	GO:0051270~regulation of cellular component movement	7	0.144092	0.010268	RARRES2, BST2, CXCL13, COL1A1, PTPRO, KLF4, CXCL10	40	802	16650	3.6331	1	0.220732	15.8923
GOTERM_BP_FAT	GO:0006809~nitric oxide biosynthetic process	3	0.0617538	0.0104339	NQO1, HBB, KLF4	40	66	16650	18.9205	1	0.220983	16.1283
GOTERM_BP_FAT	GO:0009636~response to toxic substance	4	0.0823384	0.0116659	GPX2, HBA2, NQO1, HBB	40	202	16650	8.24257	1	0.240682	17.8623
GOTERM_BP_FAT	GO:0046209~nitric oxide metabolic process	3	0.0617538	0.0116784	NQO1, HBB, KLF4	40	70	16650	17.8393	1	0.237913	17.8797
GOTERM_BP_FAT	GO:0045087~innate immune response	7	0.144092	0.0124366	CCL22, ISG15, BST2, LY86, FCGR1A, CAMP, GZMB	40	836	16650	3.48535	1	0.248262	18.9297
GOTERM_BP_FAT	GO:2001057~reactive nitrogen species metabolic process	3	0.0617538	0.012985	NQO1, HBB, KLF4	40	74	16650	16.875	1	0.254644	19.6813
GOTERM_BP_FAT	GO:0001944~vasculature development	6	0.123508	0.0133555	CXCL13, CAMP, COL1A1, KLF4, COL5A1, CXCL10	40	610	16650	4.09426	1	0.257844	20.1855
GOTERM_BP_FAT	GO:0007162~negative regulation of cell adhesion	4	0.0823384	0.0144838	C1QTNF1, COL1A1, PTPRO, KLF4	40	219	16650	7.60274	1	0.273269	21.7023
GOTERM_BP_FAT	GO:0007155~cell adhesion	10	0.205846	0.0147694	CXCL13, ITGB7, C1QTNF1, DSG1, RASAL3, COL1A1, PTPRO, HBB, KLF4, COL5A1	40	1699	16650	2.44997	1	0.274722	22.0819
GOTERM_BP_FAT	GO:0072593~reactive oxygen species metabolic process	4	0.0823384	0.0150178	HBA2, NQO1, HBB, KLF4	40	222	16650	7.5	1	0.275552	22.4106
GOTERM_BP_FAT	GO:0045765~regulation of angiogenesis	4	0.0823384	0.0150178	CXCL13, CAMP, KLF4, CXCL10	40	222	16650	7.5	1	0.275552	22.4106
GOTERM_BP_FAT	GO:0051128~regulation of cellular component organization	12	0.247015	0.0150449	BST2, CXCL13, TRPV2, PLEKHO1, GZMB, COL1A1, PTPRO, KLF4, PMEPA1, NEK6, COL5A1, CXCL10	40	2323	16650	2.15024	1	0.272933	22.4464
GOTERM_BP_FAT	GO:0022610~biological adhesion	10	0.205846	0.0150905	CXCL13, ITGB7, C1QTNF1, DSG1, RASAL3, COL1A1, PTPRO, HBB, KLF4, COL5A1	40	1705	16650	2.44135	1	0.270658	22.5067
GOTERM_BP_FAT	GO:0002690~positive regulation of leukocyte chemotaxis	3	0.0617538	0.0157794	RARRES2, CXCL13, CXCL10	40	82	16650	15.2287	1	0.278163	23.4105
GOTERM_BP_FAT	GO:0070098~chemokine-mediated signaling pathway	3	0.0617538	0.0157794	CCL22, CXCL13, CXCL10	40	82	16650	15.2287	1	0.278163	23.4105
GOTERM_BP_FAT	GO:0009967~positive regulation of signal transduction	9	0.185261	0.0160077	AKR1C2, CCL22, BST2, LY86, C1QTNF1, GZMB, COL1A1, NEK6, CXCL10	40	1428	16650	2.62342	1	0.278612	23.708
GOTERM_BP_FAT	GO:0030155~regulation of cell adhesion	6	0.123508	0.0164477	CXCL13, C1QTNF1, RASAL3, COL1A1, PTPRO, KLF4	40	643	16650	3.88414	1	0.282143	24.278
GOTERM_BP_FAT	GO:1903409~reactive oxygen species biosynthetic process	3	0.0617538	0.016888	NQO1, HBB, KLF4	40	85	16650	14.6912	1	0.285579	24.8445
GOTERM_BP_FAT	GO:0009611~response to wounding	6	0.123508	0.0170575	C1QTNF1, SPRR3, COL1A1, HBB, KLF4, COL5A1	40	649	16650	3.84823	1	0.285087	25.0614
GOTERM_BP_FAT	GO:0001523~retinoid metabolic process	3	0.0617538	0.0184166	RARRES2, DHRS9, ADH7	40	89	16650	14.0309	1	0.301114	26.7801
GOTERM_BP_FAT	GO:0051050~positive regulation of transport	7	0.144092	0.0191592	RARRES2, CAMP, TRPV2, C1QTNF1, GZMB, GPR68, CXCL10	40	920	16650	3.16712	1	0.308207	27.7035
GOTERM_BP_FAT	GO:1901342~regulation of vasculature development	4	0.0823384	0.0194822	CXCL13, CAMP, KLF4, CXCL10	40	245	16650	6.79592	1	0.30953	28.1016
GOTERM_BP_FAT	GO:0030334~regulation of cell migration	6	0.123508	0.0210366	RARRES2, BST2, CXCL13, COL1A1, KLF4, CXCL10	40	685	16650	3.64599	1	0.326759	29.9893
GOTERM_BP_FAT	GO:0040013~negative regulation of locomotion	4	0.0823384	0.0222976	BST2, CXCL13, PTPRO, KLF4	40	258	16650	6.45349	1	0.339572	31.4862
GOTERM_BP_FAT	GO:0051271~negative regulation of cellular component movement	4	0.0823384	0.0225229	BST2, CXCL13, PTPRO, KLF4	40	259	16650	6.42857	1	0.339263	31.7505
GOTERM_BP_FAT	GO:0002688~regulation of leukocyte chemotaxis	3	0.0617538	0.0229078	RARRES2, CXCL13, CXCL10	40	100	16650	12.4875	1	0.340899	32.1997
GOTERM_BP_FAT	GO:0002684~positive regulation of immune system process	7	0.144092	0.0231102	RARRES2, ISG15, CXCL13, FCGR1A, RASAL3, GPR68, CXCL10	40	960	16650	3.03516	1	0.340309	32.4349
GOTERM_BP_FAT	GO:0010035~response to inorganic substance	5	0.102923	0.0234894	HBA2, COL1A1, NQO1, HBB, KLF4	40	469	16650	4.43763	1	0.341831	32.8732
GOTERM_BP_FAT	GO:0032102~negative regulation of response to external stimulus	4	0.0823384	0.0243709	CXCL13, C1QTNF1, PTPRO, KLF4	40	267	16650	6.23596	1	0.349178	33.8822
GOTERM_BP_FAT	GO:0032103~positive regulation of response to external stimulus	4	0.0823384	0.0243709	RARRES2, CXCL13, LY86, CXCL10	40	267	16650	6.23596	1	0.349178	33.8822
GOTERM_BP_FAT	GO:0006955~immune response	9	0.185261	0.0251223	CCL22, ISG15, BST2, CXCL13, LY86, FCGR1A, CAMP, GZMB, CXCL10	40	1551	16650	2.41538	1	0.354816	34.7309
GOTERM_BP_FAT	GO:0010819~regulation of T cell chemotaxis	2	0.0411692	0.0254737	CXCL13, CXCL10	40	11	16650	75.6818	1	0.355803	35.1243
GOTERM_BP_FAT	GO:0055114~oxidation-reduction process	7	0.144092	0.0256177	GPX2, STEAP3, AKR1C2, DHRS9, ADH7, NQO1, ALDH3A2	40	983	16650	2.96414	1	0.354456	35.2849
GOTERM_BP_FAT	GO:0034754~cellular hormone metabolic process	3	0.0617538	0.0259774	AKR1C2, DHRS9, ADH7	40	107	16650	11.6706	1	0.355521	35.6843
GOTERM_BP_FAT	GO:0002687~positive regulation of leukocyte migration	3	0.0617538	0.0268836	RARRES2, CXCL13, CXCL10	40	109	16650	11.4564	1	0.362504	36.6804
GOTERM_BP_FAT	GO:2000145~regulation of cell motility	6	0.123508	0.0276573	RARRES2, BST2, CXCL13, COL1A1, KLF4, CXCL10	40	736	16650	3.39334	1	0.367875	37.5194
GOTERM_BP_FAT	GO:0098542~defense response to other organism	5	0.102923	0.0277558	ISG15, BST2, CXCL13, CAMP, CXCL10	40	494	16650	4.21306	1	0.366009	37.6254
GOTERM_BP_FAT	GO:0051093~negative regulation of developmental process	6	0.123508	0.0280841	GPR68, PTPRO, KLF4, COL5A1, TMEM176A, CXCL10	40	739	16650	3.37957	1	0.36658	37.9776
GOTERM_BP_FAT	GO:0070208~protein heterotrimerization	2	0.0411692	0.0323106	C1QTNF1, COL1A1	40	14	16650	59.4643	1	0.406263	42.3486
GOTERM_BP_FAT	GO:0050921~positive regulation of chemotaxis	3	0.0617538	0.0325839	RARRES2, CXCL13, CXCL10	40	121	16650	10.3202	1	0.405895	42.621
GOTERM_BP_FAT	GO:0032496~response to lipopolysaccharide	4	0.0823384	0.0333989	CXCL13, LY86, CAMP, CXCL10	40	302	16650	5.51325	1	0.410696	43.4263
GOTERM_BP_FAT	GO:0015671~oxygen transport	2	0.0411692	0.0345792	HBA2, HBB	40	15	16650	55.5	1	0.418773	44.5735
GOTERM_BP_FAT	GO:0042448~progesterone metabolic process	2	0.0411692	0.0345792	AKR1C2, DHRS9	40	15	16650	55.5	1	0.418773	44.5735
GOTERM_BP_FAT	GO:0051896~regulation of protein kinase B signaling	3	0.0617538	0.0350877	AKR1C2, C1QTNF1, KLF4	40	126	16650	9.91071	1	0.420473	45.061
GOTERM_BP_FAT	GO:0009615~response to virus	4	0.0823384	0.0359673	CCL22, ISG15, BST2, CXCL10	40	311	16650	5.3537	1	0.425494	45.8949
GOTERM_BP_FAT	GO:0042060~wound healing	5	0.102923	0.0371856	C1QTNF1, SPRR3, COL1A1, HBB, COL5A1	40	542	16650	3.83994	1	0.433381	47.0301
GOTERM_BP_FAT	GO:0002237~response to molecule of bacterial origin	4	0.0823384	0.0374375	CXCL13, LY86, CAMP, CXCL10	40	316	16650	5.26899	1	0.432629	47.262
GOTERM_BP_FAT	GO:0048585~negative regulation of response to stimulus	8	0.164677	0.0376385	BST2, CXCL13, C1QTNF1, RASAL3, ADH7, PTPRO, KLF4, PMEPA1	40	1369	16650	2.43243	1	0.43145	47.4464
GOTERM_BP_FAT	GO:0007166~cell surface receptor signaling pathway	12	0.247015	0.0385073	CCL22, ISG15, BST2, CXCL13, LY86, FCGR1A, ITGB7, COL1A1, PTPRO, KLF4, PMEPA1, CXCL10	40	2669	16650	1.87149	1	0.436029	48.2363
GOTERM_BP_FAT	GO:0006935~chemotaxis	5	0.102923	0.0393582	CCL22, RARRES2, CXCL13, PTPRO, CXCL10	40	552	16650	3.77038	1	0.440346	48.9992
GOTERM_BP_FAT	GO:0042330~taxis	5	0.102923	0.0395794	CCL22, RARRES2, CXCL13, PTPRO, CXCL10	40	553	16650	3.76356	1	0.439317	49.1958
GOTERM_BP_FAT	GO:0010818~T cell chemotaxis	2	0.0411692	0.0413538	CXCL13, CXCL10	40	18	16650	46.25	1	0.451071	50.747
GOTERM_BP_FAT	GO:0006898~receptor-mediated endocytosis	4	0.0823384	0.0433036	ASGR1, FCGR1A, HBA2, HBB	40	335	16650	4.97015	1	0.463792	52.4001
GOTERM_BP_FAT	GO:0015669~gas transport	2	0.0411692	0.0436017	HBA2, HBB	40	19	16650	43.8158	1	0.463243	52.6482
GOTERM_BP_FAT	GO:0043491~protein kinase B signaling	3	0.0617538	0.0441329	AKR1C2, C1QTNF1, KLF4	40	143	16650	8.73252	1	0.464514	53.0873
GOTERM_BP_FAT	GO:0001568~blood vessel development	5	0.102923	0.0448676	CAMP, COL1A1, KLF4, COL5A1, CXCL10	40	576	16650	3.61328	1	0.467321	53.6883
GOTERM_BP_FAT	GO:2000406~positive regulation of T cell migration	2	0.0411692	0.0458445	CXCL13, CXCL10	40	20	16650	41.625	1	0.471898	54.4762
GOTERM_BP_FAT	GO:0036211~protein modification process	15	0.308769	0.0459854	RARRES2, CAMP, SPRR2F, PTPRO, CXCL10, CCL22, ISG15, SPRR2D, SPRR2A, C1QTNF1, RASAL3, SPRR3, PMEPA1, NEK6, KLF4	40	3818	16650	1.63535	1	0.470138	54.5888
GOTERM_BP_FAT	GO:0006464~cellular protein modification process	15	0.308769	0.0459854	RARRES2, CAMP, SPRR2F, PTPRO, CXCL10, CCL22, ISG15, SPRR2D, SPRR2A, C1QTNF1, RASAL3, SPRR3, PMEPA1, NEK6, KLF4	40	3818	16650	1.63535	1	0.470138	54.5888
GOTERM_BP_FAT	GO:0071222~cellular response to lipopolysaccharide	3	0.0617538	0.0475121	LY86, CAMP, CXCL10	40	149	16650	8.38087	1	0.478642	55.7922
GOTERM_BP_FAT	GO:0061756~leukocyte adhesion to vascular endothelial cell	2	0.0411692	0.0480821	ITGB7, KLF4	40	21	16650	39.6429	1	0.479999	56.2337
GOTERM_BP_FAT	GO:1901623~regulation of lymphocyte chemotaxis	2	0.0411692	0.0480821	CXCL13, CXCL10	40	21	16650	39.6429	1	0.479999	56.2337
GOTERM_BP_FAT	GO:0042573~retinoic acid metabolic process	2	0.0411692	0.0480821	DHRS9, ADH7	40	21	16650	39.6429	1	0.479999	56.2337
GOTERM_BP_FAT	GO:0048646~anatomical structure formation involved in morphogenesis	7	0.144092	0.049623	CXCL13, CAMP, PLEKHO1, COL1A1, KLF4, COL5A1, CXCL10	40	1151	16650	2.53149	1	0.488256	57.4066
GOTERM_BP_FAT	GO:0002544~chronic inflammatory response	2	0.0411692	0.0503147	CXCL13, CAMP	40	22	16650	37.8409	1	0.490351	57.9235
GOTERM_BP_FAT	GO:0071219~cellular response to molecule of bacterial origin	3	0.0617538	0.0509835	LY86, CAMP, CXCL10	40	155	16650	8.05645	1	0.49225	58.4177
GOTERM_BP_FAT	GO:0002685~regulation of leukocyte migration	3	0.0617538	0.0515709	RARRES2, CXCL13, CXCL10	40	156	16650	8.00481	1	0.493556	58.8471
GOTERM_BP_FAT	GO:0098609~cell-cell adhesion	7	0.144092	0.0519217	CXCL13, ITGB7, C1QTNF1, DSG1, RASAL3, HBB, KLF4	40	1164	16650	2.50322	1	0.493232	59.1017
GOTERM_BP_FAT	GO:0043901~negative regulation of multi-organism process	3	0.0617538	0.0521607	ISG15, BST2, CAMP	40	157	16650	7.95382	1	0.492156	59.2742
GOTERM_BP_FAT	GO:0042744~hydrogen peroxide catabolic process	2	0.0411692	0.0525421	HBA2, HBB	40	23	16650	36.1957	1	0.492054	59.5481
GOTERM_BP_FAT	GO:0030168~platelet activation	3	0.0617538	0.0545442	C1QTNF1, COL1A1, HBB	40	161	16650	7.75621	1	0.502676	60.9579
GOTERM_BP_FAT	GO:0034341~response to interferon-gamma	3	0.0617538	0.0545442	CCL22, BST2, FCGR1A	40	161	16650	7.75621	1	0.502676	60.9579
GOTERM_BP_FAT	GO:0071495~cellular response to endogenous stimulus	7	0.144092	0.0557743	AKR1C2, RARRES2, CXCL13, CAMP, COL1A1, KLF4, PMEPA1	40	1185	16650	2.45886	1	0.507997	61.801
GOTERM_BP_FAT	GO:2000404~regulation of T cell migration	2	0.0411692	0.0569817	CXCL13, CXCL10	40	25	16650	33.3	1	0.513049	62.6119
GOTERM_BP_FAT	GO:0097305~response to alcohol	3	0.0617538	0.0575773	ADH7, NQO1, KLF4	40	166	16650	7.52259	1	0.514158	63.0059
GOTERM_BP_FAT	GO:0071229~cellular response to acid chemical	3	0.0617538	0.0575773	AKR1C2, COL1A1, KLF4	40	166	16650	7.52259	1	0.514158	63.0059
GOTERM_BP_FAT	GO:0043900~regulation of multi-organism process	4	0.0823384	0.0578076	ISG15, BST2, LY86, CAMP	40	377	16650	4.41645	1	0.512974	63.1572
GOTERM_BP_FAT	GO:0014070~response to organic cyclic compound	6	0.123508	0.0587921	DSG1, COL1A1, NQO1, KLF4, PMEPA1, CXCL10	40	906	16650	2.75662	1	0.516472	63.7975
GOTERM_BP_FAT	GO:2000403~positive regulation of lymphocyte migration	2	0.0411692	0.0591939	CXCL13, CXCL10	40	26	16650	32.0192	1	0.516346	64.0557
GOTERM_BP_FAT	GO:0001775~cell activation	6	0.123508	0.0597001	BST2, C1QTNF1, RASAL3, COL1A1, HBB, CXCL10	40	910	16650	2.74451	1	0.516857	64.3786
GOTERM_BP_FAT	GO:0008217~regulation of blood pressure	3	0.0617538	0.0606686	CTSZ, PTPRO, HBB	40	171	16650	7.30263	1	0.520141	64.9889
GOTERM_BP_FAT	GO:0007584~response to nutrient	3	0.0617538	0.0606686	COL1A1, NQO1, CXCL10	40	171	16650	7.30263	1	0.520141	64.9889
GOTERM_BP_FAT	GO:1902533~positive regulation of intracellular signal transduction	6	0.123508	0.0608465	AKR1C2, CCL22, BST2, C1QTNF1, NEK6, CXCL10	40	915	16650	2.72951	1	0.518662	65.0999
GOTERM_BP_FAT	GO:0022407~regulation of cell-cell adhesion	4	0.0823384	0.0611832	CXCL13, C1QTNF1, RASAL3, KLF4	40	386	16650	4.31347	1	0.518144	65.3092
GOTERM_BP_FAT	GO:0045596~negative regulation of cell differentiation	5	0.102923	0.0615964	GPR68, PTPRO, COL5A1, TMEM176A, CXCL10	40	640	16650	3.25195	1	0.518085	65.5643
GOTERM_BP_FAT	GO:0006468~protein phosphorylation	9	0.185261	0.0619046	CCL22, RARRES2, CAMP, C1QTNF1, RASAL3, KLF4, PMEPA1, NEK6, CXCL10	40	1852	16650	2.02281	1	0.517412	65.7535
GOTERM_BP_FAT	GO:0071216~cellular response to biotic stimulus	3	0.0617538	0.0631823	LY86, CAMP, CXCL10	40	175	16650	7.13571	1	0.522374	66.5273
GOTERM_BP_FAT	GO:0030335~positive regulation of cell migration	4	0.0823384	0.0646506	RARRES2, CXCL13, COL1A1, CXCL10	40	395	16650	4.21519	1	0.528309	67.3962
GOTERM_BP_FAT	GO:0009719~response to endogenous stimulus	8	0.164677	0.0654608	AKR1C2, RARRES2, CXCL13, CAMP, DSG1, COL1A1, KLF4, PMEPA1	40	1548	16650	2.15116	1	0.530424	67.8666
GOTERM_BP_FAT	GO:0042572~retinol metabolic process	2	0.0411692	0.0679922	DHRS9, ADH7	40	30	16650	27.75	1	0.541972	69.2954
GOTERM_BP_FAT	GO:0072358~cardiovascular system development	6	0.123508	0.0679933	CXCL13, CAMP, COL1A1, KLF4, COL5A1, CXCL10	40	945	16650	2.64286	1	0.539538	69.296
GOTERM_BP_FAT	GO:0072359~circulatory system development	6	0.123508	0.0679933	CXCL13, CAMP, COL1A1, KLF4, COL5A1, CXCL10	40	945	16650	2.64286	1	0.539538	69.296
GOTERM_BP_FAT	GO:0016310~phosphorylation	10	0.205846	0.0685005	CCL22, RARRES2, PDXK, CAMP, C1QTNF1, RASAL3, KLF4, PMEPA1, NEK6, CXCL10	40	2229	16650	1.86743	1	0.539868	69.575
GOTERM_BP_FAT	GO:2000147~positive regulation of cell motility	4	0.0823384	0.0702233	RARRES2, CXCL13, COL1A1, CXCL10	40	409	16650	4.0709	1	0.546675	70.505
GOTERM_BP_FAT	GO:0008207~C21-steroid hormone metabolic process	2	0.0411692	0.0745383	AKR1C2, DHRS9	40	33	16650	25.2273	1	0.566593	72.7182
GOTERM_BP_FAT	GO:0051272~positive regulation of cellular component movement	4	0.0823384	0.0747518	RARRES2, CXCL13, COL1A1, CXCL10	40	420	16650	3.96429	1	0.565264	72.8236
GOTERM_BP_FAT	GO:0040017~positive regulation of locomotion	4	0.0823384	0.0755891	RARRES2, CXCL13, COL1A1, CXCL10	40	422	16650	3.9455	1	0.56707	73.2331
GOTERM_BP_FAT	GO:0001932~regulation of protein phosphorylation	7	0.144092	0.0799598	CCL22, RARRES2, CAMP, C1QTNF1, KLF4, PMEPA1, CXCL10	40	1300	16650	2.24135	1	0.585987	75.278
GOTERM_BP_FAT	GO:0010470~regulation of gastrulation	2	0.0411692	0.0810396	KLF4, COL5A1	40	36	16650	23.125	1	0.588718	75.76
GOTERM_BP_FAT	GO:0009991~response to extracellular stimulus	4	0.0823384	0.0811344	ASGR1, COL1A1, NQO1, CXCL10	40	435	16650	3.82759	1	0.586799	75.8019
GOTERM_BP_FAT	GO:0044403~symbiosis, encompassing mutualism through parasitism	6	0.123508	0.0817389	CCL22, ISG15, BST2, ITGB7, CAMP, CXCL10	40	998	16650	2.50251	1	0.58728	76.0675
GOTERM_BP_FAT	GO:0044419~interspecies interaction between organisms	6	0.123508	0.0817389	CCL22, ISG15, BST2, ITGB7, CAMP, CXCL10	40	998	16650	2.50251	1	0.58728	76.0675
GOTERM_BP_FAT	GO:0032964~collagen biosynthetic process	2	0.0411692	0.0831967	COL1A1, COL5A1	40	37	16650	22.5	1	0.591692	76.6967
GOTERM_BP_FAT	GO:0007520~myoblast fusion	2	0.0411692	0.0831967	PLEKHO1, CXCL10	40	37	16650	22.5	1	0.591692	76.6967
GOTERM_BP_FAT	GO:0010596~negative regulation of endothelial cell migration	2	0.0411692	0.0874963	CXCL13, KLF4	40	39	16650	21.3462	1	0.608681	78.4631
GOTERM_BP_FAT	GO:0032846~positive regulation of homeostatic process	3	0.0617538	0.0879992	ISG15, GPR68, CXCL10	40	212	16650	5.89033	1	0.608569	78.6612
GOTERM_BP_FAT	GO:0031399~regulation of protein modification process	8	0.164677	0.0889676	CCL22, RARRES2, ISG15, CAMP, C1QTNF1, KLF4, PMEPA1, CXCL10	40	1664	16650	2.0012	1	0.610477	79.038
GOTERM_BP_FAT	GO:0030336~negative regulation of cell migration	3	0.0617538	0.0894142	BST2, CXCL13, KLF4	40	214	16650	5.83528	1	0.610117	79.2097
GOTERM_BP_FAT	GO:0030199~collagen fibril organization	2	0.0411692	0.0896387	COL1A1, COL5A1	40	40	16650	20.8125	1	0.608808	79.2955
GOTERM_BP_FAT	GO:2000401~regulation of lymphocyte migration	2	0.0411692	0.0896387	CXCL13, CXCL10	40	40	16650	20.8125	1	0.608808	79.2955
GOTERM_BP_FAT	GO:0042743~hydrogen peroxide metabolic process	2	0.0411692	0.0896387	HBA2, HBB	40	40	16650	20.8125	1	0.608808	79.2955
GOTERM_BP_FAT	GO:0061024~membrane organization	6	0.123508	0.0898588	CTSZ, FCGR1A, ITGB7, GZMB, NEK6, COL5A1	40	1027	16650	2.43184	1	0.607493	79.3793
GOTERM_BP_FAT	GO:0071822~protein complex subunit organization	8	0.164677	0.0912	CTSZ, CXCL13, C1QTNF1, HBA2, COL1A1, HBB, PMEPA1, COL5A1	40	1674	16650	1.98925	1	0.610954	79.8829
GOTERM_BP_FAT	GO:0002252~immune effector process	5	0.102923	0.094238	ISG15, BST2, FCGR1A, GZMB, CXCL10	40	742	16650	2.80492	1	0.621368	80.9814
GOTERM_BP_FAT	GO:0044255~cellular lipid metabolic process	6	0.123508	0.0945174	AKR1C2, RARRES2, DHRS9, ADH7, ALDH3A2, KLF4	40	1043	16650	2.39453	1	0.620291	81.0795
GOTERM_BP_FAT	GO:0001818~negative regulation of cytokine production	3	0.0617538	0.0958657	ISG15, BST2, KLF4	40	223	16650	5.59978	1	0.62356	81.5464
GOTERM_BP_FAT	GO:1904407~positive regulation of nitric oxide metabolic process	2	0.0411692	0.0960366	HBB, KLF4	40	43	16650	19.3605	1	0.622054	81.6048
GOTERM_BP_FAT	GO:0045429~positive regulation of nitric oxide biosynthetic process	2	0.0411692	0.0960366	HBB, KLF4	40	43	16650	19.3605	1	0.622054	81.6048
GOTERM_BP_FAT	GO:0070206~protein trimerization	2	0.0411692	0.0981595	C1QTNF1, COL1A1	40	44	16650	18.9205	1	0.628338	82.316
GOTERM_BP_FAT	GO:0015701~bicarbonate transport	2	0.0411692	0.0981595	HBA2, HBB	40	44	16650	18.9205	1	0.628338	82.316
GOTERM_BP_FAT	GO:0051259~protein oligomerization	4	0.0823384	0.0983271	C1QTNF1, HBA2, COL1A1, HBB	40	473	16650	3.52008	1	0.626829	82.371
GOTERM_BP_FAT	GO:2000146~negative regulation of cell motility	3	0.0617538	0.0987758	BST2, CXCL13, KLF4	40	227	16650	5.5011	1	0.626436	82.5175
Category	Term	Count	%	PValue	Genes	List Total	Pop Hits	Pop Total	Fold Enrichment	Bonferroni	Benjamini	FDR
GOTERM_MF_FAT	GO:0016209~antioxidant activity	4	0.0823384	0.000870436	GPX2, HBA2, NQO1, HBB	37	81	15478	20.658	0.189307	0.189307	1.11844
GOTERM_MF_FAT	GO:0016614~oxidoreductase activity, acting on CH-OH group of donors	4	0.0823384	0.00391237	AKR1C2, DHRS9, ADH7, ALDH3A2	37	137	15478	12.2138	0.611216	0.376474	4.93709
GOTERM_MF_FAT	GO:0004601~peroxidase activity	3	0.0617538	0.0046795	GPX2, HBA2, HBB	37	44	15478	28.5221	0.677098	0.313948	5.87837
GOTERM_MF_FAT	GO:0016684~oxidoreductase activity, acting on peroxide as acceptor	3	0.0617538	0.00532397	GPX2, HBA2, HBB	37	47	15478	26.7016	0.723766	0.275031	6.66249
GOTERM_MF_FAT	GO:0008009~chemokine activity	3	0.0617538	0.005775	CCL22, CXCL13, CXCL10	37	49	15478	25.6117	0.752368	0.243583	7.20767
GOTERM_MF_FAT	GO:0031720~haptoglobin binding	2	0.0411692	0.00696188	HBA2, HBB	37	3	15478	278.883	0.814311	0.24468	8.62827
GOTERM_MF_FAT	GO:0042379~chemokine receptor binding	3	0.0617538	0.00939726	CCL22, CXCL13, CXCL10	37	63	15478	19.9202	0.897249	0.277519	11.4806
GOTERM_MF_FAT	GO:0048248~CXCR3 chemokine receptor binding	2	0.0411692	0.0115769	CXCL13, CXCL10	37	5	15478	167.33	0.939573	0.295868	13.9636
GOTERM_MF_FAT	GO:0004022~alcohol dehydrogenase (NAD) activity	2	0.0411692	0.0184604	DHRS9, ADH7	37	8	15478	104.581	0.988785	0.392831	21.3894
GOTERM_MF_FAT	GO:0048407~platelet-derived growth factor binding	2	0.0411692	0.0252973	COL1A1, COL5A1	37	11	15478	76.059	0.997919	0.460714	28.1755
GOTERM_MF_FAT	GO:0016616~oxidoreductase activity, acting on the CH-OH group of donors, NAD or NADP as acceptor	3	0.0617538	0.0301966	AKR1C2, DHRS9, ADH7	37	117	15478	10.7263	0.999382	0.489198	32.7013
GOTERM_MF_FAT	GO:0005344~oxygen transporter activity	2	0.0411692	0.0320879	HBA2, HBB	37	14	15478	59.7606	0.999614	0.480557	34.3769
GOTERM_MF_FAT	GO:0005198~structural molecule activity	6	0.123508	0.0334579	SPRR2D, SPRR2A, SPRR3, SPRR2F, COL1A1, COL5A1	37	782	15478	3.20965	0.999726	0.467872	35.5665
GOTERM_MF_FAT	GO:0019838~growth factor binding	3	0.0617538	0.0355994	CXCL13, COL1A1, COL5A1	37	128	15478	9.80448	0.999839	0.464199	37.3863
GOTERM_MF_FAT	GO:0045236~CXCR chemokine receptor binding	2	0.0411692	0.0388325	CXCL13, CXCL10	37	17	15478	49.2146	0.999928	0.470777	40.0439
GOTERM_MF_FAT	GO:0004745~retinol dehydrogenase activity	2	0.0411692	0.0410705	DHRS9, ADH7	37	18	15478	46.4805	0.999959	0.468306	41.8223
GOTERM_MF_FAT	GO:0008201~heparin binding	3	0.0617538	0.053209	CXCL13, COL5A1, CXCL10	37	160	15478	7.84358	0.999998	0.539354	50.6487
GOTERM_MF_FAT	GO:0033764~steroid dehydrogenase activity, acting on the CH-OH group of donors, NAD or NADP as acceptor	2	0.0411692	0.060986	AKR1C2, DHRS9	37	27	15478	30.987	1	0.569365	55.6358
GOTERM_MF_FAT	GO:0016229~steroid dehydrogenase activity	2	0.0411692	0.0697077	AKR1C2, DHRS9	37	31	15478	26.9887	1	0.60009	60.6732
GOTERM_MF_FAT	GO:0005539~glycosaminoglycan binding	3	0.0617538	0.0840895	CXCL13, COL5A1, CXCL10	37	208	15478	6.03352	1	0.653	67.8416
GOTERM_MF_FAT	GO:0048020~CCR chemokine receptor binding	2	0.0411692	0.0890446	CCL22, CXCL13	37	40	15478	20.9162	1	0.657089	70.0177
GOTERM_MF_FAT	GO:0005125~cytokine activity	3	0.0617538	0.0939324	CCL22, CXCL13, CXCL10	37	222	15478	5.65303	1	0.660598	72.0304
Category	Term	Count	%	PValue	Genes	List Total	Pop Hits	Pop Total	Fold Enrichment	Bonferroni	Benjamini	FDR
GOTERM_CC_FAT	GO:0005576~extracellular region	27	0.555784	8.18323e-06	RARRES2, LY86, ADH7, ALDH3A2, CXCL10, ASGR1, GPX2, CCL22, ISG15, SBSN, C1QTNF1, ITGB7, RASAL3, NQO1, HBB, CTSZ, PDXK, BST2, CAMP, COL22A1, HBA2, PTPRO, COL5A1, CXCL13, DSG1, SPRR3, COL1A1	40	4623	14527	2.12107	0.00138202	0.00138202	0.009973
GOTERM_CC_FAT	GO:0044421~extracellular region part	24	0.49403	2.14563e-05	RARRES2, CTSZ, PDXK, BST2, LY86, CAMP, COL22A1, HBA2, PTPRO, COL5A1, ALDH3A2, CXCL10, GPX2, CCL22, CXCL13, SBSN, ITGB7, C1QTNF1, DSG1, RASAL3, SPRR3, COL1A1, NQO1, HBB	40	3878	14527	2.2476	0.00361959	0.00181144	0.0261472
GOTERM_CC_FAT	GO:0001533~cornified envelope	4	0.0823384	0.000250719	SPRR2D, SPRR2A, SPRR3, SPRR2F	40	46	14527	31.5804	0.0414914	0.0140263	0.30514
GOTERM_CC_FAT	GO:0031988~membrane-bounded vesicle	20	0.411692	0.00106863	RARRES2, CTSZ, PDXK, BST2, CAMP, TRPV2, HBA2, PTPRO, COL5A1, ALDH3A2, GPX2, FCGR1A, SBSN, ITGB7, DSG1, RASAL3, SPRR3, COL1A1, NQO1, HBB	40	3611	14527	2.01149	0.16531	0.0441685	1.29465
GOTERM_CC_FAT	GO:0070062~extracellular exosome	17	0.349938	0.0014824	RARRES2, CTSZ, PDXK, BST2, CAMP, HBA2, PTPRO, COL5A1, ALDH3A2, GPX2, SBSN, ITGB7, DSG1, RASAL3, SPRR3, NQO1, HBB	40	2811	14527	2.19636	0.221753	0.0489058	1.79179
GOTERM_CC_FAT	GO:1903561~extracellular vesicle	17	0.349938	0.00156595	RARRES2, CTSZ, PDXK, BST2, CAMP, HBA2, PTPRO, COL5A1, ALDH3A2, GPX2, SBSN, ITGB7, DSG1, RASAL3, SPRR3, NQO1, HBB	40	2825	14527	2.18548	0.232681	0.043182	1.8919
GOTERM_CC_FAT	GO:0043230~extracellular organelle	17	0.349938	0.00157207	RARRES2, CTSZ, PDXK, BST2, CAMP, HBA2, PTPRO, COL5A1, ALDH3A2, GPX2, SBSN, ITGB7, DSG1, RASAL3, SPRR3, NQO1, HBB	40	2826	14527	2.1847	0.233475	0.0372717	1.89923
GOTERM_CC_FAT	GO:0005581~collagen trimer	4	0.0823384	0.00255659	C1QTNF1, COL22A1, COL1A1, COL5A1	40	102	14527	14.2422	0.351191	0.052641	3.07172
GOTERM_CC_FAT	GO:0031838~haptoglobin-hemoglobin complex	2	0.0411692	0.0106966	HBA2, HBB	40	4	14527	181.588	0.837562	0.182856	12.2842
GOTERM_CC_FAT	GO:0005615~extracellular space	10	0.205846	0.0125564	CTSZ, CCL22, CXCL13, LY86, CAMP, C1QTNF1, HBA2, COL1A1, HBB, CXCL10	40	1444	14527	2.51506	0.881812	0.192286	14.273
GOTERM_CC_FAT	GO:0031012~extracellular matrix	6	0.123508	0.0131185	RARRES2, SBSN, DSG1, COL22A1, COL1A1, COL5A1	40	530	14527	4.11142	0.892653	0.183625	14.8658
GOTERM_CC_FAT	GO:0005788~endoplasmic reticulum lumen	4	0.0823384	0.0167653	CTSZ, COL22A1, COL1A1, COL5A1	40	202	14527	7.19158	0.94258	0.211886	18.6218
GOTERM_CC_FAT	GO:0098643~banded collagen fibril	2	0.0411692	0.0317563	COL1A1, COL5A1	40	12	14527	60.5292	0.99572	0.342643	32.5183
GOTERM_CC_FAT	GO:0005583~fibrillar collagen trimer	2	0.0411692	0.0317563	COL1A1, COL5A1	40	12	14527	60.5292	0.99572	0.342643	32.5183
GOTERM_CC_FAT	GO:0005833~hemoglobin complex	2	0.0411692	0.0317563	HBA2, HBB	40	12	14527	60.5292	0.99572	0.342643	32.5183
GOTERM_CC_FAT	GO:0060205~cytoplasmic membrane-bounded vesicle lumen	3	0.0617538	0.0322351	RARRES2, HBA2, HBB	40	105	14527	10.3764	0.996064	0.32668	32.9239
GOTERM_CC_FAT	GO:0031983~vesicle lumen	3	0.0617538	0.0328002	RARRES2, HBA2, HBB	40	106	14527	10.2785	0.996434	0.313223	33.3997
GOTERM_CC_FAT	GO:0016023~cytoplasmic, membrane-bounded vesicle	8	0.164677	0.0359584	CTSZ, RARRES2, FCGR1A, CAMP, TRPV2, HBA2, COL1A1, HBB	40	1183	14527	2.45596	0.997948	0.320778	36.0023
GOTERM_CC_FAT	GO:0071682~endocytic vesicle lumen	2	0.0411692	0.0446961	HBA2, HBB	40	17	14527	42.7265	0.99956	0.365278	42.7241
GOTERM_CC_FAT	GO:0098644~complex of collagen trimers	2	0.0411692	0.0600016	COL1A1, COL5A1	40	23	14527	31.5804	0.999971	0.440637	52.9584
GOTERM_CC_FAT	GO:0031226~intrinsic component of plasma membrane	9	0.185261	0.0788674	ASGR1, STEAP3, BST2, ITGB7, TRPV2, C1QTNF1, RASAL3, GPR68, PTPRO	40	1701	14527	1.92156	0.999999	0.518435	63.2574
GOTERM_CC_FAT	GO:0005771~multivesicular body	2	0.0411692	0.0972274	STEAP3, BST2	40	38	14527	19.1145	1	0.578656	71.2523

## Sheet: Genes unique or common to BK,FK
List of genes differentially expressed uniquely in BK or FK, or common to both BK and FK
Gene Symbol	Unique to BK	Unique to FK	Common to both BK and FK
ABCA6	0	0	1
ACP5	0	0	1
ACSL5	1	0	0
ADAM19	0	0	1
ADAM8	0	0	1
ADAMDEC1	0	0	1
ADAP2	0	0	1
ADH1A	0	0	1
ADH7	0	1	0
ADORA2A	0	0	1
ADORA3	1	0	0
ADRB2	1	0	0
AGR2	0	0	1
AHNAK	1	0	0
AIF1	0	0	1
AKR1C2	0	1	0
ALDH1A1	0	0	1
ALDH3A1	0	0	1
ALDH3A2	0	1	0
ALOX5	0	0	1
ALOX5AP	0	0	1
ALPL	1	0	0
AMICA1	0	0	1
ANGPTL4	0	0	1
ANGPTL5	0	0	1
ANGPTL7	0	0	1
ANTXR2	1	0	0
ANXA3	1	0	0
AP1S2	1	0	0
APM-1	1	0	0
APOC1	0	0	1
APOE	0	0	1
AQP1	0	0	1
AQP9	0	0	1
ARHGAP15	1	0	0
ARHGAP25	0	0	1
ARHGAP30	0	0	1
ARHGAP9	0	0	1
ARRB2	1	0	0
ASGR1	0	1	0
ASIP	0	0	1
BASP1	1	0	0
BATF	1	0	0
BCAT1	0	0	1
BID	1	0	0
BMP4	1	0	0
BST2	0	1	0
BTK	0	0	1
C10orf10	0	0	1
C10orf105	0	0	1
C11orf75	1	0	0
C12orf35	1	0	0
C14orf132	0	0	1
C15orf48	0	0	1
C19orf59	0	0	1
C1QB	0	0	1
C1QC	0	0	1
C1QTNF1	0	1	0
C21orf34	1	0	0
C21orf63	1	0	0
C2orf40	0	0	1
C3AR1	0	0	1
C4orf49	0	0	1
C5AR1	1	0	0
C5orf46	0	0	1
C7orf41	0	0	1
C8orf47	0	0	1
C9orf61	1	0	0
CA2	0	0	1
CAMP	0	1	0
CASP5	1	0	0
CCDC3	1	0	0
CCK	0	0	1
CCL13	0	0	1
CCL2	1	0	0
CCL20	0	0	1
CCL22	0	1	0
CCL3	0	0	1
CCL3L1	0	0	1
CCL3L3	0	0	1
CCL4L1	0	0	1
CCL4L2	0	0	1
CCL5	0	0	1
CCL7	0	0	1
CCL8	0	0	1
CCR1	0	0	1
CCRL2	0	0	1
CD14	0	0	1
CD163	0	0	1
CD2	1	0	0
CD209	0	0	1
CD247	0	0	1
CD300A	0	0	1
CD300C	0	0	1
CD33	0	0	1
CD34	1	0	0
CD3D	0	0	1
CD48	0	0	1
CD53	0	0	1
CD68	0	0	1
CD69	0	0	1
CD74	0	0	1
CD84	1	0	0
CD86	0	0	1
CD93	0	0	1
CEACAM3	1	0	0
CECR1	0	0	1
CFH	0	0	1
CHI3L2	0	0	1
CHST6	0	0	1
CLDN5	1	0	0
CLEC4A	0	0	1
CLEC5A	0	0	1
CMTM2	1	0	0
CMTM6	1	0	0
COL1A1	0	1	0
COL22A1	0	1	0
COL3A1	0	0	1
COL5A1	0	1	0
COL8A1	1	0	0
COL8A2	1	0	0
CORO1A	0	0	1
COX7A1	1	0	0
CPXM2	1	0	0
CRTAC1	0	0	1
CSF1R	0	0	1
CSF2RA	0	0	1
CSF3R	0	0	1
CSRP2	0	0	1
CTSF	1	0	0
CTSL1	1	0	0
CTSL2	0	1	0
CTSS	1	0	0
CTSZ	0	1	0
CXCL1	1	0	0
CXCL10	0	1	0
CXCL13	0	1	0
CXCL14	1	0	0
CXCL16	1	0	0
CXCL2	1	0	0
CXCL5	0	0	1
CXCL6	0	0	1
CXCR4	0	0	1
CYB5R4	1	0	0
CYBB	0	0	1
CYFIP2	0	0	1
CYP26A1	1	0	0
CYP27A1	1	0	0
CYTH4	0	0	1
CYTL1	0	0	1
DAPL1	0	0	1
DARC	1	0	0
DCDC5	0	0	1
DEFB4	0	0	1
DHRS9	0	1	0
DKK3	0	0	1
DOCK10	0	0	1
DOCK2	0	0	1
DOCK8	0	0	1
DPEP2	1	0	0
DRAM1	1	0	0
DSG1	0	1	0
ECGF1	0	0	1
ECM1	1	0	0
EFHD1	0	0	1
ELF3	1	0	0
EMILIN2	0	0	1
EMR2	0	0	1
EMR3	1	0	0
EMX2	1	0	0
ENPP1	1	0	0
EPB41L3	1	0	0
EPHX2	1	0	0
EPSTI1	0	0	1
ERO1L	1	0	0
EVI2A	1	0	0
EVI2B	0	0	1
F10	1	0	0
FA2H	0	0	1
FAM107A	0	0	1
FAM46B	1	0	0
FAM49B	1	0	0
FBLN5	1	0	0
FBP1	0	0	1
FCER1G	0	0	1
FCGR1A	0	1	0
FCGR2A	0	0	1
FCGR2B	0	0	1
FCGR3B	0	0	1
FCN1	0	0	1
FCRLB	0	0	1
FERMT3	0	0	1
FFAR2	0	0	1
FGD3	0	0	1
FGR	0	0	1
FHOD3	1	0	0
FLJ10916	1	0	0
FOSB	0	0	1
FOXQ1	0	0	1
FPR1	0	0	1
FPR2	0	0	1
FPR3	0	0	1
FYB	1	0	0
G0S2	0	0	1
GALNTL2	0	1	0
GAPT	1	0	0
GBP1	1	0	0
GBP5	0	0	1
GCA	1	0	0
GIMAP4	0	0	1
GJB4	0	0	1
GJB6	0	0	1
GK	0	0	1
GLIPR1	0	0	1
GLT25D2	0	0	1
GLT8D2	1	0	0
GMFG	0	0	1
GNG2	1	0	0
GOLSYN	0	0	1
GPR64	0	0	1
GPR65	1	0	0
GPR68	0	1	0
GPR84	0	0	1
GPRC5C	1	0	0
GPSM3	0	0	1
GPX2	0	1	0
GRP	0	0	1
GSTM3	0	0	1
GZMA	1	0	0
GZMB	0	1	0
H19	0	0	1
HAVCR2	0	0	1
HBA2	0	1	0
HBB	0	1	0
HBZ	1	0	0
HCK	0	0	1
HCLS1	0	0	1
HCST	0	0	1
HEPH	1	0	0
HES1	0	0	1
HES5	0	0	1
HIF1A	1	0	0
HK2	1	0	0
HK3	0	0	1
HLA-B	1	0	0
HLA-DMA	0	0	1
HLA-DMB	0	0	1
HLA-DPA1	0	0	1
HLA-DQA1	0	0	1
HLA-DRA	0	0	1
HLA-DRB1	1	0	0
HLA-DRB3	0	0	1
HLA-DRB4	0	0	1
HLA-DRB5	1	0	0
HLA-DRB6	0	0	1
HLA-F	1	0	0
HLF	0	0	1
HMOX1	1	0	0
HNRNPA3P1	1	0	0
HTRA1	0	0	1
IFI30	0	0	1
IGFBP2	1	0	0
IGFBP3	0	0	1
IGFBP6	0	0	1
IGSF6	0	0	1
IL10RA	1	0	0
IL11RA	1	0	0
IL18BP	0	0	1
IL18RAP	1	0	0
IL1A	1	0	0
IL1B	0	0	1
IL1R2	1	0	0
IL1RN	0	0	1
IL24	0	0	1
IL4I1	0	0	1
IL4R	1	0	0
IL6	1	0	0
IL7R	0	0	1
IL8	0	0	1
INMT	0	0	1
IRAK2	1	0	0
IRAK3	0	0	1
IRF8	0	0	1
IRX2	1	0	0
ISG15	0	1	0
ISLR	1	0	0
ITGA10	0	0	1
ITGAM	0	0	1
ITGAX	0	0	1
ITGB2	0	0	1
ITGB7	0	1	0
ITGBL1	0	0	1
JAM3	1	0	0
KAZALD1	1	0	0
KERA	0	0	1
KIT	1	0	0
KLF4	0	1	0
KLK6	0	0	1
KLRB1	1	0	0
KRT12	0	0	1
KRT16	0	0	1
KRT3	0	0	1
KRT4	0	0	1
KRT6B	0	0	1
KRT6C	1	0	0
KYNU	0	0	1
LAMB2	1	0	0
LAMC2	1	0	0
LAPTM5	0	0	1
LAT2	0	0	1
LCP1	0	0	1
LCP2	1	0	0
LILRA2	0	0	1
LILRA3	0	0	1
LILRA5	0	0	1
LILRA6	0	0	1
LILRB2	1	0	0
LILRB3	0	0	1
LILRB4	0	0	1
LMNB1	1	0	0
LOC100133583	0	0	1
LOC100133678	0	0	1
LOC100133875	1	0	0
LOC100134134	0	1	0
LOC284998	1	0	0
LOC400578	0	0	1
LOC401321	1	0	0
LOC606724	0	0	1
LOC646588	0	0	1
LOC649362	1	0	0
LOC650757	0	0	1
LOC728069	1	0	0
LOC728454	0	0	1
LOC728835	0	0	1
LOC730415	0	0	1
LOC731486	0	1	0
LPXN	0	0	1
LRG1	0	0	1
LRP4	0	0	1
LRRC25	0	0	1
LRRC33	0	1	0
LST1	0	0	1
LTB	0	0	1
LY86	0	1	0
LY96	1	0	0
LYN	0	0	1
LYPD6B	0	0	1
LYZ	0	0	1
MAMDC2	0	0	1
MARCO	0	0	1
MATK	0	0	1
MATN2	0	0	1
MFAP4	1	0	0
MFNG	0	0	1
MGC102966	0	0	1
MGC87042	0	0	1
MGP	1	0	0
MIR1974	1	0	0
MIR223	1	0	0
MMP1	0	0	1
MMP10	0	0	1
MMP12	0	0	1
MMP7	0	0	1
MMP9	0	0	1
MOXD1	1	0	0
MPP1	1	0	0
MS4A4A	1	0	0
MS4A6A	0	0	1
MS4A7	1	0	0
MSLN	0	0	1
MT1X	1	0	0
MUCL1	0	0	1
MXD1	1	0	0
MYO1F	0	0	1
MYO1G	0	0	1
MYOC	0	0	1
NAMPT	0	0	1
NCF2	0	0	1
NCF4	0	0	1
NCKAP1L	0	0	1
NEK6	0	1	0
NFE2	1	0	0
NINJ1	0	0	1
NLRP3	0	0	1
NOD2	0	0	1
NPL	1	0	0
NQO1	0	1	0
NRIP3	0	0	1
NRP1	1	0	0
NTRK2	0	0	1
OLFML1	1	0	0
OLFML2B	0	0	1
OLFML3	0	0	1
OLR1	1	0	0
ORM1	0	0	1
OSAP	0	0	1
OSCAR	0	0	1
OSM	0	0	1
P2RY13	1	0	0
PARVG	0	0	1
PAX6	0	0	1
PDE4B	1	0	0
PDGFD	1	0	0
PDGFRL	1	0	0
PDLIM7	0	0	1
PDXK	0	1	0
PFKFB3	1	0	0
PGBD3	0	0	1
PHACTR1	0	0	1
PHGDH	1	0	0
PI3	0	0	1
PIK3AP1	1	0	0
PILRA	0	0	1
PIR	0	0	1
PLA2G2A	1	0	0
PLA2G7	0	0	1
PLAC9	0	0	1
PLAUR	0	0	1
PLCG2	0	0	1
PLEK	0	0	1
PLEKHB2	1	0	0
PLEKHO1	0	1	0
PLEKHO2	0	0	1
PLIN2	1	0	0
PLLP	0	0	1
PLSCR1	1	0	0
PLTP	0	0	1
PMEPA1	0	1	0
PPBP	0	0	1
PRDM8	1	0	0
PRKCB1	0	0	1
PRODH	1	0	0
PROK2	0	0	1
PSAT1	0	0	1
PSCD4	0	0	1
PSCDBP	0	0	1
PTGDS	0	0	1
PTGER4	1	0	0
PTGS2	1	0	0
PTPN6	0	0	1
PTPRE	1	0	0
PTPRO	0	1	0
RAB31	0	0	1
RAC2	0	0	1
RAP1GAP	0	0	1
RAPGEF3	1	0	0
RARRES2	0	1	0
RASAL3	0	1	0
RASD1	0	0	1
RASSF2	0	0	1
RCAN2	1	0	0
RFTN1	0	0	1
RGS19	0	0	1
RILPL2	1	0	0
RIPK2	1	0	0
RIPK4	1	0	0
RNASE1	0	0	1
RNF150	1	0	0
RNF39	0	0	1
RP2	1	0	0
RPPH1	1	0	0
S100A12	1	0	0
S100A7	0	0	1
S100A7A	0	1	0
S100A8	0	0	1
S100A9	0	0	1
S100P	0	0	1
SAA2	0	0	1
SAMSN1	0	0	1
SASH3	0	0	1
SBSN	0	1	0
SCG5	0	0	1
SCGB2A1	0	0	1
SCIN	0	0	1
SCNN1A	1	0	0
SEPT04	1	0	0
SERPINA1	0	0	1
SERPINA5	1	0	0
SERPINB4	0	0	1
SERPINB7	0	0	1
SERPINE1	0	0	1
SERPINF1	1	0	0
SETBP1	1	0	0
SH2B3	0	0	1
SH3BGRL2	0	0	1
SH3GL3	0	0	1
SH3KBP1	0	0	1
SIGLEC10	1	0	0
SIGLEC14	0	0	1
SIGLEC5	1	0	0
SIRPA	0	0	1
SKAP2	1	0	0
SLA	0	0	1
SLAMF8	0	0	1
SLAMF9	0	1	0
SLC11A1	0	0	1
SLC15A3	0	0	1
SLC16A10	1	0	0
SLC22A17	0	0	1
SLC43A2	0	0	1
SLC43A3	1	0	0
SLC47A1	1	0	0
SLC4A11	0	0	1
SLC7A7	0	0	1
SLCO2B1	0	0	1
SLPI	0	0	1
SNORD3A	0	0	1
SNORD3C	0	0	1
SNORD3D	0	0	1
SNORD97	1	0	0
SNX10	1	0	0
SOD2	0	0	1
SOD3	0	0	1
SOX15	1	0	0
SPARCL1	0	0	1
SPI1	0	0	1
SPINK1	0	0	1
SPOCK1	0	0	1
SPP1	0	0	1
SPRR2A	0	1	0
SPRR2D	0	1	0
SPRR2F	0	1	0
SPRR3	0	1	0
SRGN	0	0	1
STEAP1	1	0	0
STEAP3	0	1	0
STX11	1	0	0
SUSD2	0	0	1
SVEP1	1	0	0
SYK	0	0	1
TBXAS1	0	0	1
TCEAL2	1	0	0
TFPI2	1	0	0
TGFBR3	0	0	1
TGM3	1	0	0
THBS4	0	0	1
THY1	0	0	1
TLR4	1	0	0
TLR8	0	0	1
TM4SF19	0	1	0
TMEM100	1	0	0
TMEM140	0	0	1
TMEM158	0	0	1
TMEM176A	0	1	0
TMEM71	1	0	0
TNC	0	0	1
TNF	0	0	1
TNFAIP6	0	0	1
TNFRSF1B	0	0	1
TNFSF13B	0	0	1
TNFSF14	1	0	0
TOB1	1	0	0
TREM1	0	0	1
TREML3	1	0	0
TRIM36	0	0	1
TRPV2	0	1	0
TSC22D1	0	0	1
TTYH3	0	0	1
TWIST1	1	0	0
TYROBP	0	0	1
UPB1	1	0	0
VCAN	0	0	1
VIT	1	0	0
VNN2	0	0	1
VNN3	1	0	0
VSIG4	0	0	1
WAS	0	0	1
WASPIP	1	0	0
WFDC1	1	0	0
WIPF1	1	0	0
ZBTB16	0	0	1
ZEB2	1	0	0
ZMYND15	1	0	0
ZNF750	1	0	0
