# Supplementary material for: Persistence of Innate Immune Pathways in Late Stage Human Bacterial and Fungal Keratitis: Results from a Comparative Transcriptome Analysis
Source: Front Cell Infect Microbiol. 2017 May 18;7:193. doi: 10.3389/fcimb.2017.00193 (PMC5435826; doi:10.3389/fcimb.2017.00193)
Supplement: Table S5 — Gene ontology term enrichment analysis for each of the seven most highly connected gene clusters in the network co-expression analysis (using DAVID v6.8). Normalized expression intensities of all differentially expressed genes in the bacterial and fungal keratitis vs. control comparisons used to create network graph in Miru). [file Table5.XLSX]

## Sheet: cluster1
TABLE S5. Gene ontology enrichment analysis results from DAVID v6.8 for each of the 7 most cohesive network clusters (normalised expression intensities of all differentially expressed genes in bacterial keratitis and fungal keratitis v controls used to create network graph)
Category	Term	Count	%	PValue	Genes	List Total	Pop Hits	Pop Total	Fold Enrichment	Bonferroni	Benjamini	FDR
GOTERM_BP_FAT	GO:0006955~immune response	134	0.367456	8.58594e-66	AQP9, AIF1, TNFSF14, TLR4, C1QC, TLR8, BTK, CD48, BATF, MARCO, LILRA2, LILRA3, LILRA5, PDE4B, CLEC4A, LILRA6, IL1B, ADAM8, SYK, MATK, C5AR1, GBP5, NCF2, BST2, NCF4, CCL4L1, CCL4L2, HLA-B, IL24, HLA-DQA1, HLA-F, IGSF6, LILRB2, C1QB, LAT2, PPBP, ARRB2, LILRB3, LILRB4, HLA-DPA1, VSIG4, CLEC5A, GBP1, HLA-DRA, C3AR1, IL1R2, MFNG, CCL3, LST1, FGR, HLA-DRB3, IFI30, ITGB2, CCL5, CD74, CCL7, ITGAM, SLC11A…	270	1551	16650	5.32775	3.63013e-62	3.63013e-62	1.6051e-62
GOTERM_BP_FAT	GO:0006952~defense response	121	0.331807	3.25133e-54	AIF1, TLR4, C1QC, TLR8, BTK, CD48, BATF, MARCO, LILRA2, LILRA3, APOE, LILRA5, CLEC4A, CSF3R, IL1B, ADAM8, SYK, MATK, C5AR1, GBP5, NCF2, BST2, CCL4L1, CCL4L2, HLA-B, IL24, HLA-DQA1, HLA-F, TNFAIP6, C1QB, LILRB2, PPBP, ARRB2, LILRB3, HLA-DPA1, VSIG4, CLEC5A, GBP1, HLA-DRA, C3AR1, IL1R2, CCL3, FGR, ADORA2A, HLA-DRB3, IFI30, ACP5, ITGB2, CCL5, CD74, CCL7, ITGAM, IRAK3, SLC11A1, DOCK2, ITGAX, HLA-DRB4…	270	1518	16650	4.91546	1.37466e-50	6.87331e-51	6.07821e-51
GOTERM_BP_FAT	GO:0002682~regulation of immune system process	114	0.312611	3.8212e-52	AIF1, TNFSF14, TLR4, C1QC, TLR8, BTK, CD48, MARCO, OSCAR, PDE4B, CLEC4A, CSF3R, IL1B, ADAM8, SYK, C5AR1, GBP5, BST2, CCL4L1, HLA-B, HLA-DQA1, HLA-F, HCST, C1QB, LILRB2, LAT2, PPBP, ARRB2, LILRB3, CD33, LILRB4, HLA-DPA1, VSIG4, GBP1, HLA-DRA, C3AR1, CCL3, LST1, FGR, ADORA2A, HLA-DRB3, ITGB2, CCL5, CD74, CCL7, ITGAM, IRAK3, SLC11A1, DOCK2, RAC2, ITGB7, RASAL3, HLA-DRB4, FCER1G, TYROBP, HAVCR2, PTPN…	270	1378	16650	5.1016	1.6156e-48	5.38534e-49	7.14356e-49
GOTERM_BP_FAT	GO:0050776~regulation of immune response	86	0.23583	3.94536e-42	TLR4, HLA-DMB, SKAP2, C1QC, TLR8, BTK, CD48, MARCO, NOD2, HMOX1, IL4R, PDE4B, OSCAR, CLEC4A, IL1B, PIK3AP1, ADAM8, SYK, IRAK2, C5AR1, GBP5, LYN, BST2, LY96, HLA-B, CTSS, NLRP3, RFTN1, WAS, HLA-DQA1, HLA-F, HCST, CD84, LILRB2, C1QB, LAT2, CD86, TNFSF13B, ARRB2, CD33, HLA-DPA1, SERPINB4, TREM1, FCRLB, VSIG4, GBP1, HLA-DRA, LCP2, C3AR1, FGR, HLA-DRB3, FFAR2, FPR1, ITGB2, FPR3, FPR2, CCL5, IL7R, CD74…	270	912	16650	5.81506	1.6681e-38	4.17024e-39	7.37566e-39
GOTERM_BP_FAT	GO:0002684~positive regulation of immune system process	87	0.238572	2.60824e-41	AIF1, TNFSF14, TLR4, HLA-DMB, SKAP2, C1QC, TLR8, BTK, MARCO, NOD2, HMOX1, IL4R, PDE4B, CLEC4A, IL1B, PIK3AP1, ADAM8, SYK, IRAK2, C5AR1, GBP5, LYN, LY96, CCL4L1, HLA-B, CTSS, NLRP3, RFTN1, WAS, HLA-DQA1, CD84, LILRB2, C1QB, LAT2, CD86, TNFSF13B, PPBP, ARRB2, PLA2G7, HLA-DPA1, CA2, VSIG4, GBP1, HLA-DRA, LCP2, C3AR1, CCL3, CXCL5, FGR, HLA-DRB3, FFAR2, CCR1, GPSM3, FPR1, ITGB2, FPR3, GPR68, FPR2, CCL…	270	960	16650	5.58854	1.10276e-37	2.20553e-38	4.87599e-38
GOTERM_BP_FAT	GO:0050900~leukocyte migration	55	0.150821	8.41019e-36	AIF1, MMP9, TNFSF14, MMP1, SLC7A7, CD48, CXCR4, CCL3L1, HMOX1, PDE4B, IL1B, CSF3R, ADAM8, SYK, C5AR1, MPP1, PTGER4, LYN, CCL4L1, CCL4L2, SIRPA, PTPRO, CD84, PPBP, PLA2G7, TREM1, C3AR1, CCL3, CXCL5, CCR1, FFAR2, GPSM3, FPR1, FPR3, ITGB2, FPR2, CCL5, CD74, ITGAM, CCL7, CCL22, RAC2, ITGAX, ITGB7, FCER1G, PTPN6, HCK, MYO1G, NCKAP1L, DOCK8, S100A12, CORO1A, CCL13, CD300A, CXCL16	270	376	16650	9.02039	3.55583e-32	5.92638e-33	1.57225e-32
GOTERM_BP_FAT	GO:0006954~inflammatory response	67	0.183728	5.44205e-35	AIF1, LY86, TLR4, TLR8, BTK, CCRL2, NOD2, CXCR4, CCL3L1, APOE, IL4R, HMOX1, IL1B, SERPINA1, ADAM8, SYK, IRAK2, C5AR1, IL18RAP, GBP5, PTGER4, LYN, LY96, CAMP, CCL4L1, CCL4L2, IL24, NLRP3, CD163, OSM, PROK2, TNFAIP6, PPBP, PLA2G7, IL1R2, C3AR1, CCL3, CXCL5, ADORA2A, FFAR2, CCR1, GPSM3, FPR1, ACP5, ITGB2, FPR3, GPR68, FPR2, CCL5, CCL7, SLC11A1, TNFRSF1B, CCL22, ALOX5AP, HLA-DRB4, FCER1G, SPP1, CSF1R…	270	637	16650	6.48613	2.3009e-31	3.287e-32	1.01737e-31
GOTERM_BP_FAT	GO:0045087~innate immune response	74	0.202923	6.61749e-34	KYNU, AIF1, LY86, TLR4, C1QC, TLR8, BTK, MARCO, NOD2, CCL3L1, LILRA5, CLEC4A, PIK3AP1, ADAM8, SYK, MATK, IRAK2, GBP5, LYN, BST2, NCF2, LY96, CAMP, CCL4L1, CCL4L2, HLA-B, CTSS, NLRP3, RFTN1, SIGLEC14, HLA-DQA1, HLA-F, CD84, C1QB, CD86, ARRB2, HLA-DPA1, SERPINB4, TREM1, VSIG4, CLEC5A, GBP1, HLA-DRA, CCL3, FGR, HLA-DRB3, FFAR2, IFI30, ITGB2, CCL5, CCL7, ITGAM, IRAK3, SLC11A1, CCL22, FCGR1A, FCN1, HL…	270	836	16650	5.45853	2.79787e-30	3.49734e-31	1.23711e-30
GOTERM_BP_FAT	GO:0048584~positive regulation of response to stimulus	111	0.304385	3.00138e-33	AIF1, MMP9, TNFSF14, TLR4, C1QC, TLR8, BTK, MARCO, PDE4B, CLEC4A, IL1B, ADAM8, SYK, C5AR1, GBP5, BST2, CCL4L1, CCL4L2, HLA-B, IL24, HLA-DQA1, HCST, C1QB, LAT2, PPBP, ARRB2, HLA-DPA1, VSIG4, NEK6, GBP1, HLA-DRA, C3AR1, CCL3, MFNG, FGR, ADORA2A, HLA-DRB3, ITGB2, CCL5, CD74, CCL7, ITGAM, IRAK3, SLC11A1, RAC2, HLA-DRB4, FCER1G, CSF1R, HAVCR2, PTPN6, MYO1G, NCKAP1L, S100A12, CD300A, CD209, PLCG2, CYFI…	270	2030	16650	3.37192	1.26898e-29	1.40998e-30	5.61095e-30
GOTERM_BP_FAT	GO:0050778~positive regulation of immune response	67	0.183728	4.19899e-33	TLR4, HLA-DMB, SKAP2, C1QC, TLR8, BTK, MARCO, NOD2, IL4R, PDE4B, CLEC4A, IL1B, PIK3AP1, ADAM8, SYK, IRAK2, C5AR1, GBP5, LYN, LY96, HLA-B, CTSS, NLRP3, RFTN1, WAS, HLA-DQA1, C1QB, CD86, LAT2, TNFSF13B, ARRB2, HLA-DPA1, VSIG4, GBP1, HLA-DRA, LCP2, C3AR1, FGR, HLA-DRB3, FFAR2, FPR1, ITGB2, FPR3, FPR2, CCL5, CD74, ITGAM, IRAK3, SLC11A1, LPXN, FCGR1A, FCN1, HLA-DRB4, FCER1G, HAVCR2, PTPN6, HCK, MYO1G,…	270	684	16650	6.04045	1.77533e-29	1.77533e-30	7.84982e-30
GOTERM_BP_FAT	GO:0060326~cell chemotaxis	41	0.11243	2.49116e-28	C3AR1, CCL3, NRP1, CXCL5, AIF1, FFAR2, CCR1, GPSM3, FPR1, TNFSF14, FPR3, ITGB2, FPR2, CCL5, CD74, CCL7, CCL22, RAC2, CXCR4, CCL3L1, PDE4B, CSF3R, FCER1G, IL1B, ADAM8, SYK, C5AR1, MPP1, LYN, CCL4L1, NCKAP1L, CCL4L2, PTPRO, S100A12, CORO1A, CCL13, ARRB2, PPBP, CXCL16, PLA2G7, TREM1	270	251	16650	10.073	1.05326e-24	9.57512e-26	4.65711e-25
GOTERM_BP_FAT	GO:0045321~leukocyte activation	64	0.175501	3.22075e-28	AIF1, SPI1, TNFSF14, TLR4, HLA-DMB, SKAP2, TLR8, BTK, CD48, BATF, NOD2, CD93, IL4R, HMOX1, IL1B, ADAM8, SYK, GAPT, PTGER4, LYN, BST2, NLRP3, WAS, HLA-DQA1, CD84, LILRB2, CD86, LAT2, TNFSF13B, PPBP, HLA-DPA1, VSIG4, LCP1, HLA-DRA, LCP2, CCL3, MFNG, LST1, FGR, ADORA2A, HLA-DRB3, ITGB2, CCL5, IL7R, CD74, SLC11A1, DOCK2, RAC2, RASAL3, HLA-DRB4, FCER1G, TYROBP, HAVCR2, PTPN6, NCKAP1L, DOCK8, SAMSN1, S…	270	747	16650	5.28336	1.36173e-24	1.13478e-25	6.02105e-25
GOTERM_BP_FAT	GO:0002253~activation of immune response	55	0.150821	2.52761e-27	TLR4, SKAP2, C1QC, TLR8, BTK, MARCO, NOD2, PDE4B, CLEC4A, PIK3AP1, ADAM8, SYK, IRAK2, C5AR1, LYN, LY96, CTSS, RFTN1, WAS, HLA-DQA1, C1QB, CD86, LAT2, ARRB2, HLA-DPA1, VSIG4, GBP1, LCP2, HLA-DRA, C3AR1, FGR, FFAR2, HLA-DRB3, FPR1, ITGB2, FPR3, FPR2, ITGAM, IRAK3, LPXN, FCGR1A, FCN1, HLA-DRB4, FCER1G, HAVCR2, PTPN6, HCK, MYO1G, NCKAP1L, CD300A, CD209, PLCG2, CYFIP2, FCGR2A, CD14	270	550	16650	6.16667	1.06867e-23	8.22056e-25	4.72525e-24
GOTERM_BP_FAT	GO:0031347~regulation of defense response	60	0.164532	3.65266e-27	TLR4, TLR8, BTK, CASP5, MARCO, NOD2, AP1S2, CCL3L1, APOE, CLEC4A, IL1B, PIK3AP1, ADAM8, SYK, IRAK2, C5AR1, GBP5, PTGER4, LYN, LY96, CCL4L1, CCL4L2, HLA-B, CTSS, RFTN1, NLRP3, OSM, TNFAIP6, CD86, ARRB2, PLA2G7, SERPINB4, IL1R2, C3AR1, CCL3, FGR, ADORA2A, FFAR2, GPSM3, ACP5, ITGB2, CCL5, CCL7, ITGAM, IRAK3, DOCK2, TNFRSF1B, ALOX5AP, FCN1, HLA-DRB4, FCER1G, HAVCR2, PTPN6, HCK, S100A12, PLSCR1, CCL13…	270	676	16650	5.47337	1.54435e-23	1.1031e-24	6.82849e-24
GOTERM_BP_FAT	GO:0001816~cytokine production	58	0.159048	5.45381e-27	TLR4, TLR8, BTK, CASP5, BATF, NOD2, IL4R, HMOX1, PDE4B, IL1B, ADAM8, LTB, SYK, C5AR1, GBP5, PTGER4, LYN, BST2, LY96, CAMP, HLA-B, RFTN1, NLRP3, CD84, LILRB2, CD86, ARRB2, SERPINB7, HLA-DPA1, TREM1, VSIG4, CLEC5A, GBP1, LCP2, IL1R2, C3AR1, CCL3, FGR, FFAR2, GPSM3, ACP5, CD74, IRAK3, SLC11A1, FCN1, HLA-DRB4, FCER1G, SRGN, CSF1R, HAVCR2, NCKAP1L, S100A12, ORM1, CYBB, IRF8, PLCG2, CD14, SASH3	270	631	16650	5.66825	2.30587e-23	1.53725e-24	1.01957e-23
GOTERM_BP_FAT	GO:0030595~leukocyte chemotaxis	36	0.0987194	9.09265e-27	C3AR1, CCL3, CXCL5, AIF1, FFAR2, CCR1, GPSM3, TNFSF14, ITGB2, CCL5, CD74, CCL7, CCL22, RAC2, CXCR4, CCL3L1, PDE4B, CSF3R, FCER1G, IL1B, ADAM8, SYK, C5AR1, MPP1, LYN, NCKAP1L, CCL4L1, CCL4L2, PTPRO, S100A12, CORO1A, CCL13, PPBP, CXCL16, PLA2G7, TREM1	270	194	16650	11.4433	3.84437e-23	2.40273e-24	1.69983e-23
GOTERM_BP_FAT	GO:0002252~immune effector process	62	0.170017	1.0674e-26	TLR4, HLA-DMB, C1QC, TLR8, BTK, BATF, NOD2, AP1S2, IL4R, HMOX1, IL1B, SYK, GAPT, C5AR1, PTGER4, LYN, BST2, HLA-B, NLRP3, RFTN1, WAS, CD84, C1QB, CD86, LAT2, PPBP, ARRB2, SERPINB4, TREM1, VSIG4, LCP1, GBP1, C3AR1, CCL3, MFNG, FGR, CXCL5, FFAR2, IL7R, CD74, IRAK3, SLC11A1, DOCK2, ITGAX, RAC2, FCGR1A, FCN1, HLA-DRB4, FCER1G, TYROBP, HAVCR2, PTPN6, HCK, MYO1G, NCKAP1L, PLSCR1, CORO1A, CD300A, PLCG2, …	270	742	16650	5.15274	4.51298e-23	2.65469e-24	1.99546e-23
GOTERM_BP_FAT	GO:0002757~immune response-activating signal transduction	52	0.142595	1.18126e-26	TLR4, SKAP2, TLR8, BTK, MARCO, NOD2, PDE4B, CLEC4A, PIK3AP1, ADAM8, SYK, IRAK2, C5AR1, LYN, LY96, CTSS, RFTN1, WAS, HLA-DQA1, CD86, LAT2, ARRB2, HLA-DPA1, GBP1, LCP2, HLA-DRA, C3AR1, FGR, FFAR2, HLA-DRB3, FPR1, FPR3, ITGB2, FPR2, ITGAM, IRAK3, LPXN, FCGR1A, FCN1, HLA-DRB4, FCER1G, HAVCR2, PTPN6, HCK, MYO1G, NCKAP1L, CD300A, CD209, PLCG2, CYFIP2, FCGR2A, CD14	270	498	16650	6.43909	4.99435e-23	2.77464e-24	2.2083e-23
GOTERM_BP_FAT	GO:0001775~cell activation	68	0.18647	1.30631e-26	AIF1, FERMT3, SPI1, TNFSF14, TLR4, HLA-DMB, SKAP2, TLR8, BTK, CD48, BATF, NOD2, CD93, APOE, IL4R, HMOX1, IL1B, ADAM8, SYK, GAPT, PTGER4, LYN, BST2, NLRP3, WAS, HLA-DQA1, CD84, LILRB2, CD86, LAT2, TNFSF13B, PPBP, ARRB2, HLA-DPA1, VSIG4, LCP1, HLA-DRA, LCP2, CCL3, MFNG, LST1, FGR, ADORA2A, HLA-DRB3, ITGB2, CCL5, IL7R, CD74, SLC11A1, DOCK2, RAC2, RASAL3, HLA-DRB4, FCER1G, TYROBP, HAVCR2, PTPN6, PLEK…	270	910	16650	4.60806	5.52309e-23	2.90689e-24	2.44209e-23
GOTERM_BP_FAT	GO:0002764~immune response-regulating signaling pathway	53	0.145337	2.98371e-26	TLR4, SKAP2, TLR8, BTK, MARCO, NOD2, PDE4B, CLEC4A, PIK3AP1, ADAM8, SYK, IRAK2, C5AR1, LYN, LY96, CTSS, RFTN1, WAS, HLA-DQA1, LILRB2, CD86, LAT2, ARRB2, HLA-DPA1, GBP1, LCP2, HLA-DRA, C3AR1, FGR, FFAR2, HLA-DRB3, FPR1, FPR3, ITGB2, FPR2, ITGAM, IRAK3, LPXN, FCGR1A, FCN1, HLA-DRB4, FCER1G, HAVCR2, PTPN6, HCK, MYO1G, NCKAP1L, CD300A, CD209, PLCG2, CYFIP2, FCGR2A, CD14	270	531	16650	6.15505	1.26151e-22	6.30756e-24	5.57791e-23
GOTERM_BP_FAT	GO:0001817~regulation of cytokine production	53	0.145337	1.48615e-24	TLR4, TLR8, BTK, CASP5, NOD2, IL4R, HMOX1, PDE4B, IL1B, ADAM8, LTB, SYK, GBP5, C5AR1, PTGER4, LYN, BST2, LY96, CAMP, HLA-B, NLRP3, CD84, LILRB2, CD86, ARRB2, SERPINB7, HLA-DPA1, VSIG4, CLEC5A, GBP1, IL1R2, C3AR1, CCL3, FGR, FFAR2, GPSM3, ACP5, CD74, IRAK3, SLC11A1, FCN1, HLA-DRB4, FCER1G, SRGN, CSF1R, HAVCR2, NCKAP1L, ORM1, CYBB, IRF8, PLCG2, CD14, SASH3	270	577	16650	5.66436	6.28345e-21	2.99212e-22	2.7783e-21
GOTERM_BP_FAT	GO:0007166~cell surface receptor signaling pathway	112	0.307127	1.54368e-23	MMP9, TNFSF14, TLR4, CD53, BTK, MARCO, APOE, PDE4B, CLEC4A, CSF3R, IL1B, ADAM8, SYK, MATK, C5AR1, NCF2, BST2, NCF4, CCL4L1, CCL4L2, HLA-B, PTPRO, HLA-DQA1, HLA-F, IGSF6, LILRB2, LAT2, PPBP, ARRB2, LILRB3, HLA-DPA1, GBP1, HLA-DRA, IL1R2, C3AR1, CCL3, MFNG, FGR, ADORA2A, HLA-DRB3, IFI30, ITGB2, CCL5, CD74, CCL7, ITGAM, IRAK3, ITGAX, ITGB7, HLA-DRB4, FCER1G, TYROBP, CSF1R, PTPN6, MYO1G, NCKAP1L, COR…	270	2669	16650	2.58774	6.52666e-20	2.96666e-21	2.88583e-20
GOTERM_BP_FAT	GO:0009605~response to external stimulus	97	0.265994	3.20751e-23	AIF1, TNFSF14, TLR4, TLR8, BTK, BATF, APOE, PDE4B, IL1B, CSF3R, ADAM8, SYK, GBP5, C5AR1, BST2, CCL4L1, CCL4L2, IL24, HLA-B, PTPRO, TNFAIP6, LILRB2, PPBP, ARRB2, GBP1, IL1R2, C3AR1, CCL3, FGR, ADORA2A, ACP5, ITGB2, CCL5, CCL7, CD74, IRAK3, SLC11A1, DOCK2, ITGAX, RAC2, HLA-DRB4, FCER1G, SPP1, CSF1R, HAVCR2, NCKAP1L, S100A12, CORO1A, CXCL16, PLCG2, KYNU, NRP1, LY86, CASP5, CCRL2, ASGR1, NOD2, AP1S2,…	270	2073	16650	2.88551	1.35613e-19	5.89624e-21	5.99629e-20
GOTERM_BP_FAT	GO:0034097~response to cytokine	59	0.16179	1.46779e-22	KYNU, AIF1, TNFSF14, CCRL2, CXCR4, CCL3L1, IL4R, IL1B, CSF3R, LTB, CSF2RA, SYK, IRAK2, IL18RAP, GBP5, BST2, CAMP, CCL4L1, CCL4L2, HLA-B, IL24, HLA-DQA1, HLA-F, OSM, CD86, IL18BP, TNFSF13B, PPBP, HLA-DPA1, GBP1, HLA-DRA, IL1R2, CCL3, CXCL5, CCR1, HLA-DRB3, ACP5, IFI30, IL7R, CCL5, CD74, CCL7, SLC11A1, IRAK3, TNFRSF1B, CCL22, IL10RA, FCGR1A, HLA-DRB4, CSF1R, PTPN6, HCK, HCLS1, PLSCR1, CORO1A, CCL13…	270	802	16650	4.53658	6.20582e-19	2.58576e-20	2.74397e-19
GOTERM_BP_FAT	GO:0097529~myeloid leukocyte migration	30	0.0822662	1.82039e-22	C3AR1, CCL3, AIF1, CCR1, ITGB2, CCL5, CD74, CCL7, CCL22, RAC2, CCL3L1, PDE4B, FCER1G, IL1B, CSF3R, ADAM8, SYK, C5AR1, MPP1, PTGER4, NCKAP1L, CCL4L1, CCL4L2, PTPRO, S100A12, CCL13, PPBP, CD300A, PLA2G7, TREM1	270	159	16650	11.6352	7.6966e-19	3.07864e-20	3.40313e-19
GOTERM_BP_FAT	GO:0046649~lymphocyte activation	53	0.145337	2.1682e-22	AIF1, SPI1, TNFSF14, TLR4, HLA-DMB, SKAP2, BTK, CD48, BATF, NOD2, IL4R, IL1B, ADAM8, SYK, GAPT, PTGER4, LYN, BST2, NLRP3, WAS, HLA-DQA1, LILRB2, CD86, LAT2, TNFSF13B, HLA-DPA1, VSIG4, LCP1, HLA-DRA, MFNG, LST1, ADORA2A, HLA-DRB3, ITGB2, IL7R, CCL5, CD74, SLC11A1, DOCK2, RAC2, RASAL3, HLA-DRB4, FCER1G, HAVCR2, PTPN6, NCKAP1L, DOCK8, SAMSN1, CORO1A, CD300A, CD209, PLCG2, SASH3	270	643	16650	5.08294	9.16714e-19	3.52582e-20	4.05335e-19
GOTERM_BP_FAT	GO:0031349~positive regulation of defense response	43	0.117915	2.48579e-22	CCL3, FFAR2, GPSM3, TLR4, ITGB2, CCL5, TLR8, CCL7, ITGAM, BTK, MARCO, IRAK3, NOD2, CCL3L1, ALOX5AP, FCN1, CLEC4A, IL1B, FCER1G, PIK3AP1, ADAM8, SYK, HAVCR2, IRAK2, GBP5, PTGER4, LYN, LY96, HCK, CCL4L1, CCL4L2, CTSS, RFTN1, S100A12, OSM, PLSCR1, CCL13, CD86, ARRB2, CD209, PLCG2, PLA2G7, CD14	270	402	16650	6.59619	1.05099e-18	3.89257e-20	4.64708e-19
GOTERM_BP_FAT	GO:0032101~regulation of response to external stimulus	55	0.150821	1.07708e-21	NRP1, AIF1, LY86, TNFSF14, TLR4, BTK, CASP5, NOD2, AP1S2, CXCR4, CCL3L1, APOE, IL1B, PIK3AP1, ADAM8, SYK, GBP5, C5AR1, MPP1, PTGER4, LYN, LY96, CCL4L1, CCL4L2, NLRP3, PTPRO, OSM, TNFAIP6, PPBP, PLA2G7, IL1R2, C3AR1, CCL3, CXCL5, ADORA2A, CCR1, FFAR2, GPSM3, ACP5, CCL5, CD74, CCL7, DOCK2, TNFRSF1B, RAC2, ALOX5AP, HLA-DRB4, FCER1G, SPP1, HAVCR2, PLEK, HCK, NCKAP1L, S100A12, CCL13	270	721	16650	4.70411	4.55391e-18	1.6264e-19	2.01356e-18
GOTERM_BP_FAT	GO:0097530~granulocyte migration	26	0.0712973	1.38232e-21	C3AR1, CCL3, ITGB2, CCL5, CCL7, CD74, CCL22, RAC2, CCL3L1, PDE4B, IL1B, FCER1G, CSF3R, ADAM8, SYK, C5AR1, PTGER4, MPP1, NCKAP1L, CCL4L1, CCL4L2, S100A12, CCL13, PPBP, CD300A, TREM1	270	114	16650	14.0643	5.84443e-18	2.01532e-19	2.58418e-18
GOTERM_BP_FAT	GO:0016477~cell migration	70	0.191954	1.39626e-21	NRP1, AIF1, MMP9, FERMT3, TNFSF14, MMP1, SLC7A7, CD48, CXCR4, CCL3L1, APOE, HMOX1, PDE4B, CSF3R, IL1B, ADAM8, MATK, SYK, C5AR1, MPP1, PTGER4, LYN, BST2, CCL4L1, CCL4L2, IL24, PTPRO, SIRPA, MMP12, CD84, TNFAIP6, PPBP, ARRB2, SH3KBP1, PLA2G7, VCAN, TREM1, LCP1, C3AR1, CCL3, FGR, CXCL5, FFAR2, CCR1, GPSM3, FPR1, ITGB2, FPR3, FPR2, CCL5, CD74, CCL7, ITGAM, CCL22, ITGAX, RAC2, ITGB7, PLEKHO1, FCER1G, …	270	1184	16650	3.64583	5.9034e-18	1.9678e-19	2.61025e-18
GOTERM_BP_FAT	GO:0048870~cell motility	74	0.202923	2.26255e-21	NRP1, AIF1, MMP9, FERMT3, TNFSF14, MMP1, SLC7A7, CD48, CXCR4, CCL3L1, APOE, HMOX1, PDE4B, CSF3R, IL1B, DOCK10, ADAM8, SYK, MATK, C5AR1, LYN, BST2, PTGER4, MPP1, CCL4L1, CCL4L2, IL24, WAS, PTPRO, SIRPA, MMP12, CD84, TNFAIP6, PPBP, ARRB2, SH3KBP1, PLA2G7, VCAN, TREM1, LCP1, C3AR1, CCL3, FGR, CXCL5, FFAR2, CCR1, GPSM3, FPR1, ITGB2, FPR3, FPR2, CCL5, CD74, CCL7, ITGAM, CCL22, ITGAX, RAC2, ITGB7, PLEK…	270	1330	16650	3.43108	9.56606e-18	3.08583e-19	4.22973e-18
GOTERM_BP_FAT	GO:0051674~localization of cell	74	0.202923	2.26255e-21	NRP1, AIF1, MMP9, FERMT3, TNFSF14, MMP1, SLC7A7, CD48, CXCR4, CCL3L1, APOE, HMOX1, PDE4B, CSF3R, IL1B, DOCK10, ADAM8, SYK, MATK, C5AR1, LYN, BST2, PTGER4, MPP1, CCL4L1, CCL4L2, IL24, WAS, PTPRO, SIRPA, MMP12, CD84, TNFAIP6, PPBP, ARRB2, SH3KBP1, PLA2G7, VCAN, TREM1, LCP1, C3AR1, CCL3, FGR, CXCL5, FFAR2, CCR1, GPSM3, FPR1, ITGB2, FPR3, FPR2, CCL5, CD74, CCL7, ITGAM, CCL22, ITGAX, RAC2, ITGB7, PLEK…	270	1330	16650	3.43108	9.56606e-18	3.08583e-19	4.22973e-18
GOTERM_BP_FAT	GO:1990266~neutrophil migration	24	0.0658129	4.08929e-21	C3AR1, CCL3, C5AR1, MPP1, NCKAP1L, CCL4L1, ITGB2, CCL4L2, CCL5, CD74, CCL7, S100A12, CCL22, CCL13, PPBP, RAC2, CCL3L1, PDE4B, CSF3R, IL1B, FCER1G, TREM1, ADAM8, SYK	270	94	16650	15.7447	1.72895e-17	5.40297e-19	7.64474e-18
GOTERM_BP_FAT	GO:0002274~myeloid leukocyte activation	28	0.0767817	4.52848e-21	CCL3, FGR, AIF1, SPI1, TLR4, CCL5, TLR8, BTK, BATF, CD48, SLC11A1, DOCK2, RAC2, CD93, HMOX1, IL4R, FCER1G, TYROBP, SYK, HAVCR2, LYN, S100A12, CD84, CD86, LAT2, PPBP, CD300A, LCP2	270	147	16650	11.746	1.91464e-17	5.80194e-19	8.46578e-18
GOTERM_BP_FAT	GO:0040011~locomotion	79	0.216634	5.83385e-21	NRP1, AIF1, MMP9, FERMT3, TNFSF14, MMP1, SLC7A7, CD48, CCRL2, CXCR4, CCL3L1, APOE, HMOX1, PDE4B, CSF3R, IL1B, DOCK10, ADAM8, SYK, MATK, C5AR1, LYN, BST2, PTGER4, MPP1, CCL4L1, CCL4L2, IL24, WAS, PTPRO, SIRPA, MMP12, CD84, PROK2, TNFAIP6, PPBP, ARRB2, SH3KBP1, PLA2G7, VCAN, TREM1, LCP1, C3AR1, CCL3, CXCL5, FGR, ADORA2A, FFAR2, CCR1, GPSM3, FPR1, ITGB2, FPR3, FPR2, CCL5, CD74, CCL7, ITGAM, DOCK2, C…	270	1530	16650	3.1841	2.46655e-17	7.25457e-19	1.09061e-17
GOTERM_BP_FAT	GO:0032103~positive regulation of response to external stimulus	35	0.0959772	6.00699e-21	C3AR1, CCL3, NRP1, CXCL5, AIF1, LY86, FFAR2, CCR1, GPSM3, TNFSF14, TLR4, CCL5, CD74, CCL7, BTK, NOD2, RAC2, CCL3L1, ALOX5AP, FCER1G, IL1B, ADAM8, HAVCR2, C5AR1, GBP5, PTGER4, LY96, NCKAP1L, CCL4L1, CCL4L2, S100A12, OSM, CCL13, PPBP, PLA2G7	270	267	16650	8.08365	2.53976e-17	7.25645e-19	1.12298e-17
GOTERM_BP_FAT	GO:0002443~leukocyte mediated immunity	39	0.106946	1.37367e-20	CCL3, FGR, CXCL5, TLR4, IL7R, C1QC, CD74, TLR8, BTK, BATF, SLC11A1, NOD2, RAC2, IL4R, HMOX1, HLA-DRB4, FCER1G, IL1B, SYK, GAPT, HAVCR2, PTPN6, BST2, LYN, MYO1G, HLA-B, RFTN1, NLRP3, WAS, CD84, C1QB, LAT2, CORO1A, ARRB2, PPBP, CD300A, SERPINB4, TREM1, SASH3	270	356	16650	6.75562	5.80787e-17	1.6133e-18	2.56801e-17
GOTERM_BP_FAT	GO:0071345~cellular response to cytokine stimulus	53	0.145337	1.43561e-20	AIF1, TNFSF14, CCRL2, CXCR4, CCL3L1, IL4R, IL1B, CSF3R, LTB, CSF2RA, SYK, IRAK2, IL18RAP, GBP5, BST2, CAMP, CCL4L1, CCL4L2, IL24, HLA-B, HLA-DQA1, HLA-F, OSM, CD86, IL18BP, TNFSF13B, PPBP, HLA-DPA1, GBP1, HLA-DRA, IL1R2, CCL3, CXCL5, CCR1, HLA-DRB3, IFI30, IL7R, CCL5, CCL7, CD74, IRAK3, TNFRSF1B, CCL22, IL10RA, FCGR1A, HLA-DRB4, CSF1R, PTPN6, HCK, HCLS1, CORO1A, CCL13, IRF8	270	706	16650	4.62937	6.06976e-17	1.64047e-18	2.68381e-17
GOTERM_BP_FAT	GO:0007159~leukocyte cell-cell adhesion	44	0.120657	7.08857e-20	ADORA2A, AIF1, HLA-DRB3, FERMT3, TNFSF14, ITGB2, HLA-DMB, IL7R, CCL5, CD74, CD48, BATF, SLC11A1, DOCK2, NOD2, RAC2, IL4R, ITGB7, RASAL3, HLA-DRB4, FCER1G, IL1B, ADAM8, SYK, HAVCR2, PTPN6, PTGER4, LYN, NCKAP1L, DOCK8, NLRP3, WAS, HLA-DQA1, LILRB2, CD86, CORO1A, TNFSF13B, CD300A, CD209, HLA-DPA1, VSIG4, LCP1, SASH3, HLA-DRA	270	491	16650	5.52614	2.99705e-16	7.88697e-18	1.32518e-16
GOTERM_BP_FAT	GO:0030593~neutrophil chemotaxis	22	0.0603285	1.36613e-19	C3AR1, CCL3, C5AR1, NCKAP1L, CCL4L1, ITGB2, CCL4L2, CCL5, CD74, CCL7, S100A12, CCL22, CCL13, PPBP, RAC2, CCL3L1, PDE4B, IL1B, FCER1G, CSF3R, TREM1, SYK	270	84	16650	16.1508	5.77598e-16	1.48102e-17	2.55391e-16
GOTERM_BP_FAT	GO:0006935~chemotaxis	46	0.126141	1.50611e-19	C3AR1, CCL3, NRP1, CXCL5, AIF1, CCR1, FFAR2, GPSM3, FPR1, TNFSF14, FPR3, ITGB2, FPR2, CCL5, CD74, CCL7, CCRL2, DOCK2, CCL22, RAC2, CXCR4, CCL3L1, PDE4B, CSF3R, IL1B, FCER1G, ADAM8, CSF1R, SYK, C5AR1, CMTM2, MPP1, LYN, CCL4L1, NCKAP1L, CCL4L2, PTPRO, S100A12, PROK2, CCL13, CORO1A, ARRB2, PPBP, CXCL16, PLA2G7, TREM1	270	552	16650	5.13889	6.36783e-16	1.59196e-17	2.8156e-16
GOTERM_BP_FAT	GO:0042330~taxis	46	0.126141	1.61671e-19	C3AR1, CCL3, NRP1, CXCL5, AIF1, CCR1, FFAR2, GPSM3, FPR1, TNFSF14, FPR3, ITGB2, FPR2, CCL5, CD74, CCL7, CCRL2, DOCK2, CCL22, RAC2, CXCR4, CCL3L1, PDE4B, CSF3R, IL1B, FCER1G, ADAM8, CSF1R, SYK, C5AR1, CMTM2, MPP1, LYN, CCL4L1, NCKAP1L, CCL4L2, PTPRO, S100A12, PROK2, CCL13, CORO1A, ARRB2, PPBP, CXCL16, PLA2G7, TREM1	270	553	16650	5.1296	6.83545e-16	1.66718e-17	3.02237e-16
GOTERM_BP_FAT	GO:0070887~cellular response to chemical stimulus	104	0.285189	2.2684e-19	AQP9, AIF1, TNFSF14, TLR4, BTK, PDE4B, IL1B, CSF3R, ADAM8, SYK, GBP5, C5AR1, BST2, FBP1, CCL4L1, CCL4L2, HLA-B, IL24, PTPRO, HLA-DQA1, HLA-F, LILRB2, PPBP, ARRB2, HLA-DPA1, GBP1, HLA-DRA, IL1R2, C3AR1, CCL3, HLA-DRB3, IFI30, ITGB2, CCL5, CD74, CCL7, IRAK3, CD68, RAC2, CD69, HLA-DRB4, FCER1G, CSF1R, HAVCR2, PTPN6, NCKAP1L, S100A12, CORO1A, CXCL16, NAMPT, NRP1, LY86, SPI1, CCRL2, NOD2, CXCR4, CCL3L…	270	2648	16650	2.42195	9.59082e-16	2.28353e-17	4.24068e-16
GOTERM_BP_FAT	GO:0042110~T cell activation	41	0.11243	6.73469e-19	ADORA2A, AIF1, HLA-DRB3, TNFSF14, HLA-DMB, IL7R, CCL5, CD74, CD48, BATF, SLC11A1, DOCK2, NOD2, RAC2, IL4R, RASAL3, HLA-DRB4, FCER1G, IL1B, ADAM8, SYK, HAVCR2, PTPN6, PTGER4, LYN, NCKAP1L, DOCK8, NLRP3, WAS, HLA-DQA1, LILRB2, CD86, CORO1A, TNFSF13B, CD300A, CD209, HLA-DPA1, VSIG4, LCP1, SASH3, HLA-DRA	270	446	16650	5.66891	2.84743e-15	6.62193e-17	1.25902e-15
GOTERM_BP_FAT	GO:0070489~T cell aggregation	41	0.11243	6.73469e-19	ADORA2A, AIF1, HLA-DRB3, TNFSF14, HLA-DMB, IL7R, CCL5, CD74, CD48, BATF, SLC11A1, DOCK2, NOD2, RAC2, IL4R, RASAL3, HLA-DRB4, FCER1G, IL1B, ADAM8, SYK, HAVCR2, PTPN6, PTGER4, LYN, NCKAP1L, DOCK8, NLRP3, WAS, HLA-DQA1, LILRB2, CD86, CORO1A, TNFSF13B, CD300A, CD209, HLA-DPA1, VSIG4, LCP1, SASH3, HLA-DRA	270	446	16650	5.66891	2.84743e-15	6.62193e-17	1.25902e-15
GOTERM_BP_FAT	GO:0071621~granulocyte chemotaxis	23	0.0630707	7.24774e-19	C3AR1, CCL3, C5AR1, MPP1, NCKAP1L, CCL4L1, ITGB2, CCL4L2, CCL5, CD74, CCL7, S100A12, CCL22, CCL13, PPBP, RAC2, CCL3L1, PDE4B, IL1B, FCER1G, CSF3R, TREM1, SYK	270	103	16650	13.7702	3.06434e-15	6.96442e-17	1.35493e-15
GOTERM_BP_FAT	GO:0034341~response to interferon-gamma	27	0.0740395	7.26309e-19	KYNU, CCL3, AIF1, HLA-DRB3, IFI30, CCL5, CCL7, SLC11A1, CCL22, CCL3L1, FCGR1A, HLA-DRB4, GBP5, BST2, HCK, CCL4L1, CCL4L2, HLA-B, HLA-DQA1, HLA-F, CD86, CCL13, CXCL16, IRF8, HLA-DPA1, GBP1, HLA-DRA	270	161	16650	10.3416	3.07083e-15	6.82407e-17	1.3578e-15
GOTERM_BP_FAT	GO:0071593~lymphocyte aggregation	41	0.11243	7.29205e-19	ADORA2A, AIF1, HLA-DRB3, TNFSF14, HLA-DMB, IL7R, CCL5, CD74, CD48, BATF, SLC11A1, DOCK2, NOD2, RAC2, IL4R, RASAL3, HLA-DRB4, FCER1G, IL1B, ADAM8, SYK, HAVCR2, PTPN6, PTGER4, LYN, NCKAP1L, DOCK8, NLRP3, WAS, HLA-DQA1, LILRB2, CD86, CORO1A, TNFSF13B, CD300A, CD209, HLA-DPA1, VSIG4, LCP1, SASH3, HLA-DRA	270	447	16650	5.65623	3.08308e-15	6.70234e-17	1.36322e-15
GOTERM_BP_FAT	GO:0050865~regulation of cell activation	43	0.117915	1.00106e-18	LST1, FGR, AIF1, ADORA2A, HLA-DRB3, TNFSF14, TLR4, HLA-DMB, IL7R, CCL5, CD74, BTK, NOD2, RAC2, APOE, IL4R, HMOX1, RASAL3, HLA-DRB4, FCER1G, IL1B, ADAM8, SYK, HAVCR2, PTPN6, PLEK, LYN, NCKAP1L, SAMSN1, NLRP3, HLA-DQA1, CD84, PLSCR1, LILRB2, CD86, CORO1A, TNFSF13B, CD300A, CD209, HLA-DPA1, VSIG4, SASH3, HLA-DRA	270	501	16650	5.29275	4.23249e-15	9.0053e-17	1.87144e-15
GOTERM_BP_FAT	GO:0050727~regulation of inflammatory response	35	0.0959772	1.06103e-18	IL1R2, C3AR1, CCL3, ADORA2A, FFAR2, GPSM3, ACP5, TLR4, CCL5, CCL7, BTK, CASP5, TNFRSF1B, NOD2, CCL3L1, APOE, ALOX5AP, HLA-DRB4, FCER1G, IL1B, PIK3AP1, ADAM8, C5AR1, GBP5, LYN, PTGER4, HCK, CCL4L1, CCL4L2, NLRP3, S100A12, OSM, TNFAIP6, CCL13, PLA2G7	270	314	16650	6.87367	4.48602e-15	9.34588e-17	1.98354e-15
GOTERM_BP_FAT	GO:0070486~leukocyte aggregation	41	0.11243	1.2645e-18	ADORA2A, AIF1, HLA-DRB3, TNFSF14, HLA-DMB, IL7R, CCL5, CD74, CD48, BATF, SLC11A1, DOCK2, NOD2, RAC2, IL4R, RASAL3, HLA-DRB4, FCER1G, IL1B, ADAM8, SYK, HAVCR2, PTPN6, PTGER4, LYN, NCKAP1L, DOCK8, NLRP3, WAS, HLA-DQA1, LILRB2, CD86, CORO1A, TNFSF13B, CD300A, CD209, HLA-DPA1, VSIG4, LCP1, SASH3, HLA-DRA	270	454	16650	5.56902	5.3463e-15	1.09108e-16	2.36392e-15
GOTERM_BP_FAT	GO:0001819~positive regulation of cytokine production	38	0.104204	1.71756e-18	C3AR1, CCL3, FGR, FFAR2, GPSM3, TLR4, CD74, TLR8, CASP5, SLC11A1, NOD2, HMOX1, IL4R, PDE4B, FCN1, FCER1G, IL1B, ADAM8, LTB, SYK, CSF1R, HAVCR2, C5AR1, GBP5, PTGER4, LY96, CAMP, NLRP3, LILRB2, CD86, CYBB, PLCG2, IRF8, SERPINB7, HLA-DPA1, CLEC5A, SASH3, CD14	270	386	16650	6.07081	7.26182e-15	1.45236e-16	3.21089e-15
GOTERM_BP_FAT	GO:0002694~regulation of leukocyte activation	41	0.11243	3.68625e-18	LST1, FGR, ADORA2A, AIF1, HLA-DRB3, TNFSF14, TLR4, HLA-DMB, IL7R, CCL5, CD74, BTK, NOD2, RAC2, IL4R, HMOX1, RASAL3, HLA-DRB4, FCER1G, IL1B, ADAM8, SYK, HAVCR2, PTPN6, LYN, NCKAP1L, SAMSN1, NLRP3, HLA-DQA1, CD84, PLSCR1, LILRB2, CD86, CORO1A, TNFSF13B, CD300A, CD209, HLA-DPA1, VSIG4, SASH3, HLA-DRA	270	468	16650	5.40242	1.55855e-14	3.05597e-16	6.89128e-15
GOTERM_BP_FAT	GO:0002250~adaptive immune response	39	0.106946	4.05927e-18	TLR4, IL7R, C1QC, CD74, TLR8, BTK, BATF, SLC11A1, LILRA2, LILRA3, IL4R, CLEC4A, LILRA6, HLA-DRB4, FCER1G, IL1B, SYK, GAPT, HAVCR2, PTPN6, LYN, MYO1G, HLA-B, CTSS, RFTN1, SAMSN1, NLRP3, WAS, CD84, C1QB, LILRB2, CD86, LAT2, IL18BP, TNFSF13B, LILRB3, CD209, LILRB4, SASH3	270	420	16650	5.72619	1.71626e-14	3.30049e-16	7.58861e-15
GOTERM_BP_FAT	GO:0019221~cytokine-mediated signaling pathway	44	0.120657	6.53067e-18	IL1R2, CCL3, CXCL5, HLA-DRB3, CCR1, TNFSF14, IFI30, IL7R, CCL5, CD74, CCL7, CCRL2, IRAK3, TNFRSF1B, CCL22, CXCR4, CCL3L1, IL10RA, FCGR1A, IL4R, HLA-DRB4, CSF3R, IL1B, LTB, CSF2RA, CSF1R, SYK, IRAK2, PTPN6, BST2, HCK, CCL4L1, CCL4L2, HLA-B, HLA-DQA1, HLA-F, OSM, CCL13, TNFSF13B, PPBP, IRF8, HLA-DPA1, GBP1, HLA-DRA	270	554	16650	4.89771	2.76117e-14	5.20975e-16	1.22088e-14
GOTERM_BP_FAT	GO:0050663~cytokine secretion	26	0.0712973	1.69161e-17	HAVCR2, IL1R2, CCL3, GBP5, PTGER4, FGR, LYN, CAMP, FFAR2, TLR4, NLRP3, S100A12, CASP5, NOD2, IL4R, FCN1, HLA-DRB4, IL1B, TREM1, CLEC5A, SRGN, CD14, GBP1, LCP2, CSF1R, SYK	270	165	16650	9.71717	7.15211e-14	1.32447e-15	3.16238e-14
GOTERM_BP_FAT	GO:0080134~regulation of response to stress	66	0.180986	3.687e-17	TLR4, TLR8, BTK, CASP5, MARCO, NOD2, AP1S2, CCL3L1, APOE, CLEC4A, IL1B, PIK3AP1, ADAM8, SYK, IRAK2, C5AR1, GBP5, LYN, PTGER4, LY96, CCL4L1, CCL4L2, HLA-B, CTSS, NLRP3, RFTN1, OSM, TNFAIP6, CD86, ARRB2, PLA2G7, SERPINB4, NEK6, IL1R2, C3AR1, CCL3, FGR, ADORA2A, FFAR2, GPSM3, HK2, ACP5, ITGB2, CCL5, CD74, CCL7, ITGAM, IRAK3, DOCK2, TNFRSF1B, ALOX5AP, FCN1, HLA-DRB4, FCER1G, SPP1, HAVCR2, PTPN6, PLEK…	270	1285	16650	3.16732	1.55887e-13	2.8343e-15	6.89269e-14
GOTERM_BP_FAT	GO:0043207~response to external biotic stimulus	52	0.142595	7.17365e-17	LY86, TLR4, TLR8, BTK, BATF, NOD2, AP1S2, CXCR4, IL4R, PDE4B, IL1B, SYK, IRAK2, C5AR1, PTGER4, LYN, BST2, LY96, CAMP, CCL4L1, IL24, HLA-B, NLRP3, LILRB2, CD86, IL18BP, PPBP, TREM1, GBP1, ALPL, CCL3, FGR, CXCL5, ACP5, CCL5, SLC11A1, IRAK3, DOCK2, TNFRSF1B, CCL22, ITGAX, IL10RA, HLA-DRB4, FCER1G, HAVCR2, HCK, S100A12, PLSCR1, CXCL16, IRF8, PLCG2, CD14	270	829	16650	3.86811	4.69402e-13	8.43769e-15	2.10942e-13
GOTERM_BP_FAT	GO:0051707~response to other organism	52	0.142595	7.17365e-17	LY86, TLR4, TLR8, BTK, BATF, NOD2, AP1S2, CXCR4, IL4R, PDE4B, IL1B, SYK, IRAK2, C5AR1, PTGER4, LYN, BST2, LY96, CAMP, CCL4L1, IL24, HLA-B, NLRP3, LILRB2, CD86, IL18BP, PPBP, TREM1, GBP1, ALPL, CCL3, FGR, CXCL5, ACP5, CCL5, SLC11A1, IRAK3, DOCK2, TNFRSF1B, CCL22, ITGAX, IL10RA, HLA-DRB4, FCER1G, HAVCR2, HCK, S100A12, PLSCR1, CXCL16, IRF8, PLCG2, CD14	270	829	16650	3.86811	4.69402e-13	8.43769e-15	2.10942e-13
GOTERM_BP_FAT	GO:0002366~leukocyte activation involved in immune response	28	0.0767817	7.69479e-17	CCL3, MFNG, FGR, TLR4, HLA-DMB, BTK, BATF, SLC11A1, DOCK2, RAC2, HMOX1, IL4R, FCER1G, SYK, TYROBP, GAPT, HAVCR2, LYN, PTGER4, NLRP3, CD84, CORO1A, CD86, LAT2, PPBP, CD300A, PLCG2, LCP1	270	212	16650	8.14465	4.69402e-13	8.21565e-15	2.10942e-13
GOTERM_BP_FAT	GO:0002263~cell activation involved in immune response	28	0.0767817	9.78932e-17	CCL3, MFNG, FGR, TLR4, HLA-DMB, BTK, BATF, SLC11A1, DOCK2, RAC2, HMOX1, IL4R, FCER1G, SYK, TYROBP, GAPT, HAVCR2, LYN, PTGER4, NLRP3, CD84, CORO1A, CD86, LAT2, PPBP, CD300A, PLCG2, LCP1	270	214	16650	8.06854	4.69402e-13	8.10463e-15	2.10942e-13
GOTERM_BP_FAT	GO:0002683~negative regulation of immune system process	36	0.0987194	1.03051e-16	CCL3, LST1, ADORA2A, TLR4, GPR68, IL7R, C1QC, CD74, IRAK3, LPXN, HMOX1, IL4R, HLA-DRB4, FCER1G, PIK3AP1, HAVCR2, PTPN6, BST2, LYN, PTGER4, LY96, HLA-B, SAMSN1, CD84, LILRB2, CD86, ARRB2, CD300A, LILRB3, LILRB4, SERPINB4, FCRLB, VSIG4, CD14, TMEM176A, GBP1	270	388	16650	5.72165	4.69402e-13	7.99361e-15	2.10942e-13
GOTERM_BP_FAT	GO:0002429~immune response-activating cell surface receptor signaling pathway	35	0.0959772	1.30242e-16	C3AR1, FGR, FFAR2, HLA-DRB3, FPR1, FPR3, FPR2, BTK, LPXN, FCGR1A, PDE4B, FCN1, CLEC4A, HLA-DRB4, FCER1G, SYK, PTPN6, C5AR1, LYN, HCK, MYO1G, NCKAP1L, RFTN1, WAS, HLA-DQA1, LAT2, CD300A, CD209, PLCG2, CYFIP2, HLA-DPA1, FCGR2A, GBP1, LCP2, HLA-DRA	270	367	16650	5.88102	4.69402e-13	7.77156e-15	2.10942e-13
GOTERM_BP_FAT	GO:0050863~regulation of T cell activation	32	0.0877506	1.3438e-16	ADORA2A, AIF1, HLA-DRB3, TNFSF14, HLA-DMB, IL7R, CCL5, CD74, NOD2, RAC2, IL4R, RASAL3, HLA-DRB4, IL1B, ADAM8, SYK, HAVCR2, PTPN6, LYN, NCKAP1L, NLRP3, HLA-DQA1, LILRB2, CORO1A, CD86, TNFSF13B, CD300A, CD209, HLA-DPA1, VSIG4, SASH3, HLA-DRA	270	299	16650	6.59978	4.69402e-13	7.66054e-15	2.10942e-13
GOTERM_BP_FAT	GO:0002697~regulation of immune effector process	33	0.0904928	1.88944e-16	C3AR1, FGR, FFAR2, TLR4, HLA-DMB, IL7R, CD74, BTK, IRAK3, DOCK2, NOD2, AP1S2, RAC2, HMOX1, IL4R, FCER1G, IL1B, SYK, HAVCR2, PTPN6, C5AR1, BST2, LYN, HCK, HLA-B, NLRP3, WAS, CD84, CD86, ARRB2, CD300A, SERPINB4, SASH3	270	325	16650	6.26154	9.38805e-13	1.5099e-14	4.10783e-13
GOTERM_BP_FAT	GO:0016337~single organismal cell-cell adhesion	48	0.131626	1.89933e-16	ADORA2A, AIF1, HLA-DRB3, FERMT3, TNFSF14, ITGB2, HLA-DMB, IL7R, CCL5, CD74, CD48, BATF, SLC11A1, DOCK2, NOD2, RAC2, ITGAX, CD93, IL4R, ITGB7, RASAL3, HLA-DRB4, FCER1G, IL1B, ADAM8, SYK, HAVCR2, PTPN6, PLEK, PTGER4, LYN, NCKAP1L, DOCK8, NLRP3, WAS, HLA-DQA1, LILRB2, CD86, CORO1A, TNFSF13B, CD300A, CD209, CYFIP2, HLA-DPA1, VSIG4, LCP1, SASH3, HLA-DRA	270	725	16650	4.08276	9.38805e-13	1.4877e-14	4.10783e-13
GOTERM_BP_FAT	GO:0002768~immune response-regulating cell surface receptor signaling pathway	36	0.0987194	2.44479e-16	C3AR1, FGR, FFAR2, HLA-DRB3, FPR1, FPR3, FPR2, BTK, LPXN, FCGR1A, PDE4B, FCN1, CLEC4A, HLA-DRB4, FCER1G, SYK, PTPN6, C5AR1, LYN, HCK, MYO1G, NCKAP1L, RFTN1, WAS, HLA-DQA1, LILRB2, LAT2, CD300A, CD209, PLCG2, CYFIP2, HLA-DPA1, FCGR2A, GBP1, LCP2, HLA-DRA	270	399	16650	5.56391	9.38805e-13	1.46549e-14	4.10783e-13
GOTERM_BP_FAT	GO:0046651~lymphocyte proliferation	30	0.0822662	2.62988e-16	LST1, AIF1, TNFSF14, TLR4, HLA-DMB, CCL5, IL7R, CD74, SLC11A1, DOCK2, RAC2, RASAL3, HLA-DRB4, IL1B, SYK, GAPT, HAVCR2, PTPN6, LYN, NCKAP1L, DOCK8, LILRB2, CORO1A, CD86, TNFSF13B, CD300A, CD209, HLA-DPA1, VSIG4, SASH3	270	263	16650	7.03422	9.38805e-13	1.44329e-14	4.10783e-13
GOTERM_BP_FAT	GO:0032943~mononuclear cell proliferation	30	0.0822662	3.22099e-16	LST1, AIF1, TNFSF14, TLR4, HLA-DMB, CCL5, IL7R, CD74, SLC11A1, DOCK2, RAC2, RASAL3, HLA-DRB4, IL1B, SYK, GAPT, HAVCR2, PTPN6, LYN, NCKAP1L, DOCK8, LILRB2, CORO1A, CD86, TNFSF13B, CD300A, CD209, HLA-DPA1, VSIG4, SASH3	270	265	16650	6.98113	1.40821e-12	2.13163e-14	6.21725e-13
GOTERM_BP_FAT	GO:1903037~regulation of leukocyte cell-cell adhesion	32	0.0877506	5.981e-16	ADORA2A, AIF1, HLA-DRB3, TNFSF14, HLA-DMB, IL7R, CCL5, CD74, NOD2, RAC2, IL4R, RASAL3, HLA-DRB4, IL1B, ADAM8, SYK, HAVCR2, PTPN6, LYN, NCKAP1L, NLRP3, HLA-DQA1, LILRB2, CORO1A, CD86, TNFSF13B, CD300A, CD209, HLA-DPA1, VSIG4, SASH3, HLA-DRA	270	313	16650	6.30458	2.34701e-12	3.5083e-14	1.03251e-12
GOTERM_BP_FAT	GO:0045088~regulation of innate immune response	34	0.093235	6.24407e-16	FGR, FFAR2, TLR4, ITGB2, CCL5, TLR8, ITGAM, BTK, MARCO, IRAK3, NOD2, FCN1, CLEC4A, FCER1G, PIK3AP1, ADAM8, SYK, HAVCR2, IRAK2, PTPN6, GBP5, LYN, LY96, HCK, HLA-B, CTSS, RFTN1, PLSCR1, CD86, ARRB2, CD209, PLCG2, SERPINB4, CD14	270	360	16650	5.82407	2.81641e-12	4.14113e-14	1.24345e-12
GOTERM_BP_FAT	GO:0050870~positive regulation of T cell activation	27	0.0740395	7.0102e-16	AIF1, HLA-DRB3, TNFSF14, HLA-DMB, CCL5, IL7R, CD74, NOD2, IL4R, RASAL3, HLA-DRB4, IL1B, ADAM8, SYK, HAVCR2, PTPN6, LYN, NCKAP1L, NLRP3, HLA-DQA1, LILRB2, CORO1A, CD86, TNFSF13B, HLA-DPA1, SASH3, HLA-DRA	270	210	16650	7.92857	2.81641e-12	4.08562e-14	1.24345e-12
GOTERM_BP_FAT	GO:0051249~regulation of lymphocyte activation	36	0.0987194	7.17896e-16	LST1, ADORA2A, AIF1, HLA-DRB3, TNFSF14, TLR4, HLA-DMB, IL7R, CCL5, CD74, BTK, NOD2, RAC2, IL4R, RASAL3, HLA-DRB4, IL1B, ADAM8, SYK, HAVCR2, PTPN6, LYN, NCKAP1L, SAMSN1, NLRP3, HLA-DQA1, LILRB2, CD86, CORO1A, TNFSF13B, CD300A, CD209, HLA-DPA1, VSIG4, SASH3, HLA-DRA	270	411	16650	5.40146	2.81641e-12	4.01901e-14	1.24345e-12
GOTERM_BP_FAT	GO:0098602~single organism cell adhesion	49	0.134368	7.37829e-16	AIF1, FERMT3, TNFSF14, HLA-DMB, BATF, CD48, NOD2, CD93, IL4R, IL1B, ADAM8, SYK, PTGER4, LYN, NLRP3, WAS, HLA-DQA1, LILRB2, CD86, TNFSF13B, HLA-DPA1, VSIG4, LCP1, HLA-DRA, GBP1, ADORA2A, HLA-DRB3, ITGB2, IL7R, CCL5, CD74, SLC11A1, DOCK2, RAC2, ITGAX, ITGB7, RASAL3, HLA-DRB4, FCER1G, HAVCR2, PTPN6, PLEK, NCKAP1L, DOCK8, CORO1A, CD300A, CD209, CYFIP2, SASH3	270	779	16650	3.8789	3.28582e-12	4.62963e-14	1.45439e-12
GOTERM_BP_FAT	GO:0002237~response to molecule of bacterial origin	32	0.0877506	7.47018e-16	ALPL, CCL3, CXCL5, LY86, ACP5, TLR4, CCL5, SLC11A1, IRAK3, NOD2, TNFRSF1B, IL10RA, PDE4B, IL1B, HAVCR2, IRAK2, C5AR1, LYN, PTGER4, LY96, HCK, CAMP, IL24, NLRP3, LILRB2, CD86, IL18BP, PPBP, CXCL16, PLCG2, IRF8, CD14	270	316	16650	6.24473	3.28582e-12	4.56302e-14	1.45439e-12
GOTERM_BP_FAT	GO:0009607~response to biotic stimulus	52	0.142595	8.119e-16	LY86, TLR4, TLR8, BTK, BATF, NOD2, AP1S2, CXCR4, IL4R, PDE4B, IL1B, SYK, IRAK2, C5AR1, PTGER4, LYN, BST2, LY96, CAMP, CCL4L1, IL24, HLA-B, NLRP3, LILRB2, CD86, IL18BP, PPBP, TREM1, GBP1, ALPL, CCL3, FGR, CXCL5, ACP5, CCL5, SLC11A1, IRAK3, DOCK2, TNFRSF1B, CCL22, ITGAX, IL10RA, HLA-DRB4, FCER1G, HAVCR2, HCK, S100A12, PLSCR1, CXCL16, IRF8, PLCG2, CD14	270	873	16650	3.67316	3.28582e-12	4.4964e-14	1.45439e-12
GOTERM_BP_FAT	GO:0050867~positive regulation of cell activation	32	0.0877506	1.01434e-15	FGR, AIF1, HLA-DRB3, TNFSF14, TLR4, HLA-DMB, IL7R, CCL5, CD74, BTK, NOD2, IL4R, RASAL3, HLA-DRB4, FCER1G, IL1B, ADAM8, SYK, HAVCR2, PTPN6, PLEK, LYN, NCKAP1L, NLRP3, HLA-DQA1, LILRB2, CD86, CORO1A, TNFSF13B, HLA-DPA1, SASH3, HLA-DRA	270	320	16650	6.16667	4.22462e-12	5.70655e-14	1.86517e-12
GOTERM_BP_FAT	GO:0032496~response to lipopolysaccharide	31	0.0850084	1.59081e-15	ALPL, CCL3, CXCL5, LY86, ACP5, TLR4, CCL5, SLC11A1, IRAK3, TNFRSF1B, IL10RA, PDE4B, IL1B, HAVCR2, IRAK2, C5AR1, LYN, PTGER4, LY96, HCK, CAMP, IL24, NLRP3, LILRB2, CD86, IL18BP, PPBP, CXCL16, PLCG2, IRF8, CD14	270	302	16650	6.33002	6.57163e-12	8.75966e-14	2.90878e-12
GOTERM_BP_FAT	GO:0070661~leukocyte proliferation	30	0.0822662	1.61398e-15	LST1, AIF1, TNFSF14, TLR4, HLA-DMB, CCL5, IL7R, CD74, SLC11A1, DOCK2, RAC2, RASAL3, HLA-DRB4, IL1B, SYK, GAPT, HAVCR2, PTPN6, LYN, NCKAP1L, DOCK8, LILRB2, CORO1A, CD86, TNFSF13B, CD300A, CD209, HLA-DPA1, VSIG4, SASH3	270	280	16650	6.60714	7.04103e-12	9.25926e-14	3.10862e-12
GOTERM_BP_FAT	GO:1903039~positive regulation of leukocyte cell-cell adhesion	27	0.0740395	1.69465e-15	AIF1, HLA-DRB3, TNFSF14, HLA-DMB, CCL5, IL7R, CD74, NOD2, IL4R, RASAL3, HLA-DRB4, IL1B, ADAM8, SYK, HAVCR2, PTPN6, LYN, NCKAP1L, NLRP3, HLA-DQA1, LILRB2, CORO1A, CD86, TNFSF13B, HLA-DPA1, SASH3, HLA-DRA	270	218	16650	7.63761	7.04103e-12	9.14824e-14	3.10862e-12
GOTERM_BP_FAT	GO:0050729~positive regulation of inflammatory response	21	0.0575863	3.03659e-15	CCL3, GBP5, PTGER4, FFAR2, GPSM3, CCL4L1, TLR4, CCL4L2, CCL5, CCL7, BTK, S100A12, OSM, NOD2, CCL13, CCL3L1, ALOX5AP, PLA2G7, IL1B, FCER1G, ADAM8	270	117	16650	11.0684	1.26739e-11	1.62537e-13	5.60663e-12
GOTERM_BP_FAT	GO:0050707~regulation of cytokine secretion	23	0.0630707	3.43025e-15	HAVCR2, IL1R2, CCL3, FGR, LYN, PTGER4, FFAR2, CAMP, TLR4, NLRP3, TLR8, CASP5, NOD2, IL4R, FCN1, HLA-DRB4, IL1B, CLEC5A, CD14, SRGN, SYK, GBP1, CSF1R	270	150	16650	9.45556	1.45515e-11	1.84186e-13	6.43929e-12
GOTERM_BP_FAT	GO:0002696~positive regulation of leukocyte activation	31	0.0850084	3.46898e-15	FGR, AIF1, HLA-DRB3, TNFSF14, TLR4, HLA-DMB, IL7R, CCL5, CD74, BTK, NOD2, IL4R, RASAL3, HLA-DRB4, FCER1G, IL1B, ADAM8, SYK, HAVCR2, PTPN6, LYN, NCKAP1L, NLRP3, HLA-DQA1, LILRB2, CD86, CORO1A, TNFSF13B, HLA-DPA1, SASH3, HLA-DRA	270	311	16650	6.14684	1.45515e-11	1.81855e-13	6.43929e-12
GOTERM_BP_FAT	GO:0071346~cellular response to interferon-gamma	22	0.0603285	4.33375e-15	CCL3, GBP5, AIF1, HCK, HLA-DRB3, IFI30, CCL4L1, CCL4L2, HLA-B, CCL5, HLA-DQA1, CCL7, HLA-F, CCL22, CCL13, CCL3L1, FCGR1A, IRF8, HLA-DRB4, HLA-DPA1, GBP1, HLA-DRA	270	135	16650	10.0494	1.83067e-11	2.26041e-13	8.09353e-12
GOTERM_BP_FAT	GO:0045089~positive regulation of innate immune response	30	0.0822662	4.86258e-15	FFAR2, TLR4, ITGB2, CCL5, TLR8, ITGAM, BTK, MARCO, IRAK3, NOD2, FCN1, CLEC4A, FCER1G, PIK3AP1, ADAM8, SYK, HAVCR2, IRAK2, GBP5, LYN, LY96, HCK, CTSS, RFTN1, PLSCR1, CD86, ARRB2, CD209, PLCG2, CD14	270	292	16650	6.33562	2.06537e-11	2.5191e-13	9.13714e-12
GOTERM_BP_FAT	GO:0071310~cellular response to organic substance	85	0.233087	5.96839e-15	NAMPT, NRP1, AQP9, AIF1, LY86, SPI1, TNFSF14, TLR4, CCRL2, NOD2, CXCR4, CCL3L1, IL4R, PDE4B, CSF3R, IL1B, LTB, CSF2RA, SYK, IRAK2, IL18RAP, GBP5, LYN, BST2, PTGER4, LY96, CAMP, CCL4L1, CCL4L2, HLA-B, IL24, CTSS, NLRP3, HLA-DQA1, HLA-F, OSM, LILRB2, CD86, IL18BP, TNFSF13B, PPBP, ARRB2, HLA-DPA1, CA2, GBP1, HLA-DRA, ALPL, IL1R2, CCL3, CXCL5, HLA-DRB3, TNC, FFAR2, CCR1, IFI30, ITGB2, GPR68, CCL5, IL…	270	2186	16650	2.39783	2.53477e-11	3.05422e-13	1.12133e-11
GOTERM_BP_FAT	GO:0002703~regulation of leukocyte mediated immunity	23	0.0630707	7.82449e-15	HAVCR2, PTPN6, FGR, LYN, BST2, TLR4, HLA-B, IL7R, NLRP3, WAS, BTK, CD84, NOD2, RAC2, ARRB2, CD300A, HMOX1, IL4R, IL1B, FCER1G, SERPINB4, SASH3, SYK	270	156	16650	9.09188	3.28582e-11	3.91132e-13	1.45328e-11
GOTERM_BP_FAT	GO:0007155~cell adhesion	73	0.200181	7.92595e-15	AIF1, FERMT3, TNFSF14, HLA-DMB, CD48, BATF, NOD2, CD93, IL4R, CLEC4A, CSF3R, IL1B, ADAM8, SYK, PARVG, PTGER4, LYN, SIGLEC10, CCL4L1, NLRP3, SIGLEC14, WAS, PTPRO, SIRPA, HLA-DQA1, CD84, LILRB2, TNFAIP6, CD86, TNFSF13B, SIGLEC5, CD33, HLA-DPA1, VCAN, VSIG4, LCP1, GBP1, HLA-DRA, ADORA2A, HLA-DRB3, TNC, CCR1, NINJ1, ITGB2, FPR2, CCL5, IL7R, CD74, ITGAM, SLC11A1, DOCK2, LPXN, ITGAX, RAC2, ITGB7, RASAL…	270	1699	16650	2.6496	3.33276e-11	3.92131e-13	1.47327e-11
GOTERM_BP_FAT	GO:0010033~response to organic substance	99	0.271478	8.20798e-15	AQP9, AIF1, TNFSF14, TLR4, BTK, PDE4B, IL1B, CSF3R, SYK, GBP5, C5AR1, BST2, CCL4L1, CCL4L2, IL24, HLA-B, HLA-DQA1, HLA-F, LILRB2, PPBP, ARRB2, HLA-DPA1, GBP1, HLA-DRA, IL1R2, CCL3, ADORA2A, HLA-DRB3, IFI30, ACP5, ITGB2, CCL5, CCL7, CD74, IRAK3, SLC11A1, CD68, HLA-DRB4, FCER1G, SPP1, CSF1R, HAVCR2, PTPN6, CORO1A, CXCL16, PLCG2, NAMPT, KYNU, NRP1, LY86, SPI1, CCRL2, NOD2, CXCR4, CCL3L1, IL4R, HMOX1…	270	2822	16650	2.16336	3.47358e-11	4.03899e-13	1.53544e-11
GOTERM_BP_FAT	GO:0022610~biological adhesion	73	0.200181	9.47116e-15	AIF1, FERMT3, TNFSF14, HLA-DMB, CD48, BATF, NOD2, CD93, IL4R, CLEC4A, CSF3R, IL1B, ADAM8, SYK, PARVG, PTGER4, LYN, SIGLEC10, CCL4L1, NLRP3, SIGLEC14, WAS, PTPRO, SIRPA, HLA-DQA1, CD84, LILRB2, TNFAIP6, CD86, TNFSF13B, SIGLEC5, CD33, HLA-DPA1, VCAN, VSIG4, LCP1, GBP1, HLA-DRA, ADORA2A, HLA-DRB3, TNC, CCR1, NINJ1, ITGB2, FPR2, CCL5, IL7R, CD74, ITGAM, SLC11A1, DOCK2, LPXN, ITGAX, RAC2, ITGB7, RASAL…	270	1705	16650	2.64027	3.98992e-11	4.58633e-13	1.76414e-11
GOTERM_BP_FAT	GO:0006928~movement of cell or subcellular component	75	0.205665	1.2522e-14	NRP1, AIF1, MMP9, FERMT3, TNFSF14, MMP1, SLC7A7, CD48, CXCR4, CCL3L1, APOE, HMOX1, PDE4B, CSF3R, IL1B, DOCK10, ADAM8, VNN2, SYK, MATK, C5AR1, LYN, BST2, PTGER4, MPP1, CCL4L1, CCL4L2, IL24, WAS, PTPRO, SIRPA, MMP12, CD84, TNFAIP6, PPBP, ARRB2, SH3KBP1, PLA2G7, VCAN, TREM1, LCP1, C3AR1, CCL3, CXCL5, FGR, FFAR2, CCR1, GPSM3, FPR1, ITGB2, FPR3, FPR2, CCL5, CD74, CCL7, ITGAM, CCL22, ITGAX, RAC2, ITGB7…	270	1795	16650	2.5766	5.30425e-11	6.0274e-13	2.34479e-11
GOTERM_BP_FAT	GO:0002758~innate immune response-activating signal transduction	27	0.0740395	2.2917e-14	FFAR2, ITGB2, TLR4, ITGAM, TLR8, BTK, MARCO, IRAK3, NOD2, FCN1, CLEC4A, FCER1G, PIK3AP1, ADAM8, SYK, HAVCR2, IRAK2, LYN, LY96, HCK, CTSS, RFTN1, CD86, ARRB2, CD209, PLCG2, CD14	270	243	16650	6.85185	9.66969e-11	1.08646e-12	4.27547e-11
GOTERM_BP_FAT	GO:0051251~positive regulation of lymphocyte activation	29	0.079524	2.30936e-14	AIF1, HLA-DRB3, TNFSF14, TLR4, HLA-DMB, CCL5, IL7R, CD74, BTK, NOD2, IL4R, RASAL3, HLA-DRB4, IL1B, ADAM8, SYK, HAVCR2, PTPN6, LYN, NCKAP1L, NLRP3, HLA-DQA1, LILRB2, CORO1A, CD86, TNFSF13B, HLA-DPA1, SASH3, HLA-DRA	270	287	16650	6.23113	9.76357e-11	1.0848e-12	4.31655e-11
GOTERM_BP_FAT	GO:0009617~response to bacterium	39	0.106946	2.33983e-14	ALPL, CCL3, CXCL5, FGR, LY86, ACP5, TLR4, CCL5, SLC11A1, IRAK3, TNFRSF1B, NOD2, IL10RA, PDE4B, HLA-DRB4, FCER1G, IL1B, SYK, HAVCR2, IRAK2, C5AR1, LYN, PTGER4, LY96, HCK, CAMP, HLA-B, IL24, NLRP3, S100A12, LILRB2, CD86, IL18BP, PPBP, CXCL16, PLCG2, IRF8, TREM1, CD14	270	544	16650	4.42096	9.90439e-11	1.08835e-12	4.37983e-11
GOTERM_BP_FAT	GO:0022407~regulation of cell-cell adhesion	33	0.0904928	2.91074e-14	ADORA2A, AIF1, FERMT3, HLA-DRB3, TNFSF14, HLA-DMB, IL7R, CCL5, CD74, NOD2, RAC2, IL4R, RASAL3, HLA-DRB4, IL1B, ADAM8, SYK, HAVCR2, PTPN6, LYN, NCKAP1L, NLRP3, HLA-DQA1, LILRB2, CD86, CORO1A, TNFSF13B, CD300A, CD209, HLA-DPA1, VSIG4, SASH3, HLA-DRA	270	386	16650	5.27202	1.22983e-10	1.33682e-12	5.43787e-11
GOTERM_BP_FAT	GO:0046903~secretion	56	0.153563	3.24339e-14	STEAP3, AQP9, TLR4, TLR8, BTK, CASP5, NOD2, IL4R, HMOX1, IL1B, SERPINA1, ADAM8, SYK, GBP5, PTGER4, LYN, CAMP, NLRP3, OSM, CD84, LAT2, TNFSF13B, PPBP, CA2, TREM1, CLEC5A, GBP1, LCP2, IL1R2, CCL3, FGR, ADORA2A, FFAR2, CCR1, HK2, GPR68, CCL5, CD74, RAC2, FCN1, HLA-DRB4, FCER1G, SCG5, STX11, SRGN, CSF1R, HAVCR2, PLEK, HCK, MYO1G, S100A12, ORM1, RAB31, CORO1A, CD300A, CD14	270	1098	16650	3.14511	1.37065e-10	1.47382e-12	6.06071e-11
GOTERM_BP_FAT	GO:0022409~positive regulation of cell-cell adhesion	27	0.0740395	3.723e-14	AIF1, HLA-DRB3, TNFSF14, HLA-DMB, CCL5, IL7R, CD74, NOD2, IL4R, RASAL3, HLA-DRB4, IL1B, ADAM8, SYK, HAVCR2, PTPN6, LYN, NCKAP1L, NLRP3, HLA-DQA1, LILRB2, CORO1A, CD86, TNFSF13B, HLA-DPA1, SASH3, HLA-DRA	270	248	16650	6.71371	1.5725e-10	1.67288e-12	6.95333e-11
GOTERM_BP_FAT	GO:0032940~secretion by cell	52	0.142595	4.32136e-14	STEAP3, TLR4, TLR8, BTK, CASP5, NOD2, IL4R, HMOX1, IL1B, SERPINA1, ADAM8, SYK, GBP5, PTGER4, LYN, CAMP, NLRP3, OSM, CD84, LAT2, TNFSF13B, PPBP, TREM1, CLEC5A, GBP1, LCP2, IL1R2, CCL3, FGR, ADORA2A, CCR1, FFAR2, GPR68, CCL5, RAC2, FCN1, HLA-DRB4, FCER1G, SCG5, STX11, SRGN, CSF1R, HAVCR2, PLEK, HCK, MYO1G, S100A12, ORM1, CORO1A, RAB31, CD300A, CD14	270	966	16650	3.31953	1.82597e-10	1.92213e-12	8.07354e-11
GOTERM_BP_FAT	GO:0002218~activation of innate immune response	27	0.0740395	4.50766e-14	FFAR2, ITGB2, TLR4, ITGAM, TLR8, BTK, MARCO, IRAK3, NOD2, FCN1, CLEC4A, FCER1G, PIK3AP1, ADAM8, SYK, HAVCR2, IRAK2, LYN, LY96, HCK, CTSS, RFTN1, CD86, ARRB2, CD209, PLCG2, CD14	270	250	16650	6.66	1.90577e-10	1.98519e-12	8.42659e-11
GOTERM_BP_FAT	GO:0002521~leukocyte differentiation	36	0.0987194	5.32081e-14	MFNG, CCL3, MMP9, CCR1, SPI1, TLR4, GPR68, IL7R, C1QC, CD74, BTK, BATF, DOCK2, IL4R, FCER1G, ADAM8, TYROBP, CSF1R, SYK, PTPN6, LYN, PTGER4, HCLS1, NCKAP1L, HLA-B, NLRP3, LILRB2, CD86, LILRB3, PLCG2, RASSF2, LILRB4, CA2, SASH3, SNX10, TMEM176A	270	474	16650	4.68354	2.24844e-10	2.31792e-12	9.94205e-11
GOTERM_BP_FAT	GO:0002685~regulation of leukocyte migration	22	0.0603285	8.43055e-14	C3AR1, CCL3, C5AR1, CXCL5, MPP1, PTGER4, LYN, AIF1, CCR1, GPSM3, NCKAP1L, TNFSF14, CCL4L1, CCL5, CD74, CCL7, PPBP, RAC2, CD300A, HMOX1, PLA2G7, ADAM8	270	156	16650	8.69658	3.56276e-10	3.63543e-12	1.5753e-10
GOTERM_BP_FAT	GO:0050670~regulation of lymphocyte proliferation	24	0.0658129	1.32772e-13	HAVCR2, PTPN6, LST1, LYN, AIF1, NCKAP1L, TLR4, HLA-DMB, CCL5, CD74, LILRB2, CD86, CORO1A, RAC2, TNFSF13B, CD300A, CD209, RASAL3, HLA-DRB4, IL1B, HLA-DPA1, VSIG4, SASH3, SYK	270	198	16650	7.47475	5.61405e-10	5.6708e-12	2.48235e-10
GOTERM_BP_FAT	GO:0032944~regulation of mononuclear cell proliferation	24	0.0658129	1.47889e-13	HAVCR2, PTPN6, LST1, LYN, AIF1, NCKAP1L, TLR4, HLA-DMB, CCL5, CD74, LILRB2, CD86, CORO1A, RAC2, TNFSF13B, CD300A, CD209, RASAL3, HLA-DRB4, IL1B, HLA-DPA1, VSIG4, SASH3, SYK	270	199	16650	7.43719	6.25244e-10	6.25244e-12	2.76457e-10
GOTERM_BP_FAT	GO:1902105~regulation of leukocyte differentiation	26	0.0712973	1.99756e-13	CCL3, CCR1, TLR4, GPR68, IL7R, C1QC, CD74, BTK, IL4R, ADAM8, TYROBP, SYK, PTPN6, LYN, HCLS1, NCKAP1L, HLA-B, NLRP3, LILRB2, CD86, LILRB3, LILRB4, RASSF2, CA2, SASH3, TMEM176A	270	244	16650	6.57104	8.44455e-10	8.36098e-12	3.73379e-10
GOTERM_BP_FAT	GO:0002275~myeloid cell activation involved in immune response	16	0.0438753	3.68013e-13	HAVCR2, CCL3, FGR, LYN, BTK, CD84, DOCK2, LAT2, PPBP, RAC2, CD300A, HMOX1, IL4R, FCER1G, TYROBP, SYK	270	71	16650	13.8967	1.55607e-09	1.52556e-11	6.88027e-10
GOTERM_BP_FAT	GO:0051240~positive regulation of multicellular organismal process	63	0.172759	3.78639e-13	NRP1, PDLIM7, AIF1, MMP9, TRPV2, TLR4, TLR8, BTK, CASP5, NOD2, CXCR4, APOE, IL4R, HMOX1, PDE4B, IL1B, ADAM8, LTB, SYK, C5AR1, GBP5, LYN, PTGER4, LY96, CAMP, BASP1, NLRP3, PROK2, LILRB2, CD86, ARRB2, SERPINB7, HLA-DPA1, CA2, CLEC5A, C3AR1, CCL3, FGR, ADORA2A, FFAR2, CCR1, GPSM3, ITGB2, GPR68, IL7R, CD74, IRAK3, SLC11A1, LRG1, FCN1, FCER1G, SPP1, CSF1R, HAVCR2, TBXAS1, PLEK, HCLS1, NCKAP1L, CYBB, I…	270	1431	16650	2.71488	1.60066e-09	1.55405e-11	7.07745e-10
GOTERM_BP_FAT	GO:0070663~regulation of leukocyte proliferation	24	0.0658129	3.81568e-13	HAVCR2, PTPN6, LST1, LYN, AIF1, NCKAP1L, TLR4, HLA-DMB, CCL5, CD74, LILRB2, CD86, CORO1A, RAC2, TNFSF13B, CD300A, CD209, RASAL3, HLA-DRB4, IL1B, HLA-DPA1, VSIG4, SASH3, SYK	270	208	16650	7.11538	1.61334e-09	1.55128e-11	7.13352e-10
GOTERM_BP_FAT	GO:0002688~regulation of leukocyte chemotaxis	18	0.0493597	4.2093e-13	C3AR1, CCL3, C5AR1, CXCL5, MPP1, LYN, AIF1, CCR1, GPSM3, NCKAP1L, TNFSF14, CCL4L1, CCL5, CD74, CCL7, PPBP, RAC2, PLA2G7	270	100	16650	11.1	1.7795e-09	1.69477e-11	7.86826e-10
GOTERM_BP_FAT	GO:0071216~cellular response to biotic stimulus	22	0.0603285	8.40643e-13	HAVCR2, IRAK2, CCL3, LYN, LY96, CAMP, HCK, LY86, TLR4, IL24, NLRP3, CCL5, BTK, LILRB2, TNFRSF1B, CD86, CXCL16, PDE4B, IRF8, IL1B, CD14, SYK	270	175	16650	7.75238	3.55431e-09	3.35313e-11	1.57158e-09
GOTERM_BP_FAT	GO:0009306~protein secretion	34	0.093235	1.13544e-12	STEAP3, IL1R2, CCL3, FGR, ADORA2A, FFAR2, TLR4, GPR68, CCL5, TLR8, CASP5, NOD2, IL4R, FCN1, HLA-DRB4, IL1B, ADAM8, SRGN, CSF1R, SYK, HAVCR2, GBP5, PLEK, LYN, PTGER4, CAMP, NLRP3, S100A12, TNFSF13B, TREM1, CLEC5A, CD14, GBP1, LCP2	270	469	16650	4.4705	4.80058e-09	4.48652e-11	2.12262e-09
GOTERM_BP_FAT	GO:0043299~leukocyte degranulation	15	0.0411331	2.15355e-12	CCL3, FGR, LYN, HCK, BTK, CD84, CORO1A, LAT2, PPBP, RAC2, CD300A, HMOX1, IL4R, FCER1G, SYK	270	66	16650	14.0152	9.105e-09	8.43056e-11	4.02587e-09
GOTERM_BP_FAT	GO:0019882~antigen processing and presentation	24	0.0658129	2.41934e-12	NCF2, NCF4, HLA-DRB3, IFI30, HLA-B, CTSS, HLA-DMB, RFTN1, HLA-DMA, WAS, HLA-DQA1, CD74, HLA-F, SLC11A1, LILRB2, NOD2, CYBB, AP1S2, FCGR1A, CD209, HLA-DRB4, FCER1G, HLA-DPA1, HLA-DRA	270	227	16650	6.51982	1.02287e-08	9.38417e-11	4.52275e-09
GOTERM_BP_FAT	GO:0002690~positive regulation of leukocyte chemotaxis	16	0.0438753	3.42171e-12	C3AR1, CCL3, C5AR1, CXCL5, AIF1, CCR1, GPSM3, NCKAP1L, TNFSF14, CCL4L1, CCL5, CCL7, CD74, PPBP, RAC2, PLA2G7	270	82	16650	12.0325	1.4467e-08	1.31518e-10	6.39673e-09
GOTERM_BP_FAT	GO:0071222~cellular response to lipopolysaccharide	20	0.0548441	3.56626e-12	HAVCR2, IRAK2, CCL3, LYN, LY96, CAMP, HCK, LY86, TLR4, IL24, NLRP3, CCL5, LILRB2, TNFRSF1B, CD86, CXCL16, PDE4B, IRF8, IL1B, CD14	270	149	16650	8.2774	1.50781e-08	1.35839e-10	6.66696e-09
GOTERM_BP_FAT	GO:0045576~mast cell activation	14	0.0383909	3.89322e-12	FGR, LYN, S100A12, BTK, CD84, CD48, LAT2, RAC2, CD300A, HMOX1, IL4R, FCER1G, SYK, LCP2	270	56	16650	15.4167	1.64605e-08	1.46969e-10	7.2782e-09
GOTERM_BP_FAT	GO:1903706~regulation of hemopoiesis	28	0.0767817	4.01128e-12	CCL3, CCR1, SPI1, TLR4, GPR68, IL7R, C1QC, CD74, BTK, IL4R, CSF3R, ADAM8, TYROBP, SYK, PTPN6, LYN, HCLS1, NCKAP1L, HLA-B, NLRP3, LILRB2, CD86, LILRB3, LILRB4, RASSF2, CA2, SASH3, TMEM176A	270	328	16650	5.26423	1.69595e-08	1.50084e-10	7.49882e-09
GOTERM_BP_FAT	GO:0030155~regulation of cell adhesion	39	0.106946	4.09498e-12	ADORA2A, AIF1, HLA-DRB3, FERMT3, TNC, NINJ1, TNFSF14, HLA-DMB, IL7R, CCL5, CD74, LPXN, NOD2, RAC2, IL4R, RASAL3, HLA-DRB4, IL1B, ADAM8, SYK, HAVCR2, PTPN6, LYN, NCKAP1L, NLRP3, PTPRO, HLA-DQA1, LILRB2, CD86, CORO1A, TNFSF13B, CD300A, CD209, HLA-DPA1, VSIG4, ADAMDEC1, SASH3, GBP1, HLA-DRA	270	643	16650	3.74028	1.73134e-08	1.51872e-10	7.65532e-09
GOTERM_BP_FAT	GO:0042098~T cell proliferation	21	0.0575863	6.70703e-12	HAVCR2, PTPN6, AIF1, NCKAP1L, TNFSF14, DOCK8, HLA-DMB, CCL5, SLC11A1, LILRB2, DOCK2, CORO1A, CD86, TNFSF13B, RASAL3, HLA-DRB4, IL1B, HLA-DPA1, VSIG4, SASH3, SYK	270	174	16650	7.44253	2.83575e-08	2.46587e-10	1.25386e-08
GOTERM_BP_FAT	GO:0071219~cellular response to molecule of bacterial origin	20	0.0548441	7.26832e-12	HAVCR2, IRAK2, CCL3, LYN, LY96, CAMP, HCK, LY86, TLR4, IL24, NLRP3, CCL5, LILRB2, TNFRSF1B, CD86, CXCL16, PDE4B, IRF8, IL1B, CD14	270	155	16650	7.95699	3.07304e-08	2.64917e-10	1.35878e-08
GOTERM_BP_FAT	GO:0002520~immune system development	44	0.120657	7.49768e-12	MFNG, CCL3, MMP9, CCR1, SPI1, TLR4, GPR68, IL7R, C1QC, CD74, BTK, BATF, IRAK3, DOCK2, IL4R, CSF3R, FCER1G, SH2B3, ADAM8, LTB, TYROBP, CSF1R, SYK, HAVCR2, PTPN6, PLEK, PTGER4, LYN, HCLS1, NCKAP1L, HLA-B, NLRP3, LILRB2, CD86, LILRB3, PLCG2, IRF8, RASSF2, LILRB4, CA2, CLEC5A, SASH3, SNX10, TMEM176A	270	821	16650	3.30491	3.17001e-08	2.70941e-10	1.40166e-08
GOTERM_BP_FAT	GO:0002221~pattern recognition receptor signaling pathway	20	0.0548441	1.14742e-11	HAVCR2, IRAK2, LYN, LY96, FFAR2, TLR4, ITGB2, CTSS, RFTN1, ITGAM, TLR8, BTK, MARCO, IRAK3, NOD2, CD86, ARRB2, FCN1, PIK3AP1, CD14	270	159	16650	7.75681	4.85127e-08	4.11125e-10	2.14504e-08
GOTERM_BP_FAT	GO:0030097~hemopoiesis	41	0.11243	1.63489e-11	MFNG, CCL3, MMP9, CCR1, SPI1, TLR4, GPR68, IL7R, C1QC, CD74, BTK, BATF, DOCK2, IL4R, CSF3R, FCER1G, SH2B3, ADAM8, TYROBP, CSF1R, SYK, PTPN6, PLEK, PTGER4, LYN, HCLS1, NCKAP1L, HLA-B, NLRP3, LILRB2, CD86, LILRB3, PLCG2, IRF8, RASSF2, LILRB4, CA2, CLEC5A, SASH3, SNX10, TMEM176A	270	739	16650	3.42129	6.91232e-08	5.80868e-10	3.05636e-08
GOTERM_BP_FAT	GO:0002532~production of molecular mediator involved in inflammatory response	12	0.0329065	1.79266e-11	IL1R2, NOD2, GBP5, LYN, ALOX5AP, IL4R, GPSM3, FCER1G, TLR4, ALOX5, SYK, BTK	270	39	16650	18.9744	7.57934e-08	6.31612e-10	3.35129e-08
GOTERM_BP_FAT	GO:0002699~positive regulation of immune effector process	20	0.0548441	1.9905e-11	FGR, LYN, FFAR2, TLR4, HLA-B, HLA-DMB, NLRP3, CD74, BTK, CD84, NOD2, CD86, RAC2, CD300A, HMOX1, IL4R, IL1B, FCER1G, SASH3, SYK	270	164	16650	7.52033	8.41582e-08	6.95522e-10	3.72114e-08
GOTERM_BP_FAT	GO:0048534~hematopoietic or lymphoid organ development	42	0.115173	2.03452e-11	MFNG, CCL3, MMP9, CCR1, SPI1, TLR4, GPR68, IL7R, C1QC, CD74, BTK, BATF, DOCK2, IL4R, CSF3R, FCER1G, SH2B3, ADAM8, LTB, TYROBP, CSF1R, SYK, PTPN6, PLEK, PTGER4, LYN, HCLS1, NCKAP1L, HLA-B, NLRP3, LILRB2, CD86, LILRB3, PLCG2, IRF8, RASSF2, LILRB4, CA2, CLEC5A, SASH3, SNX10, TMEM176A	270	778	16650	3.32905	8.60198e-08	7.05081e-10	3.80346e-08
GOTERM_BP_FAT	GO:0002687~positive regulation of leukocyte migration	17	0.0466175	2.14868e-11	C3AR1, CCL3, C5AR1, CXCL5, AIF1, CCR1, GPSM3, NCKAP1L, TNFSF14, CCL4L1, CCL5, CD74, CCL7, PPBP, RAC2, PLA2G7, ADAM8	270	109	16650	9.61774	9.08462e-08	7.38587e-10	4.01686e-08
GOTERM_BP_FAT	GO:0006909~phagocytosis	25	0.0685551	2.27796e-11	FGR, LYN, AIF1, ADORA2A, HCK, MYO1G, NCKAP1L, ITGB2, WAS, MARCO, SLC11A1, DOCK2, CORO1A, CD93, CD300A, FCGR1A, PLCG2, IRF8, FCN1, CYFIP2, IL1B, FCER1G, FCGR2A, CD14, SYK	270	277	16650	5.56558	9.6312e-08	7.76709e-10	4.25853e-08
GOTERM_BP_FAT	GO:0050920~regulation of chemotaxis	21	0.0575863	2.31369e-11	C3AR1, CCL3, NRP1, C5AR1, CXCL5, MPP1, LYN, AIF1, CCR1, GPSM3, NCKAP1L, TNFSF14, CCL4L1, CCL5, PTPRO, CD74, CCL7, PPBP, RAC2, CXCR4, PLA2G7	270	186	16650	6.96237	9.7823e-08	7.82584e-10	4.32535e-08
GOTERM_BP_FAT	GO:0002444~myeloid leukocyte mediated immunity	15	0.0411331	2.87038e-11	CCL3, FGR, LYN, CXCL5, BTK, CD84, LAT2, PPBP, RAC2, CD300A, HMOX1, IL4R, FCER1G, TREM1, SYK	270	79	16650	11.7089	1.2136e-07	9.63173e-10	5.36605e-08
GOTERM_BP_FAT	GO:0042129~regulation of T cell proliferation	19	0.0521019	4.22777e-11	HAVCR2, PTPN6, AIF1, NCKAP1L, HLA-DMB, CCL5, LILRB2, CORO1A, CD86, RAC2, TNFSF13B, CD209, RASAL3, HLA-DRB4, IL1B, HLA-DPA1, VSIG4, SASH3, SYK	270	151	16650	7.75938	1.7875e-07	1.40748e-09	7.90363e-08
GOTERM_BP_FAT	GO:0050715~positive regulation of cytokine secretion	16	0.0438753	4.27938e-11	HAVCR2, CCL3, FGR, PTGER4, FFAR2, CAMP, NLRP3, CASP5, NOD2, IL4R, FCN1, IL1B, CLEC5A, CD14, SYK, CSF1R	270	97	16650	10.1718	1.80933e-07	1.41354e-09	8.00012e-08
GOTERM_BP_FAT	GO:0048002~antigen processing and presentation of peptide antigen	20	0.0548441	9.291e-11	NCF2, HLA-DRB3, NCF4, IFI30, HLA-B, CTSS, HLA-DMB, HLA-DMA, HLA-DQA1, CD74, HLA-F, SLC11A1, CYBB, AP1S2, FCGR1A, CD209, HLA-DRB4, FCER1G, HLA-DPA1, HLA-DRA	270	179	16650	6.89013	3.92823e-07	3.04514e-09	1.73691e-07
GOTERM_BP_FAT	GO:0050921~positive regulation of chemotaxis	17	0.0466175	1.08375e-10	C3AR1, CCL3, NRP1, C5AR1, CXCL5, AIF1, CCR1, GPSM3, NCKAP1L, TNFSF14, CCL4L1, CCL5, CCL7, CD74, PPBP, RAC2, PLA2G7	270	121	16650	8.66391	4.58211e-07	3.5247e-09	2.02603e-07
GOTERM_BP_FAT	GO:0050777~negative regulation of immune response	17	0.0466175	1.39309e-10	HAVCR2, PTPN6, LYN, BST2, HLA-B, IL7R, SAMSN1, CD84, LILRB2, IRAK3, ARRB2, CD300A, HMOX1, IL4R, HLA-DRB4, SERPINB4, FCRLB	270	123	16650	8.52304	5.89e-07	4.49618e-09	2.60433e-07
GOTERM_BP_FAT	GO:0045785~positive regulation of cell adhesion	28	0.0767817	1.58644e-10	AIF1, HLA-DRB3, NINJ1, TNFSF14, HLA-DMB, CCL5, IL7R, CD74, NOD2, IL4R, RASAL3, HLA-DRB4, IL1B, ADAM8, SYK, HAVCR2, PTPN6, LYN, NCKAP1L, NLRP3, HLA-DQA1, LILRB2, CORO1A, CD86, TNFSF13B, HLA-DPA1, SASH3, HLA-DRA	270	385	16650	4.48485	6.70745e-07	5.0814e-09	2.96577e-07
GOTERM_BP_FAT	GO:0002548~monocyte chemotaxis	13	0.0356487	2.13487e-10	CCL13, CCL22, CCL3, AIF1, CCL3L1, CCR1, PLA2G7, CCL4L1, CCL4L2, CCL5, PTPRO, CCL7, S100A12	270	61	16650	13.1421	9.02621e-07	6.78663e-09	3.99104e-07
GOTERM_BP_FAT	GO:0002440~production of molecular mediator of immune response	19	0.0521019	2.28209e-10	GAPT, BST2, FFAR2, TLR4, NLRP3, IL7R, CD74, BTK, BATF, SLC11A1, IRAK3, NOD2, TNFSF13B, HMOX1, IL4R, HLA-DRB4, FCER1G, TREM1, SASH3	270	167	16650	7.01597	9.64867e-07	7.2005e-09	4.26626e-07
GOTERM_BP_FAT	GO:0002449~lymphocyte mediated immunity	24	0.0658129	2.50947e-10	GAPT, HAVCR2, PTPN6, MYO1G, HLA-B, RFTN1, NLRP3, IL7R, WAS, C1QC, CD74, TLR8, BTK, BATF, SLC11A1, C1QB, CORO1A, ARRB2, IL4R, HLA-DRB4, IL1B, FCER1G, SERPINB4, SASH3	270	285	16650	5.19298	1.061e-06	7.85929e-09	4.69134e-07
GOTERM_BP_FAT	GO:0002460~adaptive immune response based on somatic recombination of immune receptors built from immunoglobulin superfamily domains	24	0.0658129	2.69005e-10	GAPT, HAVCR2, PTPN6, MYO1G, TLR4, HLA-B, NLRP3, IL7R, RFTN1, WAS, C1QC, CD74, TLR8, BTK, BATF, SLC11A1, C1QB, IL18BP, TNFSF13B, IL4R, HLA-DRB4, IL1B, FCER1G, SASH3	270	286	16650	5.17483	1.13735e-06	8.36287e-09	5.02892e-07
GOTERM_BP_FAT	GO:0072676~lymphocyte migration	14	0.0383909	4.59775e-10	CCL3, AIF1, MYO1G, TNFSF14, CCL4L1, CCL4L2, CCL5, CCL7, CCL22, CCL13, CCL3L1, ITGB7, CXCL16, ADAM8	270	80	16650	10.7917	1.94393e-06	1.41893e-08	8.59528e-07
GOTERM_BP_FAT	GO:0051049~regulation of transport	65	0.178243	6.83955e-10	NRP1, MMP9, TRPV2, SPINK1, TNFSF14, TLR4, TLR8, CASP5, NOD2, APOE, IL4R, HMOX1, PDE4B, IL1B, ADAM8, SYK, PTGER4, LYN, BST2, CAMP, CCL4L1, CTSS, NLRP3, CD84, OSM, LILRB2, ARRB2, CA2, CLEC5A, LCP1, GBP1, BID, IL1R2, CCL3, FGR, ADORA2A, CCR1, FFAR2, APOC1, HK2, GPR68, CCL5, CD74, SLC11A1, DOCK2, ITGAX, RAC2, FCN1, HLA-DRB4, FCER1G, SCG5, PLTP, SRGN, CSF1R, HAVCR2, PTPN6, HCK, HCLS1, RGS19, NCKAP1L, …	270	1796	16650	2.23181	2.89176e-06	2.09548e-08	1.27862e-06
GOTERM_BP_FAT	GO:0006897~endocytosis	36	0.0987194	7.31556e-10	FGR, PDLIM7, ADORA2A, AIF1, APOC1, ITGB2, MARCO, ASGR1, SLC11A1, DOCK2, CD93, APOE, FCGR1A, FCN1, FCER1G, IL1B, SYK, LYN, HCK, MYO1G, NCKAP1L, WAS, CD163, RAB31, CORO1A, ARRB2, CD300A, CXCL16, CD209, PLCG2, IRF8, CYFIP2, SH3KBP1, FCGR2A, SNX10, CD14	270	665	16650	3.33835	3.09302e-06	2.22519e-08	1.36761e-06
GOTERM_BP_FAT	GO:0002224~toll-like receptor signaling pathway	16	0.0438753	8.33664e-10	HAVCR2, IRAK2, LYN, LY96, ITGB2, TLR4, CTSS, RFTN1, ITGAM, TLR8, BTK, IRAK3, CD86, ARRB2, PIK3AP1, CD14	270	119	16650	8.29132	3.52473e-06	2.51767e-08	1.5585e-06
GOTERM_BP_FAT	GO:0070665~positive regulation of leukocyte proliferation	17	0.0466175	8.84187e-10	HAVCR2, LYN, AIF1, NCKAP1L, TLR4, HLA-DMB, CCL5, CD74, LILRB2, CORO1A, CD86, TNFSF13B, RASAL3, IL1B, HLA-DPA1, SASH3, SYK	270	139	16650	7.54197	3.73834e-06	2.65131e-08	1.65295e-06
GOTERM_BP_FAT	GO:0002478~antigen processing and presentation of exogenous peptide antigen	18	0.0493597	1.11175e-09	NCF2, HLA-DRB3, NCF4, IFI30, HLA-B, CTSS, HLA-DMB, HLA-DMA, HLA-DQA1, CD74, HLA-F, CYBB, AP1S2, FCGR1A, HLA-DRB4, FCER1G, HLA-DPA1, HLA-DRA	270	162	16650	6.85185	4.70048e-06	3.31021e-08	2.07837e-06
GOTERM_BP_FAT	GO:0050708~regulation of protein secretion	27	0.0740395	1.16133e-09	IL1R2, CCL3, FGR, ADORA2A, FFAR2, TLR4, GPR68, CCL5, TLR8, CASP5, NOD2, IL4R, FCN1, HLA-DRB4, IL1B, ADAM8, SRGN, SYK, CSF1R, HAVCR2, LYN, PTGER4, CAMP, NLRP3, CLEC5A, CD14, GBP1	270	392	16650	4.24745	4.91011e-06	3.43365e-08	2.17106e-06
GOTERM_BP_FAT	GO:0098609~cell-cell adhesion	49	0.134368	1.52935e-09	AIF1, FERMT3, TNFSF14, HLA-DMB, BATF, CD48, NOD2, CD93, IL4R, IL1B, ADAM8, SYK, PTGER4, LYN, NLRP3, WAS, HLA-DQA1, CD84, LILRB2, CD86, TNFSF13B, HLA-DPA1, VSIG4, LCP1, HLA-DRA, ADORA2A, HLA-DRB3, ITGB2, IL7R, CCL5, CD74, SLC11A1, DOCK2, RAC2, ITGAX, ITGB7, RASAL3, HLA-DRB4, FCER1G, HAVCR2, PTPN6, PLEK, NCKAP1L, DOCK8, CORO1A, CD300A, CD209, CYFIP2, SASH3	270	1164	16650	2.59593	6.46609e-06	4.49036e-08	2.85906e-06
GOTERM_BP_FAT	GO:0002367~cytokine production involved in immune response	13	0.0356487	1.89708e-09	SLC11A1, IRAK3, NOD2, BST2, FFAR2, HMOX1, FCER1G, TLR4, TREM1, NLRP3, CD74, SASH3, BTK	270	73	16650	10.9817	8.02084e-06	5.53164e-08	3.54651e-06
GOTERM_BP_FAT	GO:0050714~positive regulation of protein secretion	20	0.0548441	1.97201e-09	HAVCR2, CCL3, FGR, PTGER4, ADORA2A, FFAR2, CAMP, GPR68, NLRP3, CASP5, NOD2, IL4R, FCN1, HLA-DRB4, IL1B, ADAM8, CLEC5A, CD14, SYK, CSF1R	270	214	16650	5.76324	8.33762e-06	5.71072e-08	3.68658e-06
GOTERM_BP_FAT	GO:1903555~regulation of tumor necrosis factor superfamily cytokine production	15	0.0411331	2.12357e-09	HAVCR2, CCL3, LY96, ACP5, TLR4, IRAK3, ORM1, NOD2, CYBB, CD86, ARRB2, FCER1G, ADAM8, CD14, SASH3	270	108	16650	8.56481	8.97841e-06	6.10779e-08	3.96991e-06
GOTERM_BP_FAT	GO:0019884~antigen processing and presentation of exogenous antigen	18	0.0493597	2.13906e-09	NCF2, HLA-DRB3, NCF4, IFI30, HLA-B, CTSS, HLA-DMB, HLA-DMA, HLA-DQA1, CD74, HLA-F, CYBB, AP1S2, FCGR1A, HLA-DRB4, FCER1G, HLA-DPA1, HLA-DRA	270	169	16650	6.56805	9.0439e-06	6.11077e-08	3.99888e-06
GOTERM_BP_FAT	GO:0040012~regulation of locomotion	38	0.104204	2.60713e-09	C3AR1, CCL3, NRP1, FGR, CXCL5, AIF1, ADORA2A, MMP9, FERMT3, CCR1, GPSM3, TNFSF14, CCL5, CD74, CCL7, RAC2, CXCR4, APOE, HMOX1, ADAM8, DOCK10, CSF1R, C5AR1, MPP1, PTGER4, BST2, LYN, CCL4L1, NCKAP1L, IL24, WAS, PTPRO, TNFAIP6, CORO1A, PPBP, CD300A, CXCL16, PLA2G7	270	768	16650	3.05122	1.10229e-05	7.39796e-08	4.87392e-06
GOTERM_BP_FAT	GO:1903530~regulation of secretion by cell	34	0.093235	2.64772e-09	IL1R2, CCL3, FGR, ADORA2A, FFAR2, TLR4, GPR68, CCL5, TLR8, CASP5, NOD2, RAC2, HMOX1, IL4R, FCN1, HLA-DRB4, FCER1G, IL1B, SCG5, ADAM8, SRGN, CSF1R, SYK, HAVCR2, LYN, PTGER4, CAMP, NLRP3, CD84, OSM, CD300A, CLEC5A, CD14, GBP1	270	630	16650	3.32804	1.11945e-05	7.46303e-08	4.94979e-06
GOTERM_BP_FAT	GO:1902533~positive regulation of intracellular signal transduction	42	0.115173	2.67874e-09	BID, CCL3, NRP1, FGR, CCR1, FPR1, GPR65, TNFSF14, TLR4, CCL5, CD74, CCL7, TNFRSF1B, CCL22, NOD2, CXCR4, CCL3L1, HMOX1, IL1B, PIK3AP1, ADAM8, CSF1R, SYK, HAVCR2, IRAK2, PTPN6, C5AR1, BST2, LYN, HCLS1, CCL4L1, CCL4L2, IL24, S100A12, HCST, OSM, PROK2, CCL13, ARRB2, CD300A, RASSF2, NEK6	270	915	16650	2.8306	1.13257e-05	7.50047e-08	5.00778e-06
GOTERM_BP_FAT	GO:0071706~tumor necrosis factor superfamily cytokine production	15	0.0411331	3.0598e-09	HAVCR2, CCL3, LY96, ACP5, TLR4, IRAK3, ORM1, NOD2, CYBB, CD86, ARRB2, FCER1G, ADAM8, CD14, SASH3	270	111	16650	8.33333	1.29368e-05	8.51109e-08	5.72017e-06
GOTERM_BP_FAT	GO:0002279~mast cell activation involved in immune response	11	0.0301643	3.13678e-09	CD84, LAT2, RAC2, LYN, FGR, CD300A, IL4R, HMOX1, FCER1G, SYK, BTK	270	47	16650	14.4326	1.32622e-05	8.66817e-08	5.86407e-06
GOTERM_BP_FAT	GO:0042113~B cell activation	21	0.0575863	3.39923e-09	GAPT, PTPN6, MFNG, LYN, BST2, NCKAP1L, TLR4, SAMSN1, SKAP2, IL7R, CD74, BTK, BATF, NOD2, LAT2, CD86, TNFSF13B, CD300A, PLCG2, SASH3, SYK	270	246	16650	5.26423	1.43718e-05	9.33242e-08	6.3547e-06
GOTERM_BP_FAT	GO:0050671~positive regulation of lymphocyte proliferation	16	0.0438753	3.59735e-09	HAVCR2, AIF1, NCKAP1L, TLR4, HLA-DMB, CCL5, CD74, LILRB2, CORO1A, CD86, TNFSF13B, RASAL3, IL1B, HLA-DPA1, SASH3, SYK	270	132	16650	7.47475	1.52095e-05	9.81265e-08	6.72509e-06
GOTERM_BP_FAT	GO:0032946~positive regulation of mononuclear cell proliferation	16	0.0438753	3.99665e-09	HAVCR2, AIF1, NCKAP1L, TLR4, HLA-DMB, CCL5, CD74, LILRB2, CORO1A, CD86, TNFSF13B, RASAL3, IL1B, HLA-DPA1, SASH3, SYK	270	133	16650	7.41855	1.68977e-05	1.08319e-07	7.47155e-06
GOTERM_BP_FAT	GO:0070372~regulation of ERK1 and ERK2 cascade	21	0.0575863	4.18342e-09	HAVCR2, PTPN6, CCL3, NRP1, C5AR1, LYN, CCR1, CCL4L1, TLR4, CCL4L2, CCL5, CD74, CCL7, CCL22, NOD2, CCL13, ARRB2, CCL3L1, SYK, GBP1, CSF1R	270	249	16650	5.2008	1.76874e-05	1.12659e-07	7.82072e-06
GOTERM_BP_FAT	GO:0033993~response to lipid	40	0.109688	4.98406e-09	ALPL, BID, CCL3, CXCL5, AIF1, LY86, FFAR2, TNC, ACP5, TLR4, CCL5, SLC11A1, IRAK3, TNFRSF1B, IL10RA, PDE4B, IL1B, SPP1, HAVCR2, IRAK2, C5AR1, TBXAS1, PTGER4, LYN, LY96, HCK, CAMP, IL24, NLRP3, LILRB2, CD86, CYBB, IL18BP, ARRB2, PPBP, CXCL16, PLCG2, IRF8, CA2, CD14	270	860	16650	2.86822	2.10724e-05	1.33371e-07	9.31748e-06
GOTERM_BP_FAT	GO:0051046~regulation of secretion	35	0.0959772	5.40003e-09	IL1R2, CCL3, FGR, ADORA2A, FFAR2, TLR4, GPR68, CCL5, CD74, TLR8, CASP5, NOD2, RAC2, HMOX1, IL4R, FCN1, HLA-DRB4, FCER1G, IL1B, SCG5, ADAM8, SRGN, CSF1R, SYK, HAVCR2, LYN, PTGER4, CAMP, NLRP3, CD84, OSM, CD300A, CLEC5A, CD14, GBP1	270	683	16650	3.16008	2.28311e-05	1.43593e-07	1.00951e-05
GOTERM_BP_FAT	GO:0030334~regulation of cell migration	35	0.0959772	5.82022e-09	C3AR1, CCL3, NRP1, FGR, CXCL5, AIF1, MMP9, FERMT3, CCR1, GPSM3, TNFSF14, CCL5, CD74, CCL7, RAC2, CXCR4, APOE, HMOX1, ADAM8, DOCK10, CSF1R, C5AR1, MPP1, PTGER4, BST2, LYN, CCL4L1, NCKAP1L, IL24, TNFAIP6, CORO1A, PPBP, CD300A, CXCL16, PLA2G7	270	685	16650	3.15085	2.46076e-05	1.53799e-07	1.08806e-05
GOTERM_BP_FAT	GO:0042102~positive regulation of T cell proliferation	14	0.0383909	6.0539e-09	HAVCR2, AIF1, NCKAP1L, HLA-DMB, CCL5, LILRB2, CORO1A, CD86, TNFSF13B, RASAL3, IL1B, HLA-DPA1, SASH3, SYK	270	98	16650	8.80952	2.55956e-05	1.58981e-07	1.13175e-05
GOTERM_BP_FAT	GO:0030335~positive regulation of cell migration	26	0.0712973	6.39473e-09	C3AR1, CCL3, NRP1, CXCL5, FGR, AIF1, FERMT3, CCR1, MMP9, GPSM3, TNFSF14, CCL5, CD74, CCL7, RAC2, ADAM8, CSF1R, C5AR1, LYN, NCKAP1L, CCL4L1, TNFAIP6, CORO1A, PPBP, CXCL16, PLA2G7	270	395	16650	4.05907	2.70366e-05	1.66895e-07	1.19547e-05
GOTERM_BP_FAT	GO:0070098~chemokine-mediated signaling pathway	13	0.0356487	7.51441e-09	CCRL2, CCL13, CCL22, CCL3, PPBP, CXCL5, CXCR4, CCL3L1, CCR1, CCL4L1, CCL4L2, CCL5, CCL7	270	82	16650	9.77642	3.17704e-05	1.94914e-07	1.40479e-05
GOTERM_BP_FAT	GO:0051270~regulation of cellular component movement	38	0.104204	8.25546e-09	C3AR1, CCL3, NRP1, FGR, CXCL5, AIF1, MMP9, FERMT3, CCR1, GPSM3, TNFSF14, CCL5, CD74, CCL7, RAC2, CXCR4, APOE, HMOX1, PDE4B, ADAM8, DOCK10, CSF1R, C5AR1, MPP1, PTGER4, BST2, LYN, CCL4L1, NCKAP1L, IL24, WAS, PTPRO, TNFAIP6, CORO1A, PPBP, CD300A, CXCL16, PLA2G7	270	802	16650	2.92186	3.49035e-05	2.1283e-07	1.54332e-05
GOTERM_BP_FAT	GO:0033003~regulation of mast cell activation	10	0.0274221	9.10213e-09	CD84, PLSCR1, RAC2, LYN, FGR, CD300A, IL4R, HMOX1, FCER1G, SYK	270	39	16650	15.812	3.84831e-05	2.33235e-07	1.7016e-05
GOTERM_BP_FAT	GO:2000145~regulation of cell motility	36	0.0987194	1.02882e-08	C3AR1, CCL3, NRP1, FGR, CXCL5, AIF1, MMP9, FERMT3, CCR1, GPSM3, TNFSF14, CCL5, CD74, CCL7, RAC2, CXCR4, APOE, HMOX1, ADAM8, DOCK10, CSF1R, C5AR1, MPP1, PTGER4, BST2, LYN, CCL4L1, NCKAP1L, IL24, WAS, TNFAIP6, CORO1A, PPBP, CD300A, CXCL16, PLA2G7	270	736	16650	3.0163	4.34978e-05	2.6204e-07	1.92334e-05
GOTERM_BP_FAT	GO:0043303~mast cell degranulation	10	0.0274221	1.158e-08	CD84, LAT2, LYN, FGR, CD300A, IL4R, HMOX1, FCER1G, SYK, BTK	270	40	16650	15.4167	4.8959e-05	2.93175e-07	2.16483e-05
GOTERM_BP_FAT	GO:2000147~positive regulation of cell motility	26	0.0712973	1.2821e-08	C3AR1, CCL3, NRP1, CXCL5, FGR, AIF1, FERMT3, CCR1, MMP9, GPSM3, TNFSF14, CCL5, CD74, CCL7, RAC2, ADAM8, CSF1R, C5AR1, LYN, NCKAP1L, CCL4L1, TNFAIP6, CORO1A, PPBP, CXCL16, PLA2G7	270	409	16650	3.92013	5.42059e-05	3.22663e-07	2.39684e-05
GOTERM_BP_FAT	GO:0002886~regulation of myeloid leukocyte mediated immunity	10	0.0274221	1.46289e-08	CD84, RAC2, LYN, FGR, CD300A, IL4R, HMOX1, FCER1G, SYK, BTK	270	41	16650	15.0407	6.18489e-05	3.65981e-07	2.7348e-05
GOTERM_BP_FAT	GO:0043408~regulation of MAPK cascade	34	0.093235	1.5996e-08	CCL3, NRP1, CCR1, FPR1, TLR4, CCL5, CD74, CCL7, IRAK3, TNFRSF1B, CCL22, NOD2, CXCR4, CCL3L1, APOE, IL1B, ADAM8, CSF1R, SYK, HAVCR2, IRAK2, PTPN6, C5AR1, LYN, CCL4L1, CCL4L2, S100A12, OSM, PROK2, CCL13, ARRB2, CD300A, RASSF2, GBP1	270	678	16650	3.09243	6.76289e-05	3.9783e-07	2.99038e-05
GOTERM_BP_FAT	GO:0070371~ERK1 and ERK2 cascade	20	0.0548441	1.60514e-08	HAVCR2, CCL3, NRP1, C5AR1, LYN, PTGER4, CCR1, CCL4L1, TLR4, CCL4L2, CCL5, CD74, CCL7, CCL22, NOD2, CCL13, ARRB2, CCL3L1, GBP1, CSF1R	270	243	16650	5.07545	6.78632e-05	3.96874e-07	3.00074e-05
GOTERM_BP_FAT	GO:0002448~mast cell mediated immunity	10	0.0274221	1.83575e-08	CD84, LAT2, LYN, FGR, CD300A, IL4R, HMOX1, FCER1G, SYK, BTK	270	42	16650	14.6825	7.76126e-05	4.51254e-07	3.43186e-05
GOTERM_BP_FAT	GO:0035556~intracellular signal transduction	80	0.219376	1.86684e-08	NRP1, AIF1, MMP9, SPINK1, TNFSF14, TLR4, ARHGAP15, TLR8, BTK, BATF, NOD2, CXCR4, CCL3L1, APOE, HMOX1, IL1B, PIK3AP1, DOCK10, ADAM8, CSF2RA, SYK, ARHGAP9, IRAK2, C5AR1, LYN, BST2, PTGER4, LY96, FBP1, CCL4L1, CCL4L2, IL24, NLRP3, ARHGAP25, HCST, ARHGAP30, OSM, PROK2, LAT2, CD86, ARRB2, TREM1, NEK6, LCP1, GBP1, LCP2, BID, CCL3, FGR, CCR1, CYTH4, FPR1, GPR65, CCL5, CD74, CCL7, IRAK3, DOCK2, CCL22, TN…	270	2657	16650	1.85673	7.89271e-05	4.56244e-07	3.48998e-05
GOTERM_BP_FAT	GO:0001932~regulation of protein phosphorylation	50	0.13711	1.86985e-08	NRP1, AIF1, MMP9, SPINK1, TLR4, TLR8, NOD2, CXCR4, APOE, CCL3L1, IL1B, ADAM8, SYK, IRAK2, C5AR1, LYN, CAMP, CCL4L1, CCL4L2, IL24, OSM, PROK2, ARRB2, GBP1, LCP2, CCL3, FGR, ADORA2A, CCR1, FPR1, ITGB2, CCL5, CCL7, CD74, SLC11A1, IRAK3, TNFRSF1B, CCL22, RAC2, CSF1R, HAVCR2, PTPN6, HCLS1, NCKAP1L, SAMSN1, S100A12, CCL13, CD300A, GMFG, RASSF2	270	1300	16650	2.37179	7.90543e-05	4.54353e-07	3.49561e-05
GOTERM_BP_FAT	GO:0002573~myeloid leukocyte differentiation	18	0.0493597	1.87033e-08	CCL3, LYN, HCLS1, CCR1, MMP9, SPI1, TLR4, GPR68, C1QC, BATF, CD86, LILRB3, LILRB4, RASSF2, CA2, SNX10, TYROBP, CSF1R	270	195	16650	5.69231	7.90744e-05	4.51872e-07	3.4965e-05
GOTERM_BP_FAT	GO:0048247~lymphocyte chemotaxis	11	0.0301643	1.89807e-08	CCL13, CCL22, CCL3, CCL3L1, CXCL16, CCL4L1, TNFSF14, CCL4L2, CCL5, ADAM8, CCL7	270	56	16650	12.1131	8.02471e-05	4.55967e-07	3.54835e-05
GOTERM_BP_FAT	GO:0002819~regulation of adaptive immune response	15	0.0411331	1.98197e-08	HAVCR2, PTPN6, HLA-B, SAMSN1, NLRP3, IL7R, WAS, BTK, CD48, SLC11A1, TNFSF13B, IL4R, IL1B, FCER1G, SASH3	270	128	16650	7.22656	8.37942e-05	4.73433e-07	3.7052e-05
GOTERM_BP_FAT	GO:0051272~positive regulation of cellular component movement	26	0.0712973	2.16734e-08	C3AR1, CCL3, NRP1, CXCL5, FGR, AIF1, FERMT3, CCR1, MMP9, GPSM3, TNFSF14, CCL5, CD74, CCL7, RAC2, ADAM8, CSF1R, C5AR1, LYN, NCKAP1L, CCL4L1, TNFAIP6, CORO1A, PPBP, CXCL16, PLA2G7	270	420	16650	3.81746	9.16309e-05	5.14804e-07	4.05174e-05
GOTERM_BP_FAT	GO:0043410~positive regulation of MAPK cascade	28	0.0767817	2.35947e-08	CCL3, NRP1, CCR1, FPR1, TLR4, CCL5, CD74, CCL7, CCL22, TNFRSF1B, NOD2, CXCR4, CCL3L1, IL1B, ADAM8, SYK, CSF1R, HAVCR2, IRAK2, C5AR1, CCL4L1, CCL4L2, S100A12, OSM, PROK2, CCL13, ARRB2, RASSF2	270	485	16650	3.56014	9.97533e-05	5.57309e-07	4.41092e-05
GOTERM_BP_FAT	GO:0001818~negative regulation of cytokine production	19	0.0521019	2.36785e-08	HAVCR2, IL1R2, BST2, PTGER4, NCKAP1L, ACP5, TLR4, NLRP3, BTK, CD84, SLC11A1, IRAK3, ORM1, ARRB2, HMOX1, HLA-DRB4, VSIG4, SRGN, GBP1	270	223	16650	5.25411	0.000100108	5.56182e-07	4.42659e-05
GOTERM_BP_FAT	GO:0040017~positive regulation of locomotion	26	0.0712973	2.39402e-08	C3AR1, CCL3, NRP1, CXCL5, FGR, AIF1, FERMT3, CCR1, MMP9, GPSM3, TNFSF14, CCL5, CD74, CCL7, RAC2, ADAM8, CSF1R, C5AR1, LYN, NCKAP1L, CCL4L1, TNFAIP6, CORO1A, PPBP, CXCL16, PLA2G7	270	422	16650	3.79937	0.000101214	5.59221e-07	4.4755e-05
GOTERM_BP_FAT	GO:1902107~positive regulation of leukocyte differentiation	15	0.0411331	2.6719e-08	HCLS1, CCR1, NCKAP1L, GPR68, NLRP3, IL7R, CD74, BTK, LILRB2, CD86, IL4R, CA2, ADAM8, SASH3, SYK	270	131	16650	7.06107	0.000112962	6.20703e-07	4.995e-05
GOTERM_BP_FAT	GO:0070374~positive regulation of ERK1 and ERK2 cascade	17	0.0466175	2.97656e-08	HAVCR2, CCL3, NRP1, C5AR1, CCR1, CCL4L1, TLR4, CCL4L2, CCL5, CD74, CCL7, CCL22, NOD2, CCL13, ARRB2, CCL3L1, CSF1R	270	177	16650	5.92279	0.000125841	6.877e-07	5.56455e-05
GOTERM_BP_FAT	GO:0033006~regulation of mast cell activation involved in immune response	9	0.0246798	3.14511e-08	CD84, RAC2, LYN, FGR, CD300A, IL4R, HMOX1, FCER1G, SYK	270	32	16650	17.3438	0.000132966	7.22692e-07	5.87964e-05
GOTERM_BP_FAT	GO:0043304~regulation of mast cell degranulation	9	0.0246798	3.14511e-08	CD84, RAC2, LYN, FGR, CD300A, IL4R, HMOX1, FCER1G, SYK	270	32	16650	17.3438	0.000132966	7.22692e-07	5.87964e-05
GOTERM_BP_FAT	GO:0051050~positive regulation of transport	40	0.109688	3.1714e-08	BID, CCL3, FGR, ADORA2A, TRPV2, CCR1, FFAR2, TNFSF14, TLR4, GPR68, CCL5, CASP5, SLC11A1, DOCK2, NOD2, RAC2, ITGAX, APOE, IL4R, FCN1, HLA-DRB4, IL1B, FCER1G, ADAM8, PLTP, CSF1R, SYK, HAVCR2, PTGER4, CAMP, HCLS1, CCL4L1, NCKAP1L, CTSS, NLRP3, ARRB2, PLCG2, CA2, CLEC5A, CD14	270	920	16650	2.68116	0.000134078	7.24793e-07	5.92879e-05
GOTERM_BP_FAT	GO:0002718~regulation of cytokine production involved in immune response	11	0.0301643	3.20942e-08	IRAK3, NOD2, BST2, HMOX1, FFAR2, FCER1G, TLR4, NLRP3, CD74, SASH3, BTK	270	59	16650	11.4972	0.000135685	7.29538e-07	5.99986e-05
GOTERM_BP_FAT	GO:0050851~antigen receptor-mediated signaling pathway	19	0.0521019	3.34584e-08	PTPN6, LYN, HLA-DRB3, NCKAP1L, RFTN1, WAS, HLA-DQA1, BTK, LPXN, LAT2, CD300A, PDE4B, PLCG2, HLA-DRB4, HLA-DPA1, SYK, GBP1, HLA-DRA, LCP2	270	228	16650	5.13889	0.000141452	7.56482e-07	6.2549e-05
GOTERM_BP_FAT	GO:1902531~regulation of intracellular signal transduction	59	0.16179	3.48093e-08	NRP1, MMP9, SPINK1, TNFSF14, TLR4, ARHGAP15, NOD2, CXCR4, CCL3L1, APOE, HMOX1, IL1B, PIK3AP1, ADAM8, ARHGAP9, SYK, IRAK2, C5AR1, LYN, BST2, FBP1, CCL4L1, CCL4L2, IL24, NLRP3, ARHGAP25, HCST, ARHGAP30, OSM, PROK2, CD86, ARRB2, NEK6, GBP1, BID, CCL3, FGR, CCR1, FPR1, CYTH4, GPR65, CCL5, CD74, CCL7, IRAK3, TNFRSF1B, CCL22, RAC2, RASAL3, FGD3, CSF1R, HAVCR2, PTPN6, PLEK, HCLS1, S100A12, CCL13, CD300A…	270	1714	16650	2.12271	0.000147163	7.8284e-07	6.50745e-05
GOTERM_BP_FAT	GO:0002704~negative regulation of leukocyte mediated immunity	10	0.0274221	3.4971e-08	CD84, HAVCR2, PTPN6, ARRB2, BST2, CD300A, HMOX1, SERPINB4, HLA-B, IL7R	270	45	16650	13.7037	0.000147846	7.82314e-07	6.53767e-05
GOTERM_BP_FAT	GO:0008284~positive regulation of cell proliferation	38	0.104204	3.64852e-08	NAMPT, NRP1, CXCL5, AIF1, MMP9, TNC, TLR4, HLA-DMB, CCL5, CD74, NOD2, RAC2, LRG1, HMOX1, RASAL3, IL1B, MATK, CSF1R, SYK, HAVCR2, PTPN6, C5AR1, LYN, HCK, CAMP, HCLS1, NCKAP1L, IL24, MMP12, OSM, PROK2, LILRB2, CD86, CORO1A, TNFSF13B, SERPINB7, HLA-DPA1, SASH3	270	849	16650	2.76011	0.000154247	8.11891e-07	6.82074e-05
GOTERM_BP_FAT	GO:0010562~positive regulation of phosphorus metabolic process	43	0.117915	4.33228e-08	CCL3, NRP1, FGR, AIF1, ADORA2A, MMP9, CCR1, FPR1, GPR65, TLR4, CCL5, CD74, CCL7, SLC11A1, TNFRSF1B, CCL22, NOD2, CXCR4, CCL3L1, APOE, IL1B, ADAM8, CSF1R, SYK, HAVCR2, IRAK2, C5AR1, PLEK, LYN, CAMP, HCLS1, CCL4L1, NCKAP1L, CCL4L2, IL24, S100A12, OSM, PROK2, CCL13, ARRB2, CD300A, RASSF2, LCP2	270	1049	16650	2.5278	0.000183152	9.58998e-07	8.099e-05
GOTERM_BP_FAT	GO:0045937~positive regulation of phosphate metabolic process	43	0.117915	4.33228e-08	CCL3, NRP1, FGR, AIF1, ADORA2A, MMP9, CCR1, FPR1, GPR65, TLR4, CCL5, CD74, CCL7, SLC11A1, TNFRSF1B, CCL22, NOD2, CXCR4, CCL3L1, APOE, IL1B, ADAM8, CSF1R, SYK, HAVCR2, IRAK2, C5AR1, PLEK, LYN, CAMP, HCLS1, CCL4L1, NCKAP1L, CCL4L2, IL24, S100A12, OSM, PROK2, CCL13, ARRB2, CD300A, RASSF2, LCP2	270	1049	16650	2.5278	0.000183152	9.58998e-07	8.099e-05
GOTERM_BP_FAT	GO:1903557~positive regulation of tumor necrosis factor superfamily cytokine production	11	0.0301643	4.47747e-08	HAVCR2, CYBB, CD86, NOD2, CCL3, LY96, FCER1G, TLR4, ADAM8, CD14, SASH3	270	61	16650	11.1202	0.00018929	9.85977e-07	8.37043e-05
GOTERM_BP_FAT	GO:0042127~regulation of cell proliferation	55	0.150821	4.63842e-08	NAMPT, NRP1, AIF1, MMP9, TLR4, HLA-DMB, SKAP2, BTK, NOD2, CCL3L1, APOE, IL4R, HMOX1, IL1B, MATK, SYK, C5AR1, LYN, CAMP, IL24, MMP12, OSM, PROK2, LILRB2, CD86, TNFSF13B, PPBP, CD33, SERPINB7, HLA-DPA1, VSIG4, BID, LST1, FGR, CXCL5, ADORA2A, TNC, IFI30, CCL5, CD74, TNFRSF1B, RAC2, LRG1, RASAL3, HLA-DRB4, CSF1R, HAVCR2, PTPN6, HCK, HCLS1, NCKAP1L, CORO1A, CD300A, CD209, SASH3	270	1552	16650	2.18535	0.000196093	1.01613e-06	8.67131e-05
GOTERM_BP_FAT	GO:0045055~regulated exocytosis	21	0.0575863	4.89304e-08	CCL3, PLEK, FGR, LYN, HCK, BTK, CD84, ORM1, RAB31, CORO1A, LAT2, PPBP, RAC2, CD300A, HMOX1, IL4R, FCER1G, SERPINA1, STX11, SRGN, SYK	270	288	16650	4.49653	0.000206857	1.06638e-06	9.14732e-05
GOTERM_BP_FAT	GO:0010647~positive regulation of cell communication	55	0.150821	4.94715e-08	NRP1, MMP9, LY86, TNFSF14, TLR4, SKAP2, SLA, NOD2, CXCR4, CCL3L1, HMOX1, IL1B, PIK3AP1, ADAM8, SYK, IRAK2, C5AR1, LYN, BST2, LY96, CCL4L1, CCL4L2, IL24, HCST, OSM, PROK2, ARRB2, G0S2, CA2, NEK6, BID, CCL3, MFNG, FGR, ADORA2A, CCR1, FPR1, GPR65, GPR68, CCL5, CD74, CCL7, TNFRSF1B, CCL22, LRG1, HLA-DRB4, SH2B3, CSF1R, HAVCR2, PTPN6, HCLS1, S100A12, CCL13, CD300A, RASSF2	270	1555	16650	2.18114	0.000209144	1.07264e-06	9.24847e-05
GOTERM_BP_FAT	GO:0009967~positive regulation of signal transduction	52	0.142595	5.21521e-08	NRP1, MMP9, LY86, TNFSF14, TLR4, SKAP2, SLA, NOD2, CXCR4, CCL3L1, HMOX1, IL1B, PIK3AP1, ADAM8, SYK, IRAK2, C5AR1, LYN, BST2, LY96, CCL4L1, CCL4L2, IL24, HCST, OSM, PROK2, ARRB2, G0S2, NEK6, BID, MFNG, CCL3, FGR, ADORA2A, CCR1, FPR1, GPR65, CCL5, CD74, CCL7, TNFRSF1B, CCL22, LRG1, SH2B3, CSF1R, HAVCR2, PTPN6, HCLS1, S100A12, CCL13, CD300A, RASSF2	270	1428	16650	2.24556	0.000220475	1.12499e-06	9.74959e-05
GOTERM_BP_FAT	GO:0023056~positive regulation of signaling	55	0.150821	5.86852e-08	NRP1, MMP9, LY86, TNFSF14, TLR4, SKAP2, SLA, NOD2, CXCR4, CCL3L1, HMOX1, IL1B, PIK3AP1, ADAM8, SYK, IRAK2, C5AR1, LYN, BST2, LY96, CCL4L1, CCL4L2, IL24, HCST, OSM, PROK2, ARRB2, G0S2, CA2, NEK6, BID, CCL3, MFNG, FGR, ADORA2A, CCR1, FPR1, GPR65, GPR68, CCL5, CD74, CCL7, TNFRSF1B, CCL22, LRG1, HLA-DRB4, SH2B3, CSF1R, HAVCR2, PTPN6, HCLS1, S100A12, CCL13, CD300A, RASSF2	270	1563	16650	2.16997	0.00024809	1.2595e-06	0.000109709
GOTERM_BP_FAT	GO:0042325~regulation of phosphorylation	51	0.139852	6.19484e-08	NRP1, AIF1, MMP9, SPINK1, TLR4, TLR8, NOD2, CXCR4, APOE, CCL3L1, IL1B, ADAM8, SYK, IRAK2, C5AR1, LYN, CAMP, FBP1, CCL4L1, CCL4L2, IL24, OSM, PROK2, ARRB2, GBP1, LCP2, CCL3, FGR, ADORA2A, CCR1, FPR1, ITGB2, CCL5, CD74, CCL7, SLC11A1, IRAK3, TNFRSF1B, CCL22, RAC2, CSF1R, HAVCR2, PTPN6, HCLS1, NCKAP1L, SAMSN1, S100A12, CCL13, CD300A, GMFG, RASSF2	270	1393	16650	2.25772	0.000261884	1.32282e-06	0.00011581
GOTERM_BP_FAT	GO:0060333~interferon-gamma-mediated signaling pathway	12	0.0329065	6.24021e-08	HLA-DRB3, FCGR1A, HCK, IRF8, HLA-DRB4, IFI30, HLA-DPA1, HLA-B, HLA-DQA1, GBP1, HLA-DRA, HLA-F	270	80	16650	9.25	0.000263801	1.32581e-06	0.000116658
GOTERM_BP_FAT	GO:0044093~positive regulation of molecular function	61	0.167275	7.19914e-08	NRP1, MMP9, TLR4, ARHGAP15, BTK, NOD2, CXCR4, CCL3L1, APOE, IL1B, ADAM8, DOCK10, CSF2RA, ARHGAP9, SYK, IRAK2, C5AR1, LYN, NCF4, CCL4L1, CCL4L2, CTSS, NLRP3, ARHGAP25, ARHGAP30, PROK2, LCP2, BID, CCL3, MFNG, FGR, ADORA2A, FPR1, CYTH4, APOC1, GPR65, ITGB2, CCL5, CD74, CCL7, IRAK3, SLC11A1, DOCK2, CCL22, ALOX5AP, RASAL3, FGD3, CSF1R, PLEK, RGS19, NCKAP1L, DOCK8, S100A12, PLSCR1, CCL13, ADAP2, CD300A…	270	1840	16650	2.04438	0.000304333	1.5219e-06	0.000134585
GOTERM_BP_FAT	GO:0072677~eosinophil migration	7	0.0191954	7.45057e-08	CCL13, CCL3, PTGER4, CD300A, CCL5, ADAM8, CCL7	270	15	16650	28.7778	0.00031496	1.56721e-06	0.000139285
GOTERM_BP_FAT	GO:0031663~lipopolysaccharide-mediated signaling pathway	10	0.0274221	7.66266e-08	IRAK2, CCL3, LYN, LY96, LY86, HCK, IL1B, TLR4, CCL5, CD14	270	49	16650	12.585	0.000323925	1.60385e-06	0.00014325
GOTERM_BP_FAT	GO:0032640~tumor necrosis factor production	13	0.0356487	8.2368e-08	HAVCR2, ORM1, IRAK3, CCL3, CYBB, NOD2, ARRB2, LY96, ACP5, FCER1G, TLR4, CD14, SASH3	270	101	16650	7.93729	0.000348191	1.71553e-06	0.000153983
GOTERM_BP_FAT	GO:0016192~vesicle-mediated transport	53	0.145337	8.62491e-08	PDLIM7, AIF1, BTK, ASGR1, MARCO, AP1S2, CD93, APOE, IL4R, HMOX1, IL1B, SERPINA1, SYK, CTSZ, LYN, WAS, CD163, CD84, LAT2, PPBP, ARRB2, SH3KBP1, SNX10, CCL3, FGR, ADORA2A, CCR1, APOC1, ITGB2, CCL5, SLC11A1, DOCK2, RAC2, FCGR1A, FCN1, FCER1G, STX11, SRGN, PLEK, HCK, MYO1G, NCKAP1L, ORM1, RAB31, CORO1A, CD300A, CD209, CXCL16, IRF8, PLCG2, CYFIP2, FCGR2A, CD14	270	1494	16650	2.18764	0.000364595	1.78755e-06	0.000161239
GOTERM_BP_FAT	GO:0000165~MAPK cascade	37	0.101462	8.90773e-08	CCL3, NRP1, CCR1, FPR1, TLR4, CCL5, CD74, CCL7, IRAK3, TNFRSF1B, CCL22, NOD2, CXCR4, CCL3L1, APOE, RASAL3, IL1B, ADAM8, CSF2RA, CSF1R, SYK, HAVCR2, IRAK2, PTPN6, C5AR1, LYN, PTGER4, CCL4L1, CCL4L2, S100A12, OSM, PROK2, CCL13, ARRB2, CD300A, RASSF2, GBP1	270	841	16650	2.71304	0.000376548	1.83716e-06	0.000166526
GOTERM_BP_FAT	GO:1901700~response to oxygen-containing compound	52	0.142595	1.199e-07	NAMPT, AQP9, AIF1, LY86, SPI1, TLR4, BTK, NOD2, APOE, HMOX1, PDE4B, IL1B, IRAK2, IL18RAP, C5AR1, PTGER4, LYN, LY96, CAMP, IL24, NLRP3, LILRB2, CD86, IL18BP, PPBP, CA2, ALPL, BID, CCL3, CXCL5, FFAR2, TNC, ACP5, GPR68, CCL5, CCL7, SLC11A1, IRAK3, TNFRSF1B, IL10RA, HLA-DRB4, SPP1, HAVCR2, TBXAS1, PTPRE, HCK, CYBB, RAB31, CXCL16, PLCG2, IRF8, CD14	270	1466	16650	2.18736	0.000506807	2.46085e-06	0.000224147
GOTERM_BP_FAT	GO:0001934~positive regulation of protein phosphorylation	38	0.104204	1.21128e-07	CCL3, NRP1, AIF1, MMP9, CCR1, FPR1, TLR4, CCL5, CD74, CCL7, SLC11A1, TNFRSF1B, CCL22, NOD2, CXCR4, CCL3L1, IL1B, ADAM8, CSF1R, SYK, HAVCR2, IRAK2, C5AR1, LYN, CAMP, HCLS1, CCL4L1, NCKAP1L, CCL4L2, IL24, S100A12, OSM, PROK2, CCL13, ARRB2, CD300A, RASSF2, LCP2	270	890	16650	2.63296	0.000511997	2.47405e-06	0.000226443
GOTERM_BP_FAT	GO:0032680~regulation of tumor necrosis factor production	13	0.0356487	1.27352e-07	HAVCR2, ORM1, IRAK3, CCL3, CYBB, NOD2, ARRB2, LY96, ACP5, FCER1G, TLR4, CD14, SASH3	270	105	16650	7.63492	0.000538298	2.58866e-06	0.000238078
GOTERM_BP_FAT	GO:0042592~homeostatic process	56	0.153563	1.28551e-07	STEAP3, AQP9, SPI1, TNFSF14, TLR4, NOD2, CXCR4, APOE, HMOX1, PDE4B, IL1B, ADAM8, SYK, GAPT, C5AR1, PTGER4, LYN, NCF2, CAMP, NCF4, PROK2, TNFSF13B, CA2, C3AR1, CCL3, ADORA2A, CCR1, FFAR2, FPR1, HK2, GPR65, ACP5, FPR3, FPR2, GPR68, IL7R, CCL5, CD74, CCL7, SLC11A1, RAC2, HK3, HLA-DRB4, FCER1G, SPP1, CSF1R, PTPN6, TBXAS1, HCLS1, NCKAP1L, CORO1A, CCL13, CYBB, PLCG2, RASSF2, SASH3	270	1645	16650	2.09929	0.000543366	2.60054e-06	0.00024032
GOTERM_BP_FAT	GO:0042327~positive regulation of phosphorylation	39	0.106946	1.31585e-07	CCL3, NRP1, FGR, AIF1, MMP9, CCR1, FPR1, TLR4, CCL5, CD74, CCL7, SLC11A1, TNFRSF1B, CCL22, NOD2, CXCR4, CCL3L1, IL1B, ADAM8, CSF1R, SYK, HAVCR2, IRAK2, C5AR1, LYN, CAMP, HCLS1, CCL4L1, NCKAP1L, CCL4L2, IL24, S100A12, OSM, PROK2, CCL13, ARRB2, CD300A, RASSF2, LCP2	270	932	16650	2.58047	0.000556186	2.64924e-06	0.000245992
GOTERM_BP_FAT	GO:0002285~lymphocyte activation involved in immune response	15	0.0411331	1.36837e-07	GAPT, HAVCR2, MFNG, PTGER4, TLR4, HLA-DMB, NLRP3, BATF, SLC11A1, CORO1A, CD86, IL4R, PLCG2, FCER1G, LCP1	270	149	16650	6.20805	0.000578381	2.74193e-06	0.000255811
GOTERM_BP_FAT	GO:0007229~integrin-mediated signaling pathway	13	0.0356487	1.41569e-07	FGR, PLEK, HCK, FERMT3, ITGB2, ITGAM, ITGAX, ITGB7, FCER1G, ADAM8, ADAMDEC1, TYROBP, SYK	270	106	16650	7.56289	0.000598375	2.82336e-06	0.000264657
GOTERM_BP_FAT	GO:0071347~cellular response to interleukin-1	12	0.0329065	1.70068e-07	IRAK2, IL1R2, IRAK3, CCL13, CCL22, CCL3, CCL3L1, CAMP, CCL4L1, CCL4L2, CCL5, CCL7	270	88	16650	8.40909	0.000718789	3.37581e-06	0.000317934
GOTERM_BP_FAT	GO:0006887~exocytosis	24	0.0658129	1.80814e-07	CCL3, PLEK, FGR, LYN, HCK, CCR1, MYO1G, CCL5, BTK, CD84, ORM1, RAB31, LAT2, CORO1A, PPBP, RAC2, CD300A, HMOX1, IL4R, FCER1G, SERPINA1, STX11, SRGN, SYK	270	404	16650	3.66337	0.000764188	3.57233e-06	0.000338023
GOTERM_BP_FAT	GO:0030099~myeloid cell differentiation	22	0.0603285	1.90833e-07	PTPN6, CCL3, LYN, HCLS1, MMP9, CCR1, SPI1, NCKAP1L, TLR4, GPR68, C1QC, BATF, CD86, LILRB3, LILRB4, RASSF2, IRF8, CA2, CLEC5A, SNX10, TYROBP, CSF1R	270	343	16650	3.9553	0.000806516	3.75275e-06	0.000356753
GOTERM_BP_FAT	GO:1901701~cellular response to oxygen-containing compound	38	0.104204	2.22068e-07	NAMPT, CCL3, AQP9, AIF1, LY86, FFAR2, TNC, SPI1, TLR4, GPR68, CCL5, CCL7, BTK, TNFRSF1B, NOD2, PDE4B, HLA-DRB4, IL1B, HAVCR2, IRAK2, PTPRE, IL18RAP, PTGER4, LYN, LY96, HCK, CAMP, IL24, NLRP3, LILRB2, RAB31, CD86, CYBB, IL18BP, CXCL16, IRF8, CA2, CD14	270	912	16650	2.56944	0.000938462	4.34676e-06	0.000415145
GOTERM_BP_FAT	GO:0032612~interleukin-1 production	11	0.0301643	2.27756e-07	HAVCR2, CASP5, IL1R2, NOD2, CCL3, GBP5, ARRB2, ACP5, IL1B, TLR4, NLRP3	270	72	16650	9.4213	0.00096249	4.43757e-06	0.000425779
GOTERM_BP_FAT	GO:0023014~signal transduction by protein phosphorylation	37	0.101462	2.48833e-07	CCL3, NRP1, CCR1, FPR1, TLR4, CCL5, CD74, CCL7, IRAK3, TNFRSF1B, CCL22, NOD2, CXCR4, CCL3L1, APOE, RASAL3, IL1B, ADAM8, CSF2RA, CSF1R, SYK, HAVCR2, IRAK2, PTPN6, C5AR1, LYN, PTGER4, CCL4L1, CCL4L2, S100A12, OSM, PROK2, CCL13, ARRB2, CD300A, RASSF2, GBP1	270	877	16650	2.60167	0.00105151	4.82597e-06	0.00046518
GOTERM_BP_FAT	GO:0008283~cell proliferation	60	0.164532	2.52759e-07	NAMPT, NRP1, AIF1, MMP9, LY86, TNFSF14, TLR4, HLA-DMB, SKAP2, NOD2, CCL3L1, APOE, HMOX1, IL1B, MATK, SYK, GAPT, C5AR1, PDXK, LYN, BST2, CAMP, IL24, MXD1, MMP12, OSM, PROK2, LILRB2, CD86, TNFSF13B, CD33, SERPINB7, HLA-DPA1, VSIG4, BCAT1, LST1, CXCL5, ADORA2A, TNC, IFI30, CCL5, IL7R, CD74, SLC11A1, DOCK2, RAC2, LRG1, RASAL3, HLA-DRB4, CSF1R, HAVCR2, PTPN6, HCK, HCLS1, NCKAP1L, DOCK8, CORO1A, CD300A…	270	1861	16650	1.98818	0.00106809	4.87974e-06	0.000472521
GOTERM_BP_FAT	GO:0032418~lysosome localization	10	0.0274221	2.56006e-07	CD84, LAT2, LYN, FGR, CD300A, IL4R, HMOX1, FCER1G, SYK, BTK	270	56	16650	11.0119	0.00108181	4.91995e-06	0.00047859
GOTERM_BP_FAT	GO:0019886~antigen processing and presentation of exogenous peptide antigen via MHC class II	12	0.0329065	2.6979e-07	AP1S2, HLA-DRB3, HLA-DRB4, IFI30, FCER1G, HLA-DPA1, CTSS, HLA-DMB, HLA-DMA, CD74, HLA-DQA1, HLA-DRA	270	92	16650	8.04348	0.00114002	5.1614e-06	0.000504359
GOTERM_BP_FAT	GO:0009966~regulation of signal transduction	78	0.213892	2.78559e-07	NRP1, MMP9, LY86, SPINK1, TNFSF14, TLR4, SKAP2, ARHGAP15, SLA, NOD2, CXCR4, CCL3L1, APOE, HMOX1, IL1B, PIK3AP1, ADAM8, SYK, ARHGAP9, IRAK2, C5AR1, LYN, BST2, LY96, FBP1, CCL4L1, CCL4L2, IL24, NLRP3, PTPRO, ARHGAP25, HCST, ARHGAP30, OSM, PROK2, CD86, IL18BP, ARRB2, SH3KBP1, G0S2, NEK6, GBP1, BID, IL1R2, CCL3, MFNG, FGR, ADORA2A, CCR1, CYTH4, FPR1, GPR65, CCL5, CD74, CCL7, IRAK3, CCL22, TNFRSF1B, L…	270	2728	16650	1.7632	0.00117706	5.30516e-06	0.000520753
GOTERM_BP_FAT	GO:0050866~negative regulation of cell activation	15	0.0411331	3.06519e-07	HAVCR2, PTPN6, LST1, LYN, ADORA2A, SAMSN1, CD74, CD84, LILRB2, CD300A, APOE, HMOX1, IL4R, HLA-DRB4, VSIG4	270	159	16650	5.81761	0.00129512	5.81147e-06	0.000573022
GOTERM_BP_FAT	GO:0043300~regulation of leukocyte degranulation	9	0.0246798	3.0686e-07	CD84, RAC2, LYN, FGR, CD300A, IL4R, HMOX1, FCER1G, SYK	270	42	16650	13.2143	0.00129656	5.79196e-06	0.000573659
GOTERM_BP_FAT	GO:0043085~positive regulation of catalytic activity	53	0.145337	3.30851e-07	TLR4, ARHGAP15, NOD2, CXCR4, APOE, CCL3L1, IL1B, ADAM8, DOCK10, CSF2RA, ARHGAP9, SYK, IRAK2, C5AR1, LYN, NCF4, CCL4L1, CCL4L2, NLRP3, ARHGAP25, ARHGAP30, PROK2, LCP2, BID, CCL3, FGR, ADORA2A, FPR1, CYTH4, APOC1, GPR65, CCL5, CD74, CCL7, SLC11A1, DOCK2, CCL22, ALOX5AP, RASAL3, FGD3, CSF1R, PLEK, RGS19, NCKAP1L, DOCK8, S100A12, PLSCR1, CCL13, ADAP2, GMFG, CD300A, RASSF2, CYFIP2	270	1559	16650	2.09643	0.00139786	6.21704e-06	0.000618509
GOTERM_BP_FAT	GO:0002526~acute inflammatory response	14	0.0383909	3.74414e-07	C3AR1, C5AR1, FFAR2, NLRP3, BTK, CD163, OSM, PLSCR1, ORM1, ALOX5AP, IL1B, FCER1G, SERPINA1, ADAM8	270	138	16650	6.25604	0.00158177	7.0045e-06	0.000699947
GOTERM_BP_FAT	GO:0019220~regulation of phosphate metabolic process	54	0.148079	3.75666e-07	NRP1, AIF1, MMP9, SPINK1, TLR4, TLR8, NOD2, CXCR4, CCL3L1, APOE, IL1B, ADAM8, SYK, IRAK2, C5AR1, LYN, CAMP, FBP1, CCL4L1, CCL4L2, IL24, OSM, PROK2, ARRB2, GBP1, LCP2, CCL3, FGR, ADORA2A, CCR1, FPR1, GPR65, ITGB2, CCL5, CD74, CCL7, SLC11A1, IRAK3, TNFRSF1B, CCL22, RAC2, CSF1R, HAVCR2, PTPN6, PLEK, HCLS1, NCKAP1L, SAMSN1, S100A12, P2RY13, CCL13, CD300A, GMFG, RASSF2	270	1610	16650	2.06832	0.00158705	6.99696e-06	0.000702288
GOTERM_BP_FAT	GO:0051174~regulation of phosphorus metabolic process	54	0.148079	3.83053e-07	NRP1, AIF1, MMP9, SPINK1, TLR4, TLR8, NOD2, CXCR4, CCL3L1, APOE, IL1B, ADAM8, SYK, IRAK2, C5AR1, LYN, CAMP, FBP1, CCL4L1, CCL4L2, IL24, OSM, PROK2, ARRB2, GBP1, LCP2, CCL3, FGR, ADORA2A, CCR1, FPR1, GPR65, ITGB2, CCL5, CD74, CCL7, SLC11A1, IRAK3, TNFRSF1B, CCL22, RAC2, CSF1R, HAVCR2, PTPN6, PLEK, HCLS1, NCKAP1L, SAMSN1, S100A12, P2RY13, CCL13, CD300A, GMFG, RASSF2	270	1611	16650	2.06704	0.00161824	7.10326e-06	0.000716098
GOTERM_BP_FAT	GO:1903532~positive regulation of secretion by cell	21	0.0575863	3.83603e-07	HAVCR2, CCL3, FGR, PTGER4, ADORA2A, FFAR2, CAMP, GPR68, NLRP3, CASP5, NOD2, IL4R, FCN1, HLA-DRB4, IL1B, FCER1G, ADAM8, CLEC5A, CD14, SYK, CSF1R	270	327	16650	3.96024	0.00162056	7.08239e-06	0.000717126
GOTERM_BP_FAT	GO:0050790~regulation of catalytic activity	70	0.191954	3.84834e-07	MMP9, SPINK1, TNFSF14, TLR4, ARHGAP15, NOD2, CXCR4, CCL3L1, APOE, IL1B, SERPINA1, DOCK10, ADAM8, CSF2RA, ARHGAP9, SYK, IRAK2, C5AR1, LYN, BST2, NCF4, CCL4L1, CCL4L2, NLRP3, WAS, ARHGAP25, ARHGAP30, PROK2, ARRB2, SERPINB7, SERPINB4, LCP2, BID, CCL3, FGR, ADORA2A, GPSM3, CYTH4, FPR1, APOC1, GPR65, CCL5, CD74, CCL7, IRAK3, SLC11A1, DOCK2, CCL22, RAC2, ALOX5AP, RASAL3, SCG5, FGD3, CSF1R, PHACTR1, PTP…	270	2357	16650	1.83142	0.00162575	7.07422e-06	0.000719427
GOTERM_BP_FAT	GO:1903708~positive regulation of hemopoiesis	15	0.0411331	4.1593e-07	HCLS1, CCR1, NCKAP1L, GPR68, NLRP3, IL7R, CD74, BTK, LILRB2, CD86, IL4R, CA2, ADAM8, SASH3, SYK	270	163	16650	5.67485	0.00175701	7.61276e-06	0.00077756
GOTERM_BP_FAT	GO:0002495~antigen processing and presentation of peptide antigen via MHC class II	12	0.0329065	4.18105e-07	AP1S2, HLA-DRB3, HLA-DRB4, IFI30, FCER1G, HLA-DPA1, CTSS, HLA-DMB, HLA-DMA, CD74, HLA-DQA1, HLA-DRA	270	96	16650	7.70833	0.00176619	7.61958e-06	0.000781626
GOTERM_BP_FAT	GO:0002822~regulation of adaptive immune response based on somatic recombination of immune receptors built from immunoglobulin superfamily domains	13	0.0356487	4.21227e-07	HAVCR2, SLC11A1, PTPN6, TNFSF13B, IL4R, FCER1G, IL1B, HLA-B, NLRP3, IL7R, WAS, SASH3, BTK	270	117	16650	6.85185	0.00177936	7.64353e-06	0.000787462
GOTERM_BP_FAT	GO:0065009~regulation of molecular function	80	0.219376	4.68479e-07	NRP1, MMP9, SPINK1, TNFSF14, TLR4, ARHGAP15, BTK, NOD2, CXCR4, CCL3L1, APOE, HMOX1, PDE4B, IL1B, SERPINA1, DOCK10, ADAM8, CSF2RA, SYK, ARHGAP9, IRAK2, C5AR1, LYN, BST2, NCF4, CCL4L1, CCL4L2, CTSS, NLRP3, WAS, ARHGAP25, ARHGAP30, PROK2, ARRB2, SERPINB7, SERPINB4, LCP2, BID, CCL3, MFNG, FGR, ADORA2A, GPSM3, GPR65, CYTH4, FPR1, APOC1, ITGB2, CCL5, CD74, CCL7, IRAK3, SLC11A1, DOCK2, CCL22, RAC2, ALOX…	270	2863	16650	1.72313	0.00197877	8.46463e-06	0.000875798
GOTERM_BP_FAT	GO:0051223~regulation of protein transport	33	0.0904928	4.78243e-07	IL1R2, CCL3, FGR, ADORA2A, FFAR2, TNFSF14, TLR4, GPR68, CCL5, TLR8, CASP5, NOD2, RAC2, ITGAX, IL4R, FCN1, HLA-DRB4, IL1B, ADAM8, SRGN, SYK, CSF1R, HAVCR2, LYN, PTGER4, HCLS1, CAMP, RGS19, NLRP3, CLEC5A, LCP1, CD14, GBP1	270	746	16650	2.72788	0.00201997	8.60428e-06	0.000894051
GOTERM_BP_FAT	GO:0051222~positive regulation of protein transport	25	0.0685551	4.79448e-07	HAVCR2, CCL3, PTGER4, FGR, ADORA2A, CAMP, FFAR2, HCLS1, TNFSF14, TLR4, GPR68, NLRP3, CASP5, NOD2, RAC2, ITGAX, IL4R, FCN1, HLA-DRB4, IL1B, ADAM8, CLEC5A, CD14, CSF1R, SYK	270	460	16650	3.35145	0.00202505	8.5894e-06	0.000896303
GOTERM_BP_FAT	GO:0098542~defense response to other organism	26	0.0712973	4.85052e-07	FGR, ACP5, TLR4, TLR8, BATF, SLC11A1, DOCK2, NOD2, AP1S2, ITGAX, IL4R, FCER1G, SYK, HAVCR2, C5AR1, BST2, HCK, CAMP, NLRP3, S100A12, PLSCR1, CD86, PPBP, IRF8, TREM1, GBP1	270	494	16650	3.24561	0.0020487	8.65313e-06	0.000906779
GOTERM_BP_FAT	GO:0010646~regulation of cell communication	83	0.227603	5.05976e-07	NRP1, MMP9, LY86, SPINK1, TNFSF14, TLR4, SKAP2, ARHGAP15, SLA, NOD2, CXCR4, CCL3L1, APOE, HMOX1, IL1B, PIK3AP1, ADAM8, SYK, ARHGAP9, IRAK2, C5AR1, LYN, BST2, LY96, FBP1, CCL4L1, CCL4L2, IL24, NLRP3, PTPRO, ARHGAP25, HCST, ARHGAP30, OSM, PROK2, CD86, IL18BP, ARRB2, SH3KBP1, G0S2, CA2, NEK6, GBP1, BID, IL1R2, CCL3, MFNG, FGR, ADORA2A, FFAR2, CCR1, CYTH4, FPR1, GPR65, GPR68, CCL5, CD74, CCL7, IRAK3,…	270	3020	16650	1.69481	0.00213698	8.98848e-06	0.000945895
GOTERM_BP_FAT	GO:0002695~negative regulation of leukocyte activation	14	0.0383909	5.21336e-07	HAVCR2, PTPN6, LST1, LYN, ADORA2A, SAMSN1, CD74, CD84, LILRB2, CD300A, HMOX1, IL4R, HLA-DRB4, VSIG4	270	142	16650	6.07981	0.00220178	9.22258e-06	0.000974609
GOTERM_BP_FAT	GO:0002504~antigen processing and presentation of peptide or polysaccharide antigen via MHC class II	12	0.0329065	5.72606e-07	AP1S2, HLA-DRB3, HLA-DRB4, IFI30, FCER1G, HLA-DPA1, CTSS, HLA-DMB, HLA-DMA, CD74, HLA-DQA1, HLA-DRA	270	99	16650	7.47475	0.00241805	1.00874e-05	0.00107046
GOTERM_BP_FAT	GO:0048585~negative regulation of response to stimulus	48	0.131626	6.04874e-07	IL1R2, NRP1, ADORA2A, AIF1, MMP9, ACP5, SPINK1, TLR4, IL7R, CCL5, CD74, IRAK3, LPXN, TNFRSF1B, APOE, IL4R, HMOX1, RASAL3, HLA-DRB4, IL1B, PIK3AP1, SPP1, HAVCR2, PTPN6, PTPRE, PLEK, PTGER4, BST2, LYN, LY96, FBP1, RGS19, HLA-B, SAMSN1, NLRP3, PTPRO, CD84, TNFAIP6, LILRB2, IL18BP, ARRB2, CD300A, RASSF2, SH3KBP1, SERPINB4, FCRLB, CD14, GBP1	270	1369	16650	2.16216	0.00255414	1.06116e-05	0.00113078
GOTERM_BP_FAT	GO:0050853~B cell receptor signaling pathway	10	0.0274221	6.29941e-07	PTPN6, LAT2, LPXN, LYN, CD300A, PLCG2, NCKAP1L, RFTN1, SYK, BTK	270	62	16650	9.94624	0.00265985	1.10057e-05	0.00117764
GOTERM_BP_FAT	GO:0002698~negative regulation of immune effector process	12	0.0329065	6.34278e-07	CD84, HAVCR2, PTPN6, IRAK3, ARRB2, BST2, CD300A, IL4R, HMOX1, SERPINB4, HLA-B, IL7R	270	100	16650	7.4	0.00267813	1.10359e-05	0.00118575
GOTERM_BP_FAT	GO:0008360~regulation of cell shape	14	0.0383909	6.63308e-07	EPB41L3, CCL3, CCL13, CORO1A, LST1, FGR, HCK, PLEKHO1, SH3KBP1, ITGB2, ARHGAP15, FGD3, CCL7, CSF1R	270	145	16650	5.95402	0.00280054	1.14936e-05	0.00124002
GOTERM_BP_FAT	GO:0045621~positive regulation of lymphocyte differentiation	11	0.0301643	7.0225e-07	LILRB2, CD86, IL4R, NCKAP1L, NLRP3, ADAM8, IL7R, CD74, SASH3, SYK, BTK	270	81	16650	8.37449	0.00296471	1.21188e-05	0.00131282
GOTERM_BP_FAT	GO:0009611~response to wounding	30	0.0822662	7.49901e-07	NRP1, AIF1, ADORA2A, FERMT3, CCR1, TNC, NINJ1, TLR4, SLC11A1, RAC2, APOE, HMOX1, FCER1G, SH2B3, SERPINA1, SPP1, SYK, PTPN6, NFE2, PLEK, LYN, IL24, DOCK8, WAS, MMP12, PLSCR1, ARRB2, PLCG2, LCP1, LCP2	270	649	16650	2.85054	0.00316556	1.28885e-05	0.0014019
GOTERM_BP_FAT	GO:0032729~positive regulation of interferon-gamma production	10	0.0274221	9.51564e-07	HAVCR2, SLC11A1, PDE4B, IRF8, IL1B, TLR4, HLA-DPA1, CD14, SASH3, TLR8	270	65	16650	9.48718	0.00401513	1.62882e-05	0.00177889
GOTERM_BP_FAT	GO:0023051~regulation of signaling	83	0.227603	1.01072e-06	NRP1, MMP9, LY86, SPINK1, TNFSF14, TLR4, SKAP2, ARHGAP15, SLA, NOD2, CXCR4, CCL3L1, APOE, HMOX1, IL1B, PIK3AP1, ADAM8, SYK, ARHGAP9, IRAK2, C5AR1, LYN, BST2, LY96, FBP1, CCL4L1, CCL4L2, IL24, NLRP3, PTPRO, ARHGAP25, HCST, ARHGAP30, OSM, PROK2, CD86, IL18BP, ARRB2, SH3KBP1, G0S2, CA2, NEK6, GBP1, BID, IL1R2, CCL3, MFNG, FGR, ADORA2A, FFAR2, CCR1, CYTH4, FPR1, GPR65, GPR68, CCL5, CD74, CCL7, IRAK3,…	270	3070	16650	1.66721	0.00426421	1.7231e-05	0.00188948
GOTERM_BP_FAT	GO:0042116~macrophage activation	9	0.0246798	1.06324e-06	HAVCR2, SLC11A1, CD93, AIF1, IL4R, TLR4, TLR8, SYK, TYROBP	270	49	16650	11.3265	0.0044853	1.80536e-05	0.00198766
GOTERM_BP_FAT	GO:1904951~positive regulation of establishment of protein localization	26	0.0712973	1.11067e-06	BID, CCL3, FGR, ADORA2A, FFAR2, TNFSF14, TLR4, GPR68, CASP5, NOD2, RAC2, ITGAX, IL4R, FCN1, HLA-DRB4, IL1B, ADAM8, SYK, CSF1R, HAVCR2, PTGER4, HCLS1, CAMP, NLRP3, CLEC5A, CD14	270	517	16650	3.10123	0.0046849	1.87835e-05	0.00207632
GOTERM_BP_FAT	GO:0002700~regulation of production of molecular mediator of immune response	12	0.0329065	1.25597e-06	IRAK3, NOD2, BST2, IL4R, HMOX1, FFAR2, FCER1G, TLR4, NLRP3, CD74, SASH3, BTK	270	107	16650	6.91589	0.00529616	2.11561e-05	0.00234795
GOTERM_BP_FAT	GO:0070201~regulation of establishment of protein localization	34	0.093235	1.28118e-06	BID, IL1R2, CCL3, FGR, ADORA2A, FFAR2, TNFSF14, TLR4, GPR68, CCL5, TLR8, CASP5, NOD2, RAC2, ITGAX, IL4R, FCN1, HLA-DRB4, IL1B, ADAM8, SRGN, SYK, CSF1R, HAVCR2, LYN, PTGER4, HCLS1, CAMP, RGS19, NLRP3, CLEC5A, LCP1, CD14, GBP1	270	820	16650	2.55691	0.0054022	2.14952e-05	0.00239509
GOTERM_BP_FAT	GO:0031348~negative regulation of defense response	14	0.0383909	1.31868e-06	HAVCR2, IL1R2, PTGER4, ADORA2A, ACP5, HLA-B, NLRP3, IRAK3, TNFAIP6, TNFRSF1B, ARRB2, APOE, HLA-DRB4, SERPINB4	270	154	16650	5.60606	0.00555986	2.20368e-05	0.00246518
GOTERM_BP_FAT	GO:0051047~positive regulation of secretion	21	0.0575863	1.38921e-06	HAVCR2, CCL3, FGR, PTGER4, ADORA2A, FFAR2, CAMP, GPR68, NLRP3, CASP5, NOD2, IL4R, FCN1, HLA-DRB4, IL1B, FCER1G, ADAM8, CLEC5A, CD14, SYK, CSF1R	270	355	16650	3.64789	0.00585637	2.31241e-05	0.00259703
GOTERM_BP_FAT	GO:0045582~positive regulation of T cell differentiation	10	0.0274221	1.59459e-06	LILRB2, CD86, IL4R, NCKAP1L, NLRP3, ADAM8, IL7R, CD74, SASH3, SYK	270	69	16650	8.9372	0.00671926	2.64386e-05	0.00298098
GOTERM_BP_FAT	GO:0072678~T cell migration	8	0.0219376	1.80769e-06	CCL3, AIF1, ITGB7, CXCL16, MYO1G, TNFSF14, CCL5, ADAM8	270	37	16650	13.3333	0.00761381	2.98548e-05	0.00337935
GOTERM_BP_FAT	GO:0002761~regulation of myeloid leukocyte differentiation	12	0.0329065	2.16368e-06	CCL3, LYN, CCR1, HCLS1, LILRB3, RASSF2, LILRB4, TLR4, GPR68, CA2, C1QC, TYROBP	270	113	16650	6.54867	0.00910634	3.55949e-05	0.00404483
GOTERM_BP_FAT	GO:0016310~phosphorylation	65	0.178243	2.29367e-06	NRP1, AIF1, MMP9, SPINK1, TLR4, TLR8, BTK, NOD2, CXCR4, CCL3L1, APOE, IL1B, ADAM8, CSF2RA, SYK, MATK, IRAK2, C5AR1, PDXK, LYN, PTGER4, CAMP, FBP1, CCL4L1, CCL4L2, IL24, HCST, OSM, PROK2, CD86, ARRB2, NEK6, GBP1, LCP2, CCL3, FGR, ADORA2A, PFKFB3, CCR1, FPR1, HK2, ITGB2, CCL5, CD74, CCL7, IRAK3, SLC11A1, CCL22, TNFRSF1B, RAC2, HK3, RASAL3, CSF1R, HAVCR2, PTPN6, HCLS1, HCK, NCKAP1L, SAMSN1, S100A12,…	270	2229	16650	1.79827	0.00965078	3.75871e-05	0.00428783
GOTERM_BP_FAT	GO:0046631~alpha-beta T cell activation	12	0.0329065	2.36091e-06	BATF, DOCK2, CD86, PTGER4, ADORA2A, CD300A, IL4R, RASAL3, NCKAP1L, NLRP3, SASH3, SYK	270	114	16650	6.49123	0.00993231	3.85396e-05	0.00441353
GOTERM_BP_FAT	GO:0070555~response to interleukin-1	12	0.0329065	2.36091e-06	IRAK2, IL1R2, IRAK3, CCL13, CCL22, CCL3, CCL3L1, CAMP, CCL4L1, CCL4L2, CCL5, CCL7	270	114	16650	6.49123	0.00993231	3.85396e-05	0.00441353
GOTERM_BP_FAT	GO:0006468~protein phosphorylation	57	0.156306	2.47439e-06	NRP1, AIF1, MMP9, SPINK1, TLR4, BTK, NOD2, CXCR4, CCL3L1, APOE, IL1B, ADAM8, CSF2RA, MATK, SYK, IRAK2, C5AR1, PTGER4, LYN, CAMP, CCL4L1, CCL4L2, IL24, HCST, OSM, PROK2, ARRB2, NEK6, GBP1, LCP2, CCL3, FGR, ADORA2A, CCR1, FPR1, ITGB2, CCL5, CD74, CCL7, IRAK3, SLC11A1, TNFRSF1B, CCL22, RAC2, RASAL3, CSF1R, HAVCR2, PTPN6, HCK, HCLS1, NCKAP1L, SAMSN1, S100A12, CCL13, CD300A, GMFG, RASSF2	270	1852	16650	1.89795	0.0104072	4.02367e-05	0.00462567
GOTERM_BP_FAT	GO:0042060~wound healing	26	0.0712973	2.56789e-06	ADORA2A, FERMT3, TNC, NINJ1, TLR4, SLC11A1, RAC2, APOE, HMOX1, FCER1G, SH2B3, SERPINA1, SYK, PTPN6, NFE2, LYN, PLEK, IL24, DOCK8, WAS, MMP12, PLSCR1, ARRB2, PLCG2, LCP1, LCP2	270	542	16650	2.95818	0.0107983	4.1597e-05	0.00480044
GOTERM_BP_FAT	GO:0045637~regulation of myeloid cell differentiation	15	0.0411331	2.78648e-06	CCL3, LYN, HCLS1, CCR1, SPI1, NCKAP1L, TLR4, GPR68, C1QC, LILRB3, LILRB4, RASSF2, CSF3R, CA2, TYROBP	270	191	16650	4.84293	0.0117121	4.49656e-05	0.00520907
GOTERM_BP_FAT	GO:0002706~regulation of lymphocyte mediated immunity	12	0.0329065	2.8032e-06	HAVCR2, PTPN6, ARRB2, FCER1G, IL1B, SERPINB4, HLA-B, NLRP3, IL7R, WAS, SASH3, BTK	270	116	16650	6.37931	0.011782	4.50634e-05	0.00524032
GOTERM_BP_FAT	GO:0002673~regulation of acute inflammatory response	10	0.0274221	2.89854e-06	OSM, C3AR1, C5AR1, ALOX5AP, FFAR2, FCER1G, IL1B, NLRP3, ADAM8, BTK	270	74	16650	8.33333	0.0121803	4.64196e-05	0.00541855
GOTERM_BP_FAT	GO:2000403~positive regulation of lymphocyte migration	7	0.0191954	2.95135e-06	CCL3, AIF1, CCL4L1, TNFSF14, CCL5, ADAM8, CCL7	270	26	16650	16.6026	0.0124008	4.70869e-05	0.00551727
GOTERM_BP_FAT	GO:0030098~lymphocyte differentiation	19	0.0521019	3.10939e-06	PTPN6, MFNG, PTGER4, SPI1, NCKAP1L, NLRP3, IL7R, CD74, BTK, BATF, LILRB2, DOCK2, CD86, IL4R, PLCG2, FCER1G, ADAM8, SASH3, SYK	270	310	16650	3.77957	0.0130605	4.94217e-05	0.0058127
GOTERM_BP_FAT	GO:0032611~interleukin-1 beta production	9	0.0246798	3.48425e-06	CASP5, NOD2, CCL3, GBP5, ARRB2, ACP5, IL1B, TLR4, NLRP3	270	57	16650	9.73684	0.0146235	5.51724e-05	0.00651345
GOTERM_BP_FAT	GO:0002675~positive regulation of acute inflammatory response	7	0.0191954	3.74345e-06	OSM, ALOX5AP, FFAR2, FCER1G, IL1B, ADAM8, BTK	270	27	16650	15.9877	0.0157027	5.90554e-05	0.00699797
GOTERM_BP_FAT	GO:0032649~regulation of interferon-gamma production	11	0.0301643	3.74827e-06	HAVCR2, SLC11A1, PDE4B, IRF8, HLA-DRB4, IL1B, TLR4, HLA-DPA1, CD14, SASH3, TLR8	270	97	16650	6.99313	0.0157228	5.89117e-05	0.00700699
GOTERM_BP_FAT	GO:0030316~osteoclast differentiation	10	0.0274221	4.05593e-06	CCL3, CCR1, LILRB3, LILRB4, TLR4, GPR68, CA2, SNX10, CSF1R, TYROBP	270	77	16650	8.00866	0.0170023	6.3511e-05	0.00758211
GOTERM_BP_FAT	GO:0006915~apoptotic process	54	0.148079	4.46582e-06	STEAP3, NRP1, AIF1, MMP9, LY86, SPI1, TNFSF14, TLR4, BTK, CASP5, NOD2, CXCR4, APOE, HMOX1, IL1B, ADAM8, C5AR1, LYN, LY96, IL24, NLRP3, OSM, EPB41L3, PROK2, ARRB2, SH3KBP1, G0S2, CLEC5A, NEK6, BID, CCL3, ADORA2A, HK2, GPR65, ITGB2, CCL5, CD74, TNFRSF1B, FCER1G, FGD3, SRGN, ACSL5, CSF1R, PTPN6, HCK, HCLS1, NCKAP1L, DOCK8, PLSCR1, CORO1A, RASSF2, CYFIP2, DRAM1, CD14	270	1747	16650	1.90612	0.0187044	6.96712e-05	0.00834832
GOTERM_BP_FAT	GO:0032760~positive regulation of tumor necrosis factor production	9	0.0246798	4.54713e-06	HAVCR2, CYBB, NOD2, CCL3, LY96, FCER1G, TLR4, CD14, SASH3	270	59	16650	9.40678	0.0190417	7.06787e-05	0.0085003
GOTERM_BP_FAT	GO:0051250~negative regulation of lymphocyte activation	12	0.0329065	4.59484e-06	HAVCR2, PTPN6, LILRB2, LST1, LYN, ADORA2A, CD300A, IL4R, HLA-DRB4, VSIG4, SAMSN1, CD74	270	122	16650	6.06557	0.0192395	7.11587e-05	0.00858949
GOTERM_BP_FAT	GO:0036230~granulocyte activation	7	0.0191954	4.70019e-06	CCL3, PPBP, CD300A, FCER1G, CCL5, SYK, TYROBP	270	28	16650	15.4167	0.0196763	7.25245e-05	0.00878642
GOTERM_BP_FAT	GO:0051924~regulation of calcium ion transport	15	0.0411331	5.99994e-06	PTPN6, CCL3, LYN, ADORA2A, CCR1, TRPV2, SPINK1, CCL4L1, CCL5, CD84, LILRB2, CORO1A, ARRB2, PDE4B, PLCG2	270	204	16650	4.53431	0.0250487	9.22423e-05	0.011216
GOTERM_BP_FAT	GO:0031295~T cell costimulation	10	0.0274221	6.20046e-06	PTPN6, CD86, TNFSF13B, LYN, HLA-DRB3, HLA-DRB4, TNFSF14, HLA-DPA1, HLA-DQA1, HLA-DRA	270	81	16650	7.61317	0.025875	9.49797e-05	0.0115908
GOTERM_BP_FAT	GO:0032609~interferon-gamma production	11	0.0301643	6.45875e-06	HAVCR2, SLC11A1, PDE4B, IRF8, HLA-DRB4, IL1B, TLR4, HLA-DPA1, CD14, SASH3, TLR8	270	103	16650	6.58576	0.0269382	9.85788e-05	0.0120736
GOTERM_BP_FAT	GO:0045670~regulation of osteoclast differentiation	9	0.0246798	6.64928e-06	CCL3, CCR1, LILRB3, RASSF2, LILRB4, TLR4, GPR68, CA2, TYROBP	270	62	16650	8.95161	0.0277218	0.000101122	0.0124298
GOTERM_BP_FAT	GO:0050864~regulation of B cell activation	12	0.0329065	6.78337e-06	PTPN6, NOD2, TNFSF13B, LYN, CD300A, NCKAP1L, TLR4, SAMSN1, CD74, SASH3, SYK, BTK	270	127	16650	5.82677	0.0282728	0.000102791	0.0126804
GOTERM_BP_FAT	GO:0031294~lymphocyte costimulation	10	0.0274221	6.86769e-06	PTPN6, CD86, TNFSF13B, LYN, HLA-DRB3, HLA-DRB4, TNFSF14, HLA-DPA1, HLA-DQA1, HLA-DRA	270	82	16650	7.52033	0.0286192	0.000103697	0.0128381
GOTERM_BP_FAT	GO:0034122~negative regulation of toll-like receptor signaling pathway	7	0.0191954	7.20967e-06	IRAK3, ARRB2, LYN, LY96, PIK3AP1, TLR4, CD14	270	30	16650	14.3889	0.0300227	0.000108473	0.0134773
GOTERM_BP_FAT	GO:0032652~regulation of interleukin-1 production	9	0.0246798	7.51105e-06	HAVCR2, CASP5, IL1R2, NOD2, CCL3, ARRB2, ACP5, TLR4, NLRP3	270	63	16650	8.80952	0.0312579	0.000112607	0.0140406
GOTERM_BP_FAT	GO:0051241~negative regulation of multicellular organismal process	37	0.101462	7.69319e-06	IL1R2, CCL3, NRP1, CCR1, APOC1, ACP5, TLR4, GPR68, C1QC, CD74, BTK, SLC11A1, IRAK3, APOE, HMOX1, IL4R, PDE4B, HLA-DRB4, IL1B, SRGN, SPP1, HAVCR2, BST2, LYN, PTGER4, NCKAP1L, NLRP3, PTPRO, CD84, ORM1, CD86, ARRB2, LILRB3, LILRB4, VSIG4, TMEM176A, GBP1	270	1017	16650	2.24353	0.0320036	0.00011493	0.0143811
GOTERM_BP_FAT	GO:0032675~regulation of interleukin-6 production	11	0.0301643	8.35842e-06	HAVCR2, IRAK3, ORM1, LILRB2, NOD2, ARRB2, FCER1G, NCKAP1L, IL1B, TLR4, HLA-B	270	106	16650	6.39937	0.0347224	0.000124427	0.0156245
GOTERM_BP_FAT	GO:0002431~Fc receptor mediated stimulatory signaling pathway	12	0.0329065	8.49283e-06	LYN, FGR, FCGR1A, HCK, PLCG2, MYO1G, CYFIP2, FCER1G, NCKAP1L, FCGR2A, WAS, SYK	270	130	16650	5.69231	0.0352708	0.000125984	0.0158758
GOTERM_BP_FAT	GO:1902622~regulation of neutrophil migration	7	0.0191954	8.81962e-06	C3AR1, C5AR1, RAC2, MPP1, NCKAP1L, ADAM8, CD74	270	31	16650	13.9247	0.0366028	0.000130374	0.0164866
GOTERM_BP_FAT	GO:0038094~Fc-gamma receptor signaling pathway	12	0.0329065	9.14049e-06	LYN, FGR, FCGR1A, HCK, PLCG2, MYO1G, CYFIP2, FCER1G, NCKAP1L, FCGR2A, WAS, SYK	270	131	16650	5.64885	0.0379089	0.000134647	0.0170863
GOTERM_BP_FAT	GO:0012501~programmed cell death	55	0.150821	1.13292e-05	STEAP3, NRP1, AIF1, MMP9, LY86, SPI1, TNFSF14, TLR4, BTK, CASP5, NOD2, CXCR4, APOE, HMOX1, IL1B, ADAM8, C5AR1, LYN, LY96, IL24, NLRP3, OSM, EPB41L3, PROK2, ARRB2, SH3KBP1, G0S2, CLEC5A, NEK6, BID, CCL3, ADORA2A, HK2, GPR65, ITGB2, CCL5, CD74, TNFRSF1B, FCER1G, FGD3, SRGN, ACSL5, CSF1R, PTPN6, HCK, HCLS1, NCKAP1L, DOCK8, PLSCR1, CORO1A, RASSF2, PLCG2, CYFIP2, DRAM1, CD14	270	1852	16650	1.83135	0.0467711	0.000166306	0.0211773
GOTERM_BP_FAT	GO:0031399~regulation of protein modification process	51	0.139852	1.14885e-05	NRP1, AIF1, MMP9, SPI1, SPINK1, TLR4, TLR8, NOD2, CXCR4, APOE, CCL3L1, IL1B, ADAM8, SYK, IRAK2, C5AR1, LYN, CAMP, CCL4L1, CCL4L2, IL24, OSM, PROK2, ARRB2, GBP1, LCP2, CCL3, FGR, ADORA2A, CCR1, FPR1, ITGB2, CCL5, CD74, CCL7, SLC11A1, IRAK3, TNFRSF1B, CCL22, RAC2, CSF1R, HAVCR2, PTPN6, HCLS1, NCKAP1L, SAMSN1, S100A12, CCL13, CD300A, GMFG, RASSF2	270	1664	16650	1.89002	0.0474127	0.00016806	0.021475
GOTERM_BP_FAT	GO:0050730~regulation of peptidyl-tyrosine phosphorylation	15	0.0411331	1.15892e-05	PTPN6, NRP1, LYN, HCLS1, SPINK1, ITGB2, IL24, SAMSN1, CCL5, CD74, OSM, ARRB2, CD300A, SYK, CSF1R	270	216	16650	4.28241	0.0478184	0.000168949	0.0216633
GOTERM_BP_FAT	GO:0050764~regulation of phagocytosis	9	0.0246798	1.19638e-05	SLC11A1, DOCK2, FGR, CD300A, HCK, FCER1G, NCKAP1L, IL1B, SYK	270	67	16650	8.28358	0.0493253	0.000173811	0.0223635
GOTERM_BP_FAT	GO:0007596~blood coagulation	19	0.0521019	1.20371e-05	PTPN6, NFE2, PLEK, LYN, ADORA2A, FERMT3, TLR4, DOCK8, WAS, PLSCR1, RAC2, ARRB2, APOE, PLCG2, SH2B3, FCER1G, SERPINA1, SYK, LCP2	270	342	16650	3.42593	0.0496199	0.000174277	0.0225004
GOTERM_BP_FAT	GO:0030168~platelet activation	13	0.0356487	1.21973e-05	PTPN6, PLSCR1, RAC2, PLEK, ARRB2, LYN, APOE, FERMT3, PLCG2, FCER1G, TLR4, SYK, LCP2	270	161	16650	4.9793	0.0502632	0.000175993	0.0227998
GOTERM_BP_FAT	GO:1902106~negative regulation of leukocyte differentiation	10	0.0274221	1.23071e-05	CCL3, LYN, IL4R, LILRB3, LILRB4, TLR4, GPR68, C1QC, CD74, TMEM176A	270	88	16650	7.00758	0.0507042	0.000176973	0.0230051
GOTERM_BP_FAT	GO:0002720~positive regulation of cytokine production involved in immune response	7	0.0191954	1.29124e-05	NOD2, FFAR2, FCER1G, TLR4, NLRP3, CD74, SASH3	270	33	16650	13.0808	0.0531304	0.000185047	0.0241363
GOTERM_BP_FAT	GO:0034142~toll-like receptor 4 signaling pathway	7	0.0191954	1.29124e-05	LYN, LY96, PIK3AP1, TLR4, ITGB2, ITGAM, CD14	270	33	16650	13.0808	0.0531304	0.000185047	0.0241363
GOTERM_BP_FAT	GO:0002755~MyD88-dependent toll-like receptor signaling pathway	7	0.0191954	1.29124e-05	IRAK2, IRAK3, LY96, TLR4, CD14, TLR8, BTK	270	33	16650	13.0808	0.0531304	0.000185047	0.0241363
GOTERM_BP_FAT	GO:0019725~cellular homeostasis	32	0.0877506	1.33002e-05	C3AR1, CCL3, AQP9, CCR1, FPR1, GPR65, HK2, FPR3, FPR2, GPR68, CCL5, CCL7, SLC11A1, CXCR4, APOE, HMOX1, HK3, HLA-DRB4, PTPN6, C5AR1, TBXAS1, NCF2, LYN, PTGER4, NCF4, CAMP, PROK2, CORO1A, CCL13, CYBB, PLCG2, CA2	270	833	16650	2.36895	0.0546816	0.00018996	0.0248611
GOTERM_BP_FAT	GO:0002705~positive regulation of leukocyte mediated immunity	10	0.0274221	1.35007e-05	NOD2, FGR, IL4R, FCER1G, IL1B, HLA-B, NLRP3, SASH3, SYK, BTK	270	89	16650	6.92884	0.0554828	0.000192175	0.025236
GOTERM_BP_FAT	GO:0002286~T cell activation involved in immune response	10	0.0274221	1.35007e-05	HAVCR2, BATF, SLC11A1, CD86, PTGER4, IL4R, FCER1G, HLA-DMB, NLRP3, LCP1	270	89	16650	6.92884	0.0554828	0.000192175	0.025236
GOTERM_BP_FAT	GO:0018108~peptidyl-tyrosine phosphorylation	19	0.0521019	1.56752e-05	PTPN6, NRP1, FGR, LYN, HCLS1, HCK, SPINK1, IL24, SAMSN1, CCL5, CD74, BTK, OSM, ARRB2, CD300A, CSF2RA, SYK, CSF1R, MATK	270	349	16650	3.35721	0.0641269	0.000222376	0.0293001
GOTERM_BP_FAT	GO:0006796~phosphate-containing compound metabolic process	79	0.216634	1.66216e-05	NAMPT, KYNU, NRP1, AIF1, MMP9, SPINK1, TLR4, TLR8, BTK, NOD2, CXCR4, CCL3L1, APOE, PDE4B, IL1B, ADAM8, CSF2RA, SYK, MATK, IRAK2, C5AR1, PDXK, LYN, PTGER4, MPP1, CAMP, FBP1, CCL4L1, CCL4L2, IL24, PTPRO, HCST, OSM, PROK2, CD86, ARRB2, PLA2G7, NEK6, GBP1, LCP2, ALPL, CCL3, FGR, ADORA2A, PFKFB3, CCR1, GPR65, FPR1, HK2, ACP5, ITGB2, CCL5, CD74, CCL7, IRAK3, SLC11A1, CCL22, TNFRSF1B, RAC2, HK3, RASAL3,…	270	3083	16650	1.58017	0.0678642	0.000235012	0.0310688
GOTERM_BP_FAT	GO:0018212~peptidyl-tyrosine modification	19	0.0521019	1.71292e-05	PTPN6, NRP1, FGR, LYN, HCLS1, HCK, SPINK1, IL24, SAMSN1, CCL5, CD74, BTK, OSM, ARRB2, CD300A, CSF2RA, SYK, CSF1R, MATK	270	351	16650	3.33808	0.0698624	0.00024138	0.0320173
GOTERM_BP_FAT	GO:0045619~regulation of lymphocyte differentiation	12	0.0329065	1.7188e-05	PTPN6, LILRB2, CD86, IL4R, NCKAP1L, NLRP3, ADAM8, IL7R, CD74, SASH3, SYK, BTK	270	140	16650	5.28571	0.0700936	0.000241404	0.0321272
GOTERM_BP_FAT	GO:0048872~homeostasis of number of cells	15	0.0411331	1.73703e-05	GAPT, LYN, HCLS1, SPI1, TNFSF14, NCKAP1L, IL7R, CD74, CORO1A, TNFSF13B, HMOX1, PDE4B, RASSF2, FCER1G, SASH3	270	224	16650	4.12946	0.0708103	0.000243157	0.0324681
GOTERM_BP_FAT	GO:0006793~phosphorus metabolic process	79	0.216634	1.78478e-05	NAMPT, KYNU, NRP1, AIF1, MMP9, SPINK1, TLR4, TLR8, BTK, NOD2, CXCR4, CCL3L1, APOE, PDE4B, IL1B, ADAM8, CSF2RA, SYK, MATK, IRAK2, C5AR1, PDXK, LYN, PTGER4, MPP1, CAMP, FBP1, CCL4L1, CCL4L2, IL24, PTPRO, HCST, OSM, PROK2, CD86, ARRB2, PLA2G7, NEK6, GBP1, LCP2, ALPL, CCL3, FGR, ADORA2A, PFKFB3, CCR1, GPR65, FPR1, HK2, ACP5, ITGB2, CCL5, CD74, CCL7, IRAK3, SLC11A1, CCL22, TNFRSF1B, RAC2, HK3, RASAL3,…	270	3089	16650	1.5771	0.0726844	0.000249016	0.0333604
GOTERM_BP_FAT	GO:0051247~positive regulation of protein metabolic process	47	0.128884	1.88611e-05	BID, CCL3, NRP1, AIF1, MMP9, CCR1, FPR1, TLR4, CCL5, CD74, TLR8, CCL7, SLC11A1, TNFRSF1B, CCL22, NOD2, CXCR4, CCL3L1, APOE, HMOX1, IL1B, ADAM8, LTB, CSF1R, SYK, HAVCR2, IRAK2, C5AR1, LYN, CAMP, HCLS1, CCL4L1, NCKAP1L, CCL4L2, IL24, NLRP3, S100A12, OSM, PROK2, CYBB, CCL13, CD86, ARRB2, CD300A, RASSF2, CYFIP2, LCP2	270	1508	16650	1.92197	0.0766488	0.000262287	0.0352541
GOTERM_BP_FAT	GO:0032722~positive regulation of chemokine production	8	0.0219376	1.91043e-05	HAVCR2, IL4R, HMOX1, FFAR2, IL1B, TLR4, CD74, CSF1R	270	52	16650	9.48718	0.0775978	0.000264797	0.0357087
GOTERM_BP_FAT	GO:0002430~complement receptor mediated signaling pathway	5	0.013711	2.01087e-05	C3AR1, C5AR1, FPR1, FPR3, FPR2	270	11	16650	28.0303	0.0815067	0.000277807	0.0375857
GOTERM_BP_FAT	GO:0046634~regulation of alpha-beta T cell activation	9	0.0246798	2.04784e-05	CD86, ADORA2A, CD300A, IL4R, RASAL3, NCKAP1L, NLRP3, SASH3, SYK	270	72	16650	7.70833	0.082941	0.000281991	0.0382764
GOTERM_BP_FAT	GO:0007599~hemostasis	19	0.0521019	2.22452e-05	PTPN6, NFE2, PLEK, LYN, ADORA2A, FERMT3, TLR4, DOCK8, WAS, PLSCR1, RAC2, ARRB2, APOE, PLCG2, SH2B3, FCER1G, SERPINA1, SYK, LCP2	270	358	16650	3.27281	0.0897662	0.000305323	0.0415782
GOTERM_BP_FAT	GO:0050817~coagulation	19	0.0521019	2.22452e-05	PTPN6, NFE2, PLEK, LYN, ADORA2A, FERMT3, TLR4, DOCK8, WAS, PLSCR1, RAC2, ARRB2, APOE, PLCG2, SH2B3, FCER1G, SERPINA1, SYK, LCP2	270	358	16650	3.27281	0.0897662	0.000305323	0.0415782
GOTERM_BP_FAT	GO:0034612~response to tumor necrosis factor	16	0.0438753	2.56744e-05	CCL3, CAMP, TNFSF14, CCL4L1, CCL4L2, CCL5, CCL7, CCL22, TNFRSF1B, CCL13, IL18BP, TNFSF13B, CCL3L1, CXCL16, LTB, CD14	270	263	16650	3.75158	0.102868	0.000351241	0.0479861
GOTERM_BP_FAT	GO:0008219~cell death	56	0.153563	2.68579e-05	STEAP3, NRP1, AIF1, MMP9, LY86, SPI1, TNFSF14, TLR4, BTK, CASP5, NOD2, CXCR4, APOE, HMOX1, IL1B, ADAM8, C5AR1, LYN, LY96, IL24, NLRP3, OSM, EPB41L3, PROK2, ARRB2, SH3KBP1, G0S2, CLEC5A, NEK6, BID, CCL3, ADORA2A, HK2, GPR65, ITGB2, CCL5, CD74, TNFRSF1B, FCER1G, FGD3, SRGN, ACSL5, CSF1R, PTPN6, HCK, HCLS1, RGS19, NCKAP1L, DOCK8, PLSCR1, CORO1A, RASSF2, PLCG2, CYFIP2, DRAM1, CD14	270	1958	16650	1.7637	0.107347	0.000366245	0.0501978
GOTERM_BP_FAT	GO:0002507~tolerance induction	6	0.0164532	2.81175e-05	HAVCR2, IRAK3, LILRB2, CD86, LYN, HLA-B	270	23	16650	16.087	0.112088	0.000382185	0.0525513
GOTERM_BP_FAT	GO:0030217~T cell differentiation	14	0.0383909	2.83549e-05	PTGER4, NCKAP1L, NLRP3, IL7R, CD74, BATF, LILRB2, DOCK2, CD86, IL4R, FCER1G, ADAM8, SASH3, SYK	270	204	16650	4.23203	0.112979	0.000384177	0.0529949
GOTERM_BP_FAT	GO:0071396~cellular response to lipid	23	0.0630707	2.87406e-05	HAVCR2, IRAK2, CCL3, LYN, LY96, FFAR2, LY86, CAMP, TNC, HCK, TLR4, IL24, NLRP3, CCL5, LILRB2, TNFRSF1B, CD86, ARRB2, CXCL16, PDE4B, IRF8, IL1B, CD14	270	509	16650	2.78651	0.114424	0.000388158	0.0537156
GOTERM_BP_FAT	GO:0051246~regulation of protein metabolic process	67	0.183728	2.95833e-05	NRP1, AIF1, MMP9, SPI1, SPINK1, TNFSF14, TLR4, TLR8, NOD2, CXCR4, CCL3L1, APOE, HMOX1, IL1B, SERPINA1, ADAM8, LTB, SYK, IRAK2, CTSZ, C5AR1, LYN, BST2, CAMP, CCL4L1, CCL4L2, IL24, NLRP3, OSM, PROK2, CD86, ARRB2, SERPINB7, SERPINB4, GBP1, LCP2, BID, IL1R2, C3AR1, CCL3, FGR, ADORA2A, CCR1, FPR1, ITGB2, CCL5, CD74, CCL7, IRAK3, SLC11A1, TNFRSF1B, CCL22, RAC2, CSF1R, HAVCR2, PTPN6, HCLS1, NCKAP1L, SAM…	270	2512	16650	1.64477	0.117574	0.000398265	0.0552902
GOTERM_BP_FAT	GO:0071622~regulation of granulocyte chemotaxis	7	0.0191954	3.00782e-05	C3AR1, C5AR1, RAC2, MPP1, NCKAP1L, CCL5, CD74	270	38	16650	11.3596	0.119418	0.000403641	0.0562149
GOTERM_BP_FAT	GO:0001776~leukocyte homeostasis	9	0.0246798	3.05153e-05	GAPT, CORO1A, TNFSF13B, LYN, PDE4B, FCER1G, NCKAP1L, TNFSF14, CD74	270	76	16650	7.30263	0.121044	0.00040821	0.0570316
GOTERM_BP_FAT	GO:0042119~neutrophil activation	6	0.0164532	3.50503e-05	PPBP, CD300A, FCER1G, CCL5, SYK, TYROBP	270	24	16650	15.4167	0.137737	0.000467383	0.0655046
GOTERM_BP_FAT	GO:0033628~regulation of cell adhesion mediated by integrin	7	0.0191954	3.50693e-05	PTPN6, LPXN, LYN, FERMT3, NCKAP1L, CCL5, SYK	270	39	16650	11.0684	0.137807	0.000466167	0.0655402
GOTERM_BP_FAT	GO:0032880~regulation of protein localization	34	0.093235	3.55354e-05	BID, IL1R2, CCL3, FGR, ADORA2A, FFAR2, TNFSF14, TLR4, GPR68, CCL5, TLR8, CASP5, NOD2, RAC2, ITGAX, IL4R, FCN1, HLA-DRB4, IL1B, ADAM8, SRGN, SYK, CSF1R, HAVCR2, LYN, PTGER4, HCLS1, CAMP, RGS19, NLRP3, CLEC5A, LCP1, CD14, GBP1	270	962	16650	2.17949	0.139504	0.000470881	0.066411
GOTERM_BP_FAT	GO:0055082~cellular chemical homeostasis	28	0.0767817	3.67594e-05	C3AR1, CCL3, AQP9, CCR1, GPR65, HK2, FPR1, FPR3, GPR68, FPR2, CCL5, CCL7, SLC11A1, CXCR4, APOE, HMOX1, HK3, HLA-DRB4, PTPN6, TBXAS1, C5AR1, LYN, PTGER4, PROK2, CORO1A, CCL13, PLCG2, CA2	270	713	16650	2.42169	0.143946	0.000485575	0.0686977
GOTERM_BP_FAT	GO:0031401~positive regulation of protein modification process	38	0.104204	4.03466e-05	CCL3, NRP1, AIF1, MMP9, CCR1, FPR1, TLR4, CCL5, CD74, CCL7, SLC11A1, TNFRSF1B, CCL22, NOD2, CXCR4, CCL3L1, IL1B, ADAM8, CSF1R, SYK, HAVCR2, IRAK2, C5AR1, LYN, CAMP, HCLS1, CCL4L1, NCKAP1L, CCL4L2, IL24, S100A12, OSM, PROK2, CCL13, ARRB2, CD300A, RASSF2, LCP2	270	1143	16650	2.05016	0.156832	0.000531288	0.0753992
GOTERM_BP_FAT	GO:0002456~T cell mediated immunity	9	0.0246798	4.04958e-05	SLC11A1, MYO1G, IL1B, HLA-B, NLRP3, RFTN1, IL7R, WAS, SASH3	270	79	16650	7.02532	0.157364	0.000531597	0.075678
GOTERM_BP_FAT	GO:2000401~regulation of lymphocyte migration	7	0.0191954	4.07038e-05	CCL3, AIF1, CCL4L1, TNFSF14, CCL5, ADAM8, CCL7	270	40	16650	10.7917	0.158104	0.000532672	0.0760664
GOTERM_BP_FAT	GO:0050701~interleukin-1 secretion	7	0.0191954	4.07038e-05	CASP5, IL1R2, NOD2, CCL3, GBP5, TLR4, NLRP3	270	40	16650	10.7917	0.158104	0.000532672	0.0760664
GOTERM_BP_FAT	GO:0002503~peptide antigen assembly with MHC class II protein complex	4	0.0109688	4.07161e-05	HLA-DRB4, HLA-DMB, HLA-DMA, HLA-DRA	270	5	16650	49.3333	0.158148	0.000531189	0.0760894
GOTERM_BP_FAT	GO:0002399~MHC class II protein complex assembly	4	0.0109688	4.07161e-05	HLA-DRB4, HLA-DMB, HLA-DMA, HLA-DRA	270	5	16650	49.3333	0.158148	0.000531189	0.0760894
GOTERM_BP_FAT	GO:0038096~Fc-gamma receptor signaling pathway involved in phagocytosis	11	0.0301643	4.07859e-05	LYN, FGR, FCGR1A, HCK, PLCG2, MYO1G, CYFIP2, NCKAP1L, FCGR2A, WAS, SYK	270	127	16650	5.34121	0.158397	0.000530464	0.0762199
GOTERM_BP_FAT	GO:0002433~immune response-regulating cell surface receptor signaling pathway involved in phagocytosis	11	0.0301643	4.07859e-05	LYN, FGR, FCGR1A, HCK, PLCG2, MYO1G, CYFIP2, NCKAP1L, FCGR2A, WAS, SYK	270	127	16650	5.34121	0.158397	0.000530464	0.0762199
GOTERM_BP_FAT	GO:0038093~Fc receptor signaling pathway	15	0.0411331	4.27721e-05	FGR, LYN, HCK, MYO1G, NCKAP1L, WAS, BTK, LAT2, FCGR1A, PLCG2, CYFIP2, FCER1G, FCGR2A, LCP2, SYK	270	243	16650	3.80658	0.165435	0.000554583	0.0799302
GOTERM_BP_FAT	GO:1902624~positive regulation of neutrophil migration	6	0.0164532	4.32375e-05	C3AR1, C5AR1, RAC2, NCKAP1L, ADAM8, CD74	270	25	16650	14.8	0.167075	0.000558902	0.0807996
GOTERM_BP_FAT	GO:0032623~interleukin-2 production	8	0.0219376	4.42463e-05	HAVCR2, SLC11A1, CD86, PDE4B, IL1B, VSIG4, SASH3, GBP1	270	59	16650	8.36158	0.17062	0.000570195	0.082684
GOTERM_BP_FAT	GO:0072503~cellular divalent inorganic cation homeostasis	20	0.0548441	4.4484e-05	PTPN6, C3AR1, CCL3, C5AR1, LYN, PTGER4, CCR1, FPR1, GPR65, FPR3, FPR2, CCL5, CCL7, SLC11A1, PROK2, CORO1A, CCL13, CXCR4, APOE, PLCG2	270	413	16650	2.98628	0.171454	0.000571516	0.0831281
GOTERM_BP_FAT	GO:0090022~regulation of neutrophil chemotaxis	6	0.0164532	5.28294e-05	C3AR1, C5AR1, RAC2, MPP1, NCKAP1L, CD74	270	26	16650	14.2308	0.20018	0.000676646	0.0987161
GOTERM_BP_FAT	GO:0015031~protein transport	53	0.145337	5.31085e-05	STEAP3, TNFSF14, TLR4, TLR8, CASP5, NOD2, AP1S2, APOE, IL4R, IL1B, ADAM8, SYK, GBP5, PTGER4, LYN, CAMP, RFTN1, NLRP3, TNFSF13B, ARRB2, TREM1, CLEC5A, LCP1, SNX10, GBP1, LCP2, BID, IL1R2, CCL3, FGR, ADORA2A, FFAR2, GPR68, CCL5, CD74, SLC11A1, RILPL2, ITGAX, RAC2, FCN1, HLA-DRB4, SCG5, STX11, SRGN, CSF1R, HAVCR2, PLEK, HCLS1, RGS19, S100A12, RAB31, SLC15A3, CD14	270	1860	16650	1.75717	0.201123	0.000678165	0.0992373
GOTERM_BP_FAT	GO:0042108~positive regulation of cytokine biosynthetic process	8	0.0219376	5.50501e-05	CYBB, CD86, HMOX1, IL1B, TLR4, LTB, TLR8, SYK	270	61	16650	8.08743	0.207655	0.000700833	0.102864
GOTERM_BP_FAT	GO:2000106~regulation of leukocyte apoptotic process	9	0.0246798	5.79148e-05	NOD2, LYN, HCLS1, FCER1G, DOCK8, CCL5, ADAM8, CD74, BTK	270	83	16650	6.68675	0.217195	0.000735078	0.108214
GOTERM_BP_FAT	GO:0001911~negative regulation of leukocyte mediated cytotoxicity	5	0.013711	5.87045e-05	HAVCR2, ARRB2, SERPINB4, HLA-B, IL7R	270	14	16650	22.0238	0.219804	0.000742868	0.109688
GOTERM_BP_FAT	GO:0007162~negative regulation of cell adhesion	14	0.0383909	5.91421e-05	HAVCR2, PTPN6, LILRB2, LPXN, ADORA2A, CD300A, IL4R, TNC, HLA-DRB4, VSIG4, PTPRO, ADAMDEC1, CD74, GBP1	270	219	16650	3.94216	0.221246	0.00074617	0.110506
GOTERM_BP_FAT	GO:0006968~cellular defense response	8	0.0219376	6.12102e-05	LILRB2, C5AR1, NCF2, ADORA2A, LY96, CD300C, CLEC5A, TYROBP	270	62	16650	7.95699	0.228026	0.000769955	0.114368
GOTERM_BP_FAT	GO:0009595~detection of biotic stimulus	6	0.0164532	6.39854e-05	NOD2, LY96, HLA-DRB4, TLR4, HLA-B, NLRP3	270	27	16650	13.7037	0.237032	0.000802463	0.11955
GOTERM_BP_FAT	GO:0032635~interleukin-6 production	10	0.0274221	6.84042e-05	HAVCR2, IRAK3, ORM1, LILRB2, NOD2, ARRB2, FCER1G, NCKAP1L, IL1B, TLR4	270	109	16650	5.65749	0.251155	0.000855322	0.127801
GOTERM_BP_FAT	GO:0032757~positive regulation of interleukin-8 production	7	0.0191954	7.09175e-05	NOD2, FFAR2, CAMP, FCN1, IL1B, TLR4, TLR8	270	44	16650	9.81061	0.259071	0.000884122	0.132494
GOTERM_BP_FAT	GO:0006874~cellular calcium ion homeostasis	19	0.0521019	7.46983e-05	PTPN6, C3AR1, CCL3, C5AR1, LYN, PTGER4, CCR1, FPR1, GPR65, FPR3, FPR2, CCL5, CCL7, PROK2, CORO1A, CCL13, CXCR4, APOE, PLCG2	270	393	16650	2.98134	0.270821	0.000928499	0.139553
GOTERM_BP_FAT	GO:0042100~B cell proliferation	9	0.0246798	7.47298e-05	GAPT, TNFSF13B, LYN, CD300A, NCKAP1L, TLR4, IL7R, CD74, SASH3	270	86	16650	6.45349	0.270918	0.000926167	0.139612
GOTERM_BP_FAT	GO:0002830~positive regulation of type 2 immune response	5	0.013711	7.90371e-05	CD86, NOD2, IL4R, NLRP3, CD74	270	15	16650	20.5556	0.284077	0.000976664	0.147653
GOTERM_BP_FAT	GO:0002501~peptide antigen assembly with MHC protein complex	4	0.0109688	8.04577e-05	HLA-DRB4, HLA-DMB, HLA-DMA, HLA-DRA	270	6	16650	41.1111	0.288364	0.000991313	0.150305
GOTERM_BP_FAT	GO:0072507~divalent inorganic cation homeostasis	20	0.0548441	8.29319e-05	PTPN6, C3AR1, CCL3, C5AR1, LYN, PTGER4, CCR1, FPR1, GPR65, FPR3, FPR2, CCL5, CCL7, SLC11A1, PROK2, CORO1A, CCL13, CXCR4, APOE, PLCG2	270	433	16650	2.84834	0.29577	0.00101881	0.154924
GOTERM_BP_FAT	GO:0050672~negative regulation of lymphocyte proliferation	8	0.0219376	8.31542e-05	HAVCR2, PTPN6, LILRB2, LST1, LYN, CD300A, HLA-DRB4, VSIG4	270	65	16650	7.58974	0.296432	0.00101858	0.155339
GOTERM_BP_FAT	GO:0032945~negative regulation of mononuclear cell proliferation	8	0.0219376	8.31542e-05	HAVCR2, PTPN6, LILRB2, LST1, LYN, CD300A, HLA-DRB4, VSIG4	270	65	16650	7.58974	0.296432	0.00101858	0.155339
GOTERM_BP_FAT	GO:0001906~cell killing	10	0.0274221	8.45298e-05	HAVCR2, PTPN6, CORO1A, ARRB2, CAMP, SERPINB4, HLA-B, TREM1, IL7R, S100A12	270	112	16650	5.50595	0.300512	0.00103243	0.157906
GOTERM_BP_FAT	GO:0050852~T cell receptor signaling pathway	12	0.0329065	8.70139e-05	PTPN6, HLA-DRB3, PDE4B, PLCG2, HLA-DRB4, HLA-DPA1, RFTN1, WAS, HLA-DQA1, GBP1, HLA-DRA, LCP2	270	167	16650	4.43114	0.307821	0.0010597	0.162543
GOTERM_BP_FAT	GO:0043405~regulation of MAP kinase activity	17	0.0466175	8.76544e-05	IRAK2, PTPN6, C5AR1, LYN, FPR1, TLR4, CD74, S100A12, IRAK3, PROK2, NOD2, CXCR4, CD300A, APOE, IL1B, ADAM8, SYK	270	327	16650	3.20591	0.309693	0.00106443	0.163739
GOTERM_BP_FAT	GO:0045580~regulation of T cell differentiation	10	0.0274221	9.05678e-05	LILRB2, CD86, IL4R, NCKAP1L, NLRP3, ADAM8, IL7R, CD74, SASH3, SYK	270	113	16650	5.45723	0.318145	0.00109664	0.169177
GOTERM_BP_FAT	GO:0042590~antigen processing and presentation of exogenous peptide antigen via MHC class I	8	0.0219376	9.17525e-05	CYBB, NCF2, FCGR1A, NCF4, IFI30, FCER1G, HLA-B, HLA-F	270	66	16650	7.47475	0.321552	0.00110781	0.171388
GOTERM_BP_FAT	GO:0050868~negative regulation of T cell activation	9	0.0246798	9.54109e-05	HAVCR2, PTPN6, LILRB2, ADORA2A, CD300A, IL4R, HLA-DRB4, VSIG4, CD74	270	89	16650	6.23596	0.331966	0.00114868	0.178216
GOTERM_BP_FAT	GO:0010543~regulation of platelet activation	6	0.0164532	0.000108563	PLEK, LYN, APOE, FCER1G, TLR4, SYK	270	30	16650	12.3333	0.368103	0.00130321	0.202759
GOTERM_BP_FAT	GO:0051336~regulation of hydrolase activity	41	0.11243	0.000108716	BID, CCL3, ADORA2A, MMP9, CYTH4, GPR65, APOC1, SPINK1, TNFSF14, ARHGAP15, CCL5, CCL7, DOCK2, CCL22, CCL3L1, RASAL3, SERPINA1, DOCK10, CSF2RA, FGD3, ARHGAP9, C5AR1, PLEK, BST2, RGS19, CCL4L1, NCKAP1L, CCL4L2, DOCK8, NLRP3, ARHGAP25, ARHGAP30, PLSCR1, CCL13, ADAP2, ARRB2, CD300A, PI3, SERPINB7, CYFIP2, SERPINB4	270	1337	16650	1.89105	0.368511	0.00130135	0.203044
GOTERM_BP_FAT	GO:0055074~calcium ion homeostasis	19	0.0521019	0.000110056	PTPN6, C3AR1, CCL3, C5AR1, LYN, PTGER4, CCR1, FPR1, GPR65, FPR3, FPR2, CCL5, CCL7, PROK2, CORO1A, CCL13, CXCR4, APOE, PLCG2	270	405	16650	2.893	0.372081	0.00131367	0.205545
GOTERM_BP_FAT	GO:0055065~metal ion homeostasis	23	0.0630707	0.000110855	STEAP3, PTPN6, C3AR1, CCL3, C5AR1, LYN, PTGER4, ADORA2A, CCR1, FPR1, GPR65, FPR3, FPR2, CCL5, CCL7, SLC11A1, PROK2, CORO1A, CCL13, CXCR4, APOE, HMOX1, PLCG2	270	558	16650	2.54182	0.374199	0.00131948	0.207036
GOTERM_BP_FAT	GO:0030100~regulation of endocytosis	13	0.0356487	0.000113081	SLC11A1, DOCK2, ARRB2, FGR, CD300A, HCK, PLCG2, APOC1, FCER1G, NCKAP1L, IL1B, CD14, SYK	270	202	16650	3.96865	0.380059	0.00134216	0.211188
GOTERM_BP_FAT	GO:2000026~regulation of multicellular organismal development	49	0.134368	0.000115436	C3AR1, CCL3, NRP1, CCR1, TRPV2, SPI1, ITGB2, TLR4, GPR68, IL7R, C1QC, CD74, BTK, IRAK3, CXCR4, LRG1, APOE, HMOX1, IL4R, CSF3R, IL1B, ADAM8, SRGN, TYROBP, SYK, SPP1, HAVCR2, PTPN6, C5AR1, LYN, HCLS1, CAMP, NCKAP1L, HLA-B, BASP1, NLRP3, PTPRO, LILRB2, PROK2, CYBB, CD86, ARRB2, LILRB3, SERPINB7, LILRB4, RASSF2, CA2, SASH3, TMEM176A	270	1721	16650	1.75576	0.386204	0.00136627	0.215582
GOTERM_BP_FAT	GO:0046849~bone remodeling	8	0.0219376	0.000121986	RAC2, RASSF2, ACP5, CA2, ADAM8, SPP1, CSF1R, SYK	270	69	16650	7.14976	0.40297	0.00143971	0.227801
GOTERM_BP_FAT	GO:0070664~negative regulation of leukocyte proliferation	8	0.0219376	0.000121986	HAVCR2, PTPN6, LILRB2, LST1, LYN, CD300A, HLA-DRB4, VSIG4	270	69	16650	7.14976	0.40297	0.00143971	0.227801
GOTERM_BP_FAT	GO:0007204~positive regulation of cytosolic calcium ion concentration	15	0.0411331	0.000126612	PTPN6, PROK2, C3AR1, CCL3, CORO1A, C5AR1, PTGER4, LYN, CXCR4, CCR1, PLCG2, FPR1, GPR65, FPR3, FPR2	270	269	16650	3.43866	0.414535	0.00149011	0.23643
GOTERM_BP_FAT	GO:0000187~activation of MAPK activity	11	0.0301643	0.000132027	IRAK2, PROK2, NOD2, C5AR1, CXCR4, FPR1, IL1B, TLR4, ADAM8, CD74, SYK	270	146	16650	4.64612	0.42779	0.00154949	0.246531
GOTERM_BP_FAT	GO:0060627~regulation of vesicle-mediated transport	20	0.0548441	0.000134136	NRP1, FGR, LYN, HCK, APOC1, NCKAP1L, CD84, SLC11A1, DOCK2, CORO1A, RAC2, ARRB2, CD300A, HMOX1, IL4R, PLCG2, IL1B, FCER1G, CD14, SYK	270	449	16650	2.74684	0.432868	0.00156986	0.250463
GOTERM_BP_FAT	GO:0002643~regulation of tolerance induction	5	0.013711	0.00013434	HAVCR2, IRAK3, LILRB2, CD86, HLA-B	270	17	16650	18.1373	0.433359	0.00156791	0.250845
GOTERM_BP_FAT	GO:0031342~negative regulation of cell killing	5	0.013711	0.00013434	HAVCR2, ARRB2, SERPINB4, HLA-B, IL7R	270	17	16650	18.1373	0.433359	0.00156791	0.250845
GOTERM_BP_FAT	GO:0002396~MHC protein complex assembly	4	0.0109688	0.000139117	HLA-DRB4, HLA-DMB, HLA-DMA, HLA-DRA	270	7	16650	35.2381	0.44469	0.00161915	0.259754
GOTERM_BP_FAT	GO:2000503~positive regulation of natural killer cell chemotaxis	4	0.0109688	0.000139117	CCL3, CCL4L1, CCL5, CCL7	270	7	16650	35.2381	0.44469	0.00161915	0.259754
GOTERM_BP_FAT	GO:0045859~regulation of protein kinase activity	27	0.0740395	0.000140191	FGR, ADORA2A, FPR1, TLR4, CCL5, CD74, SLC11A1, IRAK3, NOD2, RAC2, CXCR4, APOE, IL1B, ADAM8, SYK, CSF1R, IRAK2, PTPN6, C5AR1, LYN, NCKAP1L, S100A12, PROK2, GMFG, CD300A, RASSF2, LCP2	270	730	16650	2.28082	0.447205	0.00162716	0.261756
GOTERM_BP_FAT	GO:0032642~regulation of chemokine production	8	0.0219376	0.000146299	HAVCR2, IL4R, HMOX1, FFAR2, IL1B, TLR4, CD74, CSF1R	270	71	16650	6.94836	0.4613	0.00169335	0.273145
GOTERM_BP_FAT	GO:0002702~positive regulation of production of molecular mediator of immune response	8	0.0219376	0.000146299	NOD2, IL4R, FFAR2, FCER1G, TLR4, NLRP3, CD74, SASH3	270	71	16650	6.94836	0.4613	0.00169335	0.273145
GOTERM_BP_FAT	GO:0002762~negative regulation of myeloid leukocyte differentiation	7	0.0191954	0.000147224	CCL3, LYN, LILRB3, LILRB4, TLR4, GPR68, C1QC	270	50	16650	8.63333	0.463403	0.0016994	0.27487
GOTERM_BP_FAT	GO:0006875~cellular metal ion homeostasis	21	0.0575863	0.000149112	PTPN6, C3AR1, CCL3, C5AR1, LYN, PTGER4, CCR1, FPR1, GPR65, FPR3, FPR2, CCL5, CCL7, SLC11A1, PROK2, CORO1A, CCL13, CXCR4, APOE, HMOX1, PLCG2	270	491	16650	2.63747	0.46767	0.00171649	0.278391
GOTERM_BP_FAT	GO:0042092~type 2 immune response	6	0.0164532	0.000149418	BATF, CD86, NOD2, IL4R, NLRP3, CD74	270	32	16650	11.5625	0.468358	0.00171533	0.27896
GOTERM_BP_FAT	GO:0032268~regulation of cellular protein metabolic process	61	0.167275	0.000162553	NRP1, AIF1, MMP9, SPI1, SPINK1, TNFSF14, TLR4, TLR8, NOD2, CXCR4, CCL3L1, APOE, IL1B, SERPINA1, ADAM8, SYK, IRAK2, C5AR1, LYN, BST2, CAMP, CCL4L1, CCL4L2, IL24, NLRP3, OSM, PROK2, ARRB2, SERPINB7, SERPINB4, GBP1, LCP2, BID, IL1R2, CCL3, FGR, ADORA2A, CCR1, FPR1, ITGB2, CCL5, CD74, CCL7, IRAK3, SLC11A1, TNFRSF1B, CCL22, RAC2, CSF1R, HAVCR2, PTPN6, HCLS1, NCKAP1L, SAMSN1, S100A12, CCL13, CD300A, GM…	270	2346	16650	1.60344	0.497083	0.00186095	0.303449
GOTERM_BP_FAT	GO:1903038~negative regulation of leukocyte cell-cell adhesion	9	0.0246798	0.000162563	HAVCR2, PTPN6, LILRB2, ADORA2A, CD300A, IL4R, HLA-DRB4, VSIG4, CD74	270	96	16650	5.78125	0.497104	0.00185604	0.303467
GOTERM_BP_FAT	GO:0034121~regulation of toll-like receptor signaling pathway	7	0.0191954	0.000164619	IRAK3, ARRB2, LYN, LY96, PIK3AP1, TLR4, CD14	270	51	16650	8.46405	0.501457	0.00187443	0.3073
GOTERM_BP_FAT	GO:0032655~regulation of interleukin-12 production	7	0.0191954	0.000164619	IRAK3, ARRB2, IRF8, ACP5, TLR4, HLA-B, LTB	270	51	16650	8.46405	0.501457	0.00187443	0.3073
GOTERM_BP_FAT	GO:0044403~symbiosis, encompassing mutualism through parasitism	33	0.0904928	0.000168385	CCL3, FGR, CCL5, MMP1, TLR8, IRAK3, DOCK2, CCL22, AP1S2, ITGAX, CD93, CXCR4, APOE, ITGB7, FCN1, PILRA, SYK, BST2, LYN, HCK, CAMP, CCL4L1, HLA-B, NLRP3, PLSCR1, CD86, FCGR2B, CD209, IRF8, TREM1, CLEC5A, GBP1, HLA-DRA	270	998	16650	2.03908	0.509335	0.00191213	0.31432
GOTERM_BP_FAT	GO:0044419~interspecies interaction between organisms	33	0.0904928	0.000168385	CCL3, FGR, CCL5, MMP1, TLR8, IRAK3, DOCK2, CCL22, AP1S2, ITGAX, CD93, CXCR4, APOE, ITGB7, FCN1, PILRA, SYK, BST2, LYN, HCK, CAMP, CCL4L1, HLA-B, NLRP3, PLSCR1, CD86, FCGR2B, CD209, IRF8, TREM1, CLEC5A, GBP1, HLA-DRA	270	998	16650	2.03908	0.509335	0.00191213	0.31432
GOTERM_BP_FAT	GO:0051094~positive regulation of developmental process	35	0.0959772	0.000169604	C3AR1, NRP1, TRPV2, CCR1, TNFSF14, ITGB2, CD53, GPR68, IL7R, CD74, BTK, IRAK3, CXCR4, APOE, LRG1, IL4R, HMOX1, IL1B, ADAM8, SYK, C5AR1, LYN, CAMP, HCLS1, NCKAP1L, BASP1, NLRP3, LILRB2, CYBB, CD86, TNFSF13B, ARRB2, SERPINB7, CA2, SASH3	270	1089	16650	1.98194	0.511857	0.0019208	0.316592
GOTERM_BP_FAT	GO:0009615~response to virus	16	0.0438753	0.000170129	FGR, BST2, HCK, CCL4L1, NLRP3, CCL5, TLR8, IRAK3, PLSCR1, DOCK2, CCL22, CD86, AP1S2, ITGAX, CXCR4, GBP1	270	311	16650	3.17256	0.512939	0.00192159	0.31757
GOTERM_BP_FAT	GO:0071356~cellular response to tumor necrosis factor	14	0.0383909	0.000175208	CCL13, TNFRSF1B, CCL22, CCL3, IL18BP, TNFSF13B, CCL3L1, CAMP, CCL4L1, TNFSF14, CCL4L2, CCL5, LTB, CCL7	270	244	16650	3.53825	0.523288	0.00197363	0.327036
GOTERM_BP_FAT	GO:0098771~inorganic ion homeostasis	25	0.0685551	0.00017748	STEAP3, C3AR1, PTPN6, CCL3, C5AR1, TBXAS1, PTGER4, LYN, ADORA2A, CCR1, FPR1, GPR65, FPR3, FPR2, CCL5, CCL7, SLC11A1, PROK2, CCL13, CORO1A, CXCR4, APOE, HMOX1, PLCG2, CA2	270	658	16650	2.34296	0.527848	0.0019939	0.331271
GOTERM_BP_FAT	GO:0032663~regulation of interleukin-2 production	7	0.0191954	0.000183599	HAVCR2, CD86, PDE4B, IL1B, VSIG4, SASH3, GBP1	270	52	16650	8.30128	0.539908	0.00205711	0.342673
GOTERM_BP_FAT	GO:0032270~positive regulation of cellular protein metabolic process	42	0.115173	0.000189933	BID, CCL3, NRP1, AIF1, MMP9, CCR1, FPR1, TLR4, CCL5, CD74, CCL7, SLC11A1, TNFRSF1B, CCL22, NOD2, CXCR4, CCL3L1, APOE, IL1B, ADAM8, CSF1R, SYK, HAVCR2, IRAK2, C5AR1, LYN, CAMP, HCLS1, CCL4L1, NCKAP1L, CCL4L2, IL24, NLRP3, S100A12, OSM, PROK2, CCL13, ARRB2, CD300A, RASSF2, CYFIP2, LCP2	270	1420	16650	1.82394	0.552067	0.00212238	0.354474
GOTERM_BP_FAT	GO:0022603~regulation of anatomical structure morphogenesis	34	0.093235	0.000192411	C3AR1, CCL3, LST1, NRP1, FGR, TRPV2, TNFSF14, ITGB2, CD53, ARHGAP15, CCL7, APOE, LRG1, HMOX1, IL4R, PLEKHO1, IL1B, FGD3, SPP1, CSF1R, C5AR1, HCK, CAMP, BASP1, PTPRO, EPB41L3, PROK2, CORO1A, CCL13, CYBB, TNFSF13B, ARRB2, SH3KBP1, GBP1	270	1051	16650	1.99493	0.556738	0.00214438	0.359093
GOTERM_BP_FAT	GO:0002707~negative regulation of lymphocyte mediated immunity	6	0.0164532	0.000201091	HAVCR2, PTPN6, ARRB2, SERPINB4, HLA-B, IL7R	270	34	16650	10.8824	0.572712	0.00223512	0.375262
GOTERM_BP_FAT	GO:0050702~interleukin-1 beta secretion	6	0.0164532	0.000201091	CASP5, NOD2, CCL3, GBP5, TLR4, NLRP3	270	34	16650	10.8824	0.572712	0.00223512	0.375262
GOTERM_BP_FAT	GO:0046635~positive regulation of alpha-beta T cell activation	7	0.0191954	0.000204266	CD86, IL4R, RASAL3, NCKAP1L, NLRP3, SASH3, SYK	270	53	16650	8.14465	0.57841	0.00226442	0.381176
GOTERM_BP_FAT	GO:0050878~regulation of body fluid levels	21	0.0575863	0.000206251	PTPN6, NFE2, PLEK, LYN, ADORA2A, FERMT3, HK2, TLR4, DOCK8, WAS, PTPRO, PLSCR1, RAC2, ARRB2, APOE, PLCG2, SH2B3, FCER1G, SERPINA1, SYK, LCP2	270	503	16650	2.57455	0.581935	0.00228043	0.384874
GOTERM_BP_FAT	GO:0002824~positive regulation of adaptive immune response based on somatic recombination of immune receptors built from immunoglobulin superfamily domains	8	0.0219376	0.000206706	SLC11A1, TNFSF13B, FCER1G, IL1B, HLA-B, NLRP3, SASH3, BTK	270	75	16650	6.57778	0.582738	0.00227949	0.385721
GOTERM_BP_FAT	GO:0002888~positive regulation of myeloid leukocyte mediated immunity	5	0.013711	0.000213282	FGR, IL4R, FCER1G, SYK, BTK	270	19	16650	16.2281	0.594184	0.00234582	0.39797
GOTERM_BP_FAT	GO:0033674~positive regulation of kinase activity	21	0.0575863	0.000216533	IRAK2, C5AR1, FGR, LYN, FPR1, NCKAP1L, TLR4, CCL5, CD74, S100A12, SLC11A1, PROK2, NOD2, CXCR4, CD300A, RASSF2, IL1B, ADAM8, SYK, LCP2, CSF1R	270	505	16650	2.56436	0.599724	0.00237536	0.404024
GOTERM_BP_FAT	GO:0032602~chemokine production	8	0.0219376	0.00022458	HAVCR2, IL4R, HMOX1, FFAR2, IL1B, TLR4, CD74, CSF1R	270	76	16650	6.49123	0.613116	0.00245716	0.419009
GOTERM_BP_FAT	GO:0045184~establishment of protein localization	54	0.148079	0.000232117	STEAP3, TNFSF14, TLR4, TLR8, CASP5, NOD2, AP1S2, APOE, IL4R, IL1B, ADAM8, SYK, GBP5, PTGER4, LYN, CAMP, RFTN1, NLRP3, TNFSF13B, ARRB2, TREM1, CLEC5A, LCP1, SNX10, GBP1, LCP2, BID, IL1R2, CCL3, FGR, ADORA2A, FFAR2, HK2, GPR68, CCL5, CD74, SLC11A1, RILPL2, ITGAX, RAC2, FCN1, HLA-DRB4, SCG5, STX11, SRGN, CSF1R, HAVCR2, PLEK, HCLS1, RGS19, S100A12, RAB31, SLC15A3, CD14	270	2021	16650	1.6477	0.625253	0.00253297	0.433042
GOTERM_BP_FAT	GO:0006873~cellular ion homeostasis	23	0.0630707	0.00023403	PTPN6, C3AR1, CCL3, C5AR1, TBXAS1, LYN, PTGER4, CCR1, FPR1, GPR65, FPR3, FPR2, CCL5, CCL7, SLC11A1, PROK2, CORO1A, CCL13, CXCR4, APOE, HMOX1, PLCG2, CA2	270	588	16650	2.41213	0.628273	0.00254726	0.436605
GOTERM_BP_FAT	GO:0071887~leukocyte apoptotic process	9	0.0246798	0.000247402	NOD2, LYN, HCLS1, FCER1G, DOCK8, CCL5, ADAM8, CD74, BTK	270	102	16650	5.44118	0.64871	0.0026857	0.461495
GOTERM_BP_FAT	GO:0030888~regulation of B cell proliferation	7	0.0191954	0.000277449	TNFSF13B, LYN, CD300A, NCKAP1L, TLR4, CD74, SASH3	270	56	16650	7.70833	0.69063	0.00300373	0.517407
GOTERM_BP_FAT	GO:0002821~positive regulation of adaptive immune response	8	0.0219376	0.000285802	SLC11A1, TNFSF13B, FCER1G, IL1B, HLA-B, NLRP3, SASH3, BTK	270	79	16650	6.24473	0.701368	0.00308613	0.532945
GOTERM_BP_FAT	GO:0007249~I-kappaB kinase/NF-kappaB signaling	14	0.0383909	0.000290626	IRAK2, BST2, LY96, TNFSF14, TLR4, NLRP3, TLR8, BTK, S100A12, NOD2, HMOX1, IL1B, CD14, NEK6	270	257	16650	3.35927	0.707399	0.00313016	0.541918
GOTERM_BP_FAT	GO:0051480~regulation of cytosolic calcium ion concentration	15	0.0411331	0.000297013	PTPN6, PROK2, C3AR1, CCL3, CORO1A, C5AR1, PTGER4, LYN, CXCR4, CCR1, PLCG2, FPR1, GPR65, FPR3, FPR2	270	292	16650	3.16781	0.715197	0.00319072	0.553795
GOTERM_BP_FAT	GO:0042107~cytokine metabolic process	9	0.0246798	0.000301759	CYBB, CD86, HMOX1, IL1B, TLR4, TREM1, LTB, TLR8, SYK	270	105	16650	5.28571	0.720856	0.00323341	0.56262
GOTERM_BP_FAT	GO:0032732~positive regulation of interleukin-1 production	6	0.0164532	0.000302816	HAVCR2, CASP5, NOD2, CCL3, TLR4, NLRP3	270	37	16650	10	0.722102	0.00323652	0.564587
GOTERM_BP_FAT	GO:0051092~positive regulation of NF-kappaB transcription factor activity	10	0.0274221	0.000312112	IRAK2, IRAK3, NOD2, IL1B, TLR4, ITGB2, NLRP3, ADAM8, BTK, S100A12	270	133	16650	4.63659	0.732816	0.00332732	0.581871
GOTERM_BP_FAT	GO:0055080~cation homeostasis	24	0.0658129	0.000317785	STEAP3, PTPN6, C3AR1, CCL3, C5AR1, LYN, PTGER4, ADORA2A, CCR1, FPR1, GPR65, FPR3, FPR2, CCL5, CCL7, SLC11A1, PROK2, CORO1A, CCL13, CXCR4, APOE, HMOX1, PLCG2, CA2	270	643	16650	2.30171	0.73915	0.00337919	0.592417
GOTERM_BP_FAT	GO:1901623~regulation of lymphocyte chemotaxis	5	0.013711	0.000321062	CCL3, CCL4L1, TNFSF14, CCL5, CCL7	270	21	16650	14.6825	0.74274	0.00340542	0.598509
GOTERM_BP_FAT	GO:0001909~leukocyte mediated cytotoxicity	8	0.0219376	0.000359766	HAVCR2, PTPN6, CORO1A, ARRB2, SERPINB4, HLA-B, TREM1, IL7R	270	82	16650	6.01626	0.781587	0.00380569	0.670431
GOTERM_BP_FAT	GO:0032147~activation of protein kinase activity	15	0.0411331	0.000364184	IRAK2, C5AR1, FPR1, NCKAP1L, TLR4, CCL5, CD74, SLC11A1, PROK2, NOD2, CXCR4, CD300A, IL1B, ADAM8, SYK	270	298	16650	3.10403	0.78563	0.00384272	0.678636
GOTERM_BP_FAT	GO:1903707~negative regulation of hemopoiesis	10	0.0274221	0.000368143	CCL3, LYN, IL4R, LILRB3, LILRB4, TLR4, GPR68, C1QC, CD74, TMEM176A	270	136	16650	4.53431	0.789189	0.00387475	0.685989
GOTERM_BP_FAT	GO:0043367~CD4-positive, alpha-beta T cell differentiation	7	0.0191954	0.000369788	BATF, CD86, PTGER4, IL4R, NCKAP1L, NLRP3, SASH3	270	59	16650	7.31638	0.790651	0.00388238	0.689046
GOTERM_BP_FAT	GO:0002577~regulation of antigen processing and presentation	5	0.013711	0.000387454	SLC11A1, LILRB2, NOD2, WAS, CD74	270	22	16650	14.0152	0.805724	0.00405744	0.72185
GOTERM_BP_FAT	GO:0090025~regulation of monocyte chemotaxis	5	0.013711	0.000387454	LYN, AIF1, CCR1, PLA2G7, CCL5	270	22	16650	14.0152	0.805724	0.00405744	0.72185
GOTERM_BP_FAT	GO:0061082~myeloid leukocyte cytokine production	5	0.013711	0.000387454	IRAK3, HMOX1, FCER1G, TLR4, CD74	270	22	16650	14.0152	0.805724	0.00405744	0.72185
GOTERM_BP_FAT	GO:0090023~positive regulation of neutrophil chemotaxis	5	0.013711	0.000387454	C3AR1, C5AR1, RAC2, NCKAP1L, CD74	270	22	16650	14.0152	0.805724	0.00405744	0.72185
GOTERM_BP_FAT	GO:0046638~positive regulation of alpha-beta T cell differentiation	6	0.0164532	0.000389591	CD86, IL4R, NCKAP1L, NLRP3, SASH3, SYK	270	39	16650	9.48718	0.807472	0.0040697	0.725819
GOTERM_BP_FAT	GO:0032715~negative regulation of interleukin-6 production	6	0.0164532	0.000389591	HAVCR2, IRAK3, ORM1, ARRB2, NCKAP1L, TLR4	270	39	16650	9.48718	0.807472	0.0040697	0.725819
GOTERM_BP_FAT	GO:0051128~regulation of cellular component organization	59	0.16179	0.000403627	NRP1, MMP9, TRPV2, SPI1, TNFSF14, TLR4, CD53, ARHGAP15, MMP1, APOE, IL4R, IL1B, SYK, GBP5, PTGER4, LYN, BST2, FBP1, WAS, PTPRO, OSM, EPB41L3, ARRB2, SH3KBP1, LCP1, NEK6, GBP1, BID, CCL3, LST1, FGR, HK2, APOC1, GPR65, ITGB2, CCL7, IRAK3, SLC11A1, DOCK2, ITGAX, RAC2, IL10RA, PLEKHO1, FCER1G, FGD3, SPP1, CSF1R, PLEK, HCK, HCLS1, NCKAP1L, CORO1A, CCL13, CD300A, GMFG, CXCL16, IRF8, PLCG2, CD14	270	2323	16650	1.56622	0.818569	0.00420565	0.751873
GOTERM_BP_FAT	GO:0042742~defense response to bacterium	14	0.0383909	0.000404112	HAVCR2, C5AR1, FGR, CAMP, ACP5, TLR4, S100A12, SLC11A1, NOD2, PPBP, IRF8, FCER1G, TREM1, SYK	270	266	16650	3.24561	0.81894	0.00420034	0.752773
GOTERM_BP_FAT	GO:0002260~lymphocyte homeostasis	7	0.0191954	0.000405386	GAPT, CORO1A, TNFSF13B, LYN, NCKAP1L, TNFSF14, CD74	270	60	16650	7.19444	0.819914	0.00420323	0.75514
GOTERM_BP_FAT	GO:0032677~regulation of interleukin-8 production	7	0.0191954	0.000405386	NOD2, FFAR2, CAMP, FCN1, IL1B, TLR4, TLR8	270	60	16650	7.19444	0.819914	0.00420323	0.75514
GOTERM_BP_FAT	GO:0050728~negative regulation of inflammatory response	9	0.0246798	0.00041378	IL1R2, TNFAIP6, TNFRSF1B, PTGER4, ADORA2A, APOE, HLA-DRB4, ACP5, NLRP3	270	110	16650	5.04545	0.826196	0.0042796	0.770718
GOTERM_BP_FAT	GO:0032102~negative regulation of response to external stimulus	14	0.0383909	0.000418858	HAVCR2, IL1R2, TNFAIP6, TNFRSF1B, NRP1, PTGER4, ADORA2A, APOE, AIF1, HLA-DRB4, ACP5, NLRP3, PTPRO, SPP1	270	267	16650	3.23346	0.829889	0.00432145	0.780141
GOTERM_BP_FAT	GO:0030003~cellular cation homeostasis	22	0.0603285	0.000422827	PTPN6, C3AR1, CCL3, C5AR1, LYN, PTGER4, CCR1, FPR1, GPR65, FPR3, FPR2, CCL5, CCL7, SLC11A1, PROK2, CORO1A, CCL13, CXCR4, APOE, HMOX1, PLCG2, CA2	270	573	16650	2.36766	0.832721	0.0043517	0.787507
GOTERM_BP_FAT	GO:0051345~positive regulation of hydrolase activity	30	0.0822662	0.000428437	BID, CCL3, GPR65, CYTH4, ARHGAP15, CCL5, CCL7, DOCK2, CCL22, CCL3L1, RASAL3, DOCK10, CSF2RA, FGD3, ARHGAP9, C5AR1, PLEK, RGS19, NCKAP1L, CCL4L1, CCL4L2, DOCK8, NLRP3, ARHGAP25, ARHGAP30, PLSCR1, CCL13, ADAP2, CD300A, CYFIP2	270	917	16650	2.01745	0.836644	0.00439862	0.797915
GOTERM_BP_FAT	GO:0050801~ion homeostasis	25	0.0685551	0.000436761	STEAP3, C3AR1, PTPN6, CCL3, C5AR1, TBXAS1, PTGER4, LYN, ADORA2A, CCR1, FPR1, GPR65, FPR3, FPR2, CCL5, CCL7, SLC11A1, PROK2, CCL13, CORO1A, CXCR4, APOE, HMOX1, PLCG2, CA2	270	699	16650	2.20553	0.842295	0.00447305	0.813357
GOTERM_BP_FAT	GO:0043549~regulation of kinase activity	27	0.0740395	0.000456704	FGR, ADORA2A, FPR1, TLR4, CCL5, CD74, SLC11A1, IRAK3, NOD2, RAC2, CXCR4, APOE, IL1B, ADAM8, SYK, CSF1R, IRAK2, PTPN6, C5AR1, LYN, NCKAP1L, S100A12, PROK2, GMFG, CD300A, RASSF2, LCP2	270	788	16650	2.11294	0.855053	0.00466556	0.850346
GOTERM_BP_FAT	GO:0032494~response to peptidoglycan	4	0.0109688	0.000460095	IRAK3, NOD2, C5AR1, CAMP	270	10	16650	24.6667	0.857117	0.0046888	0.856634
GOTERM_BP_FAT	GO:2000501~regulation of natural killer cell chemotaxis	4	0.0109688	0.000460095	CCL3, CCL4L1, CCL5, CCL7	270	10	16650	24.6667	0.857117	0.0046888	0.856634
GOTERM_BP_FAT	GO:0016064~immunoglobulin mediated immune response	11	0.0301643	0.000472044	GAPT, BATF, PTPN6, C1QB, IL4R, HLA-DRB4, FCER1G, C1QC, CD74, TLR8, BTK	270	171	16650	3.96686	0.864159	0.00479874	0.878788
GOTERM_BP_FAT	GO:0042088~T-helper 1 type immune response	6	0.0164532	0.000493931	HAVCR2, SLC11A1, IL18BP, IL4R, HLA-DRB4, TLR4	270	41	16650	9.02439	0.876171	0.00500871	0.919358
GOTERM_BP_FAT	GO:0045807~positive regulation of endocytosis	9	0.0246798	0.000495814	SLC11A1, DOCK2, ARRB2, PLCG2, FCER1G, NCKAP1L, IL1B, CD14, SYK	270	113	16650	4.9115	0.877154	0.00501573	0.922847
GOTERM_BP_FAT	GO:0046632~alpha-beta T cell differentiation	8	0.0219376	0.000516451	BATF, CD86, PTGER4, IL4R, NCKAP1L, NLRP3, SASH3, SYK	270	87	16650	5.6705	0.887423	0.00521153	0.961082
GOTERM_BP_FAT	GO:0019724~B cell mediated immunity	11	0.0301643	0.000517516	GAPT, BATF, PTPN6, C1QB, IL4R, HLA-DRB4, FCER1G, C1QC, CD74, TLR8, BTK	270	173	16650	3.921	0.887929	0.00520983	0.963056
GOTERM_BP_FAT	GO:0098581~detection of external biotic stimulus	5	0.013711	0.000548715	NOD2, LY96, HLA-DRB4, TLR4, HLA-B	270	24	16650	12.8472	0.901786	0.00551001	1.02083
GOTERM_BP_FAT	GO:0045953~negative regulation of natural killer cell mediated cytotoxicity	4	0.0109688	0.000625089	HAVCR2, ARRB2, SERPINB4, HLA-B	270	11	16650	22.4242	0.928903	0.00625991	1.16214
GOTERM_BP_FAT	GO:0048245~eosinophil chemotaxis	4	0.0109688	0.000625089	CCL13, CCL3, CCL5, CCL7	270	11	16650	22.4242	0.928903	0.00625991	1.16214
GOTERM_BP_FAT	GO:0035710~CD4-positive, alpha-beta T cell activation	7	0.0191954	0.000625368	BATF, CD86, PTGER4, IL4R, NCKAP1L, NLRP3, SASH3	270	65	16650	6.64103	0.928986	0.0062479	1.16265
GOTERM_BP_FAT	GO:0050871~positive regulation of B cell activation	8	0.0219376	0.000633842	NOD2, TNFSF13B, NCKAP1L, TLR4, CD74, SASH3, SYK, BTK	270	90	16650	5.48148	0.931487	0.00631739	1.17832
GOTERM_BP_FAT	GO:0071624~positive regulation of granulocyte chemotaxis	5	0.013711	0.000644996	C3AR1, C5AR1, RAC2, NCKAP1L, CD74	270	25	16650	12.3333	0.934645	0.00641313	1.19893
GOTERM_BP_FAT	GO:0043547~positive regulation of GTPase activity	23	0.0630707	0.000651638	CCL3, CYTH4, GPR65, RGS19, NCKAP1L, CCL4L1, CCL4L2, DOCK8, ARHGAP15, CCL5, CCL7, ARHGAP25, ARHGAP30, DOCK2, CCL22, CCL13, ADAP2, CCL3L1, RASAL3, DOCK10, CSF2RA, FGD3, ARHGAP9	270	634	16650	2.23712	0.936456	0.00646378	1.21121
GOTERM_BP_FAT	GO:0045860~positive regulation of protein kinase activity	19	0.0521019	0.000654412	IRAK2, C5AR1, FPR1, NCKAP1L, TLR4, CCL5, CD74, S100A12, SLC11A1, PROK2, NOD2, CXCR4, CD300A, RASSF2, IL1B, ADAM8, SYK, LCP2, CSF1R	270	470	16650	2.49291	0.937197	0.00647603	1.21634
GOTERM_BP_FAT	GO:0032637~interleukin-8 production	7	0.0191954	0.00067873	NOD2, FFAR2, CAMP, FCN1, IL1B, TLR4, TLR8	270	66	16650	6.5404	0.943338	0.00670027	1.26126
GOTERM_BP_FAT	GO:0043269~regulation of ion transport	21	0.0575863	0.000701969	PTPN6, CCL3, LYN, ADORA2A, MMP9, TRPV2, CCR1, SPINK1, CCL4L1, CTSS, CCL5, CD84, LILRB2, CORO1A, CYBB, ARRB2, PDE4B, PLCG2, IL1B, CA2, SYK	270	554	16650	2.33755	0.948644	0.00691284	1.30418
GOTERM_BP_FAT	GO:0002474~antigen processing and presentation of peptide antigen via MHC class I	8	0.0219376	0.000723205	CYBB, NCF2, FCGR1A, NCF4, IFI30, FCER1G, HLA-B, HLA-F	270	92	16650	5.36232	0.953057	0.00710475	1.34338
GOTERM_BP_FAT	GO:1903305~regulation of regulated secretory pathway	9	0.0246798	0.000739119	CD84, RAC2, LYN, FGR, CD300A, IL4R, HMOX1, FCER1G, SYK	270	120	16650	4.625	0.956114	0.00724375	1.37275
GOTERM_BP_FAT	GO:0001782~B cell homeostasis	5	0.013711	0.000752663	GAPT, TNFSF13B, LYN, NCKAP1L, CD74	270	26	16650	11.859	0.958558	0.007359	1.39774
GOTERM_BP_FAT	GO:0043372~positive regulation of CD4-positive, alpha-beta T cell differentiation	5	0.013711	0.000752663	CD86, IL4R, NCKAP1L, NLRP3, SASH3	270	26	16650	11.859	0.958558	0.007359	1.39774
GOTERM_BP_FAT	GO:0032720~negative regulation of tumor necrosis factor production	6	0.0164532	0.00076407	HAVCR2, IRAK3, ORM1, ARRB2, ACP5, TLR4	270	45	16650	8.22222	0.960511	0.00745293	1.41878
GOTERM_BP_FAT	GO:0038083~peptidyl-tyrosine autophosphorylation	6	0.0164532	0.00076407	LYN, FGR, HCK, SYK, BTK, MATK	270	45	16650	8.22222	0.960511	0.00745293	1.41878
GOTERM_BP_FAT	GO:2000107~negative regulation of leukocyte apoptotic process	6	0.0164532	0.00076407	NOD2, HCLS1, FCER1G, DOCK8, CCL5, CD74	270	45	16650	8.22222	0.960511	0.00745293	1.41878
GOTERM_BP_FAT	GO:0010959~regulation of metal ion transport	15	0.0411331	0.000783189	PTPN6, CCL3, LYN, ADORA2A, CCR1, TRPV2, SPINK1, CCL4L1, CCL5, CD84, LILRB2, CORO1A, ARRB2, PDE4B, PLCG2	270	322	16650	2.87267	0.963579	0.0076212	1.45404
GOTERM_BP_FAT	GO:0002716~negative regulation of natural killer cell mediated immunity	4	0.0109688	0.000823526	HAVCR2, ARRB2, SERPINB4, HLA-B	270	12	16650	20.5556	0.969294	0.00799392	1.52838
GOTERM_BP_FAT	GO:0035747~natural killer cell chemotaxis	4	0.0109688	0.000823526	CCL3, CCL4L1, CCL5, CCL7	270	12	16650	20.5556	0.969294	0.00799392	1.52838
GOTERM_BP_FAT	GO:0043406~positive regulation of MAP kinase activity	12	0.0329065	0.000828775	IRAK2, PROK2, NOD2, C5AR1, CXCR4, FPR1, IL1B, TLR4, ADAM8, CD74, SYK, S100A12	270	217	16650	3.41014	0.969969	0.00802627	1.53805
GOTERM_BP_FAT	GO:0045453~bone resorption	6	0.0164532	0.00084608	RAC2, ACP5, CA2, ADAM8, SPP1, SYK	270	46	16650	8.04348	0.972089	0.00817452	1.56992
GOTERM_BP_FAT	GO:0043087~regulation of GTPase activity	24	0.0658129	0.000859266	CCL3, CYTH4, GPR65, RGS19, NCKAP1L, CCL4L1, CCL4L2, DOCK8, ARHGAP15, CCL5, CCL7, ARHGAP25, ARHGAP30, DOCK2, CCL22, CCL13, ADAP2, ARRB2, CCL3L1, RASAL3, DOCK10, CSF2RA, FGD3, ARHGAP9	270	691	16650	2.14182	0.973604	0.00828253	1.59421
GOTERM_BP_FAT	GO:0002828~regulation of type 2 immune response	5	0.013711	0.000872433	CD86, NOD2, IL4R, NLRP3, CD74	270	27	16650	11.4198	0.975034	0.00838985	1.61845
GOTERM_BP_FAT	GO:1903556~negative regulation of tumor necrosis factor superfamily cytokine production	6	0.0164532	0.000934471	HAVCR2, IRAK3, ORM1, ARRB2, ACP5, TLR4	270	47	16650	7.87234	0.980799	0.00896366	1.73258
GOTERM_BP_FAT	GO:0016032~viral process	30	0.0822662	0.000975868	CCL3, FGR, CCL5, MMP1, TLR8, IRAK3, DOCK2, CCL22, AP1S2, ITGAX, CD93, CXCR4, APOE, ITGB7, FCN1, PILRA, SYK, BST2, LYN, HCK, CCL4L1, HLA-B, NLRP3, PLSCR1, CD86, FCGR2B, CD209, CLEC5A, GBP1, HLA-DRA	270	966	16650	1.91511	0.983885	0.00933791	1.80867
GOTERM_BP_FAT	GO:0001773~myeloid dendritic cell activation	5	0.013711	0.00100503	HAVCR2, BATF, DOCK2, CD86, SPI1	270	28	16650	11.0119	0.985756	0.00959401	1.86224
GOTERM_BP_FAT	GO:0042035~regulation of cytokine biosynthetic process	8	0.0219376	0.00105238	CYBB, CD86, HMOX1, IL1B, TLR4, LTB, TLR8, SYK	270	98	16650	5.03401	0.988342	0.0100214	1.94916
GOTERM_BP_FAT	GO:0046852~positive regulation of bone remodeling	4	0.0109688	0.00105784	CA2, ADAM8, SPP1, SYK	270	13	16650	18.9744	0.988609	0.0100506	1.95919
GOTERM_BP_FAT	GO:0045780~positive regulation of bone resorption	4	0.0109688	0.00105784	CA2, ADAM8, SPP1, SYK	270	13	16650	18.9744	0.988609	0.0100506	1.95919
GOTERM_BP_FAT	GO:0002523~leukocyte migration involved in inflammatory response	4	0.0109688	0.00105784	PPBP, FFAR2, ITGB2, ADAM8	270	13	16650	18.9744	0.988609	0.0100506	1.95919
GOTERM_BP_FAT	GO:0001771~immunological synapse formation	4	0.0109688	0.00105784	HAVCR2, DOCK2, CORO1A, DOCK8	270	13	16650	18.9744	0.988609	0.0100506	1.95919
GOTERM_BP_FAT	GO:0031334~positive regulation of protein complex assembly	12	0.0329065	0.00107059	BID, CORO1A, GBP5, PLEK, GMFG, HCK, IRF8, NCKAP1L, TLR4, WAS, LCP1, MMP1	270	224	16650	3.30357	0.989207	0.0101483	1.98257
GOTERM_BP_FAT	GO:0051051~negative regulation of transport	18	0.0493597	0.00107447	IL1R2, BST2, PTGER4, MMP9, APOC1, SPINK1, NLRP3, CD74, OSM, CD84, LILRB2, CORO1A, CD300A, APOE, HMOX1, IL1B, SRGN, GBP1	270	450	16650	2.46667	0.989383	0.0101621	1.98968
GOTERM_BP_FAT	GO:0044764~multi-organism cellular process	30	0.0822662	0.00109038	CCL3, FGR, CCL5, MMP1, TLR8, IRAK3, DOCK2, CCL22, AP1S2, ITGAX, CD93, CXCR4, APOE, ITGB7, FCN1, PILRA, SYK, BST2, LYN, HCK, CCL4L1, HLA-B, NLRP3, PLSCR1, CD86, FCGR2B, CD209, CLEC5A, GBP1, HLA-DRA	270	973	16650	1.90134	0.990075	0.010289	2.01888
GOTERM_BP_FAT	GO:0032844~regulation of homeostatic process	18	0.0493597	0.00110402	PTPN6, CCL3, LYN, ADORA2A, SPI1, NCKAP1L, GPR68, CD74, CORO1A, PLCG2, HLA-DRB4, IL1B, FCER1G, CA2, ADAM8, SPP1, SYK, CSF1R	270	451	16650	2.4612	0.990631	0.0103939	2.04389
GOTERM_BP_FAT	GO:0006898~receptor-mediated endocytosis	15	0.0411331	0.00114541	PDLIM7, APOC1, ITGB2, CD163, ASGR1, MARCO, RAB31, ARRB2, APOE, CXCL16, FCGR1A, PLCG2, FCER1G, CD14, SYK	270	335	16650	2.76119	0.992137	0.0107578	2.11974
GOTERM_BP_FAT	GO:2000516~positive regulation of CD4-positive, alpha-beta T cell activation	5	0.013711	0.00115116	CD86, IL4R, NCKAP1L, NLRP3, SASH3	270	29	16650	10.6322	0.992326	0.0107875	2.13027
GOTERM_BP_FAT	GO:0051048~negative regulation of secretion	11	0.0301643	0.00119919	OSM, CD84, IL1R2, PTGER4, CD300A, HMOX1, IL1B, NLRP3, CD74, SRGN, GBP1	270	193	16650	3.51468	0.993738	0.0112105	2.2182
GOTERM_BP_FAT	GO:0032651~regulation of interleukin-1 beta production	6	0.0164532	0.001241	CASP5, NOD2, CCL3, ARRB2, ACP5, NLRP3	270	50	16650	7.4	0.994754	0.0115737	2.29469
GOTERM_BP_FAT	GO:0043900~regulation of multi-organism process	16	0.0438753	0.00124601	HAVCR2, CCL3, BST2, LY96, CAMP, HCK, LY86, SPINK1, CCL4L1, CCL5, PLSCR1, DOCK2, AP1S2, APOE, IRF8, FCN1	270	377	16650	2.61715	0.994864	0.0115947	2.30386
GOTERM_BP_FAT	GO:0032673~regulation of interleukin-4 production	5	0.013711	0.00131156	HAVCR2, CD86, HLA-DRB4, NLRP3, SASH3	270	30	16650	10.2778	0.996108	0.0121746	2.42366
GOTERM_BP_FAT	GO:0033008~positive regulation of mast cell activation involved in immune response	4	0.0109688	0.00133033	FGR, IL4R, FCER1G, SYK	270	14	16650	17.619	0.996406	0.0123208	2.45794
GOTERM_BP_FAT	GO:0043306~positive regulation of mast cell degranulation	4	0.0109688	0.00133033	FGR, IL4R, FCER1G, SYK	270	14	16650	17.619	0.996406	0.0123208	2.45794
GOTERM_BP_FAT	GO:0002283~neutrophil activation involved in immune response	4	0.0109688	0.00133033	PPBP, FCER1G, SYK, TYROBP	270	14	16650	17.619	0.996406	0.0123208	2.45794
GOTERM_BP_FAT	GO:0033033~negative regulation of myeloid cell apoptotic process	4	0.0109688	0.00133033	NOD2, FCER1G, CCL5, CLEC5A	270	14	16650	17.619	0.996406	0.0123208	2.45794
GOTERM_BP_FAT	GO:0050855~regulation of B cell receptor signaling pathway	4	0.0109688	0.00133033	PTPN6, LPXN, LYN, CD300A	270	14	16650	17.619	0.996406	0.0123208	2.45794
GOTERM_BP_FAT	GO:0046637~regulation of alpha-beta T cell differentiation	6	0.0164532	0.001358	CD86, IL4R, NCKAP1L, NLRP3, SASH3, SYK	270	51	16650	7.2549	0.996803	0.0125481	2.50844
GOTERM_BP_FAT	GO:0050731~positive regulation of peptidyl-tyrosine phosphorylation	10	0.0274221	0.00140605	OSM, NRP1, ARRB2, LYN, HCLS1, IL24, CCL5, CD74, CSF1R, SYK	270	164	16650	3.76016	0.997391	0.0129612	2.59609
GOTERM_BP_FAT	GO:0042089~cytokine biosynthetic process	8	0.0219376	0.00140803	CYBB, CD86, HMOX1, IL1B, TLR4, LTB, TLR8, SYK	270	103	16650	4.78964	0.997413	0.0129512	2.59971
GOTERM_BP_FAT	GO:0022408~negative regulation of cell-cell adhesion	9	0.0246798	0.00144066	HAVCR2, PTPN6, LILRB2, ADORA2A, CD300A, IL4R, HLA-DRB4, VSIG4, CD74	270	133	16650	4.17293	0.997747	0.0132208	2.65919
GOTERM_BP_FAT	GO:0008104~protein localization	59	0.16179	0.001473	STEAP3, NRP1, TNFSF14, TLR4, TLR8, CASP5, NOD2, AP1S2, APOE, IL4R, IL1B, ADAM8, SYK, GBP5, PTGER4, LYN, CAMP, RFTN1, NLRP3, EPB41L3, TNFSF13B, ARRB2, TREM1, CLEC5A, SNX10, LCP1, GBP1, LCP2, BID, IL1R2, CCL3, FGR, ADORA2A, FFAR2, HK2, ITGB2, GPR68, CCL5, CD74, SLC11A1, RILPL2, ITGAX, RAC2, ITGB7, FCN1, HLA-DRB4, FCER1G, SCG5, STX11, SRGN, CSF1R, HAVCR2, PLEK, HCLS1, RGS19, S100A12, RAB31, SLC15A3,…	270	2448	16650	1.48625	0.998035	0.0134865	2.71811
GOTERM_BP_FAT	GO:0032615~interleukin-12 production	6	0.0164532	0.00148293	IRAK3, ARRB2, IRF8, ACP5, TLR4, LTB	270	52	16650	7.11538	0.998116	0.0135476	2.7362
GOTERM_BP_FAT	GO:0002709~regulation of T cell mediated immunity	6	0.0164532	0.00148293	IL1B, HLA-B, NLRP3, IL7R, WAS, SASH3	270	52	16650	7.11538	0.998116	0.0135476	2.7362
GOTERM_BP_FAT	GO:0050859~negative regulation of B cell receptor signaling pathway	3	0.00822662	0.00152723	PTPN6, LPXN, CD300A	270	4	16650	46.25	0.998438	0.0139197	2.81684
GOTERM_BP_FAT	GO:0032632~interleukin-3 production	3	0.00822662	0.00152723	HAVCR2, SLC11A1, SYK	270	4	16650	46.25	0.998438	0.0139197	2.81684
GOTERM_BP_FAT	GO:0042267~natural killer cell mediated cytotoxicity	6	0.0164532	0.00161613	HAVCR2, PTPN6, CORO1A, ARRB2, SERPINB4, HLA-B	270	53	16650	6.98113	0.998928	0.014693	2.97846
GOTERM_BP_FAT	GO:0009620~response to fungus	6	0.0164532	0.00161613	CD86, CAMP, TLR4, SYK, BTK, S100A12	270	53	16650	6.98113	0.998928	0.014693	2.97846
GOTERM_BP_FAT	GO:0051044~positive regulation of membrane protein ectodomain proteolysis	4	0.0109688	0.00164316	TNFRSF1B, APOE, IL1B, ADAM8	270	15	16650	16.4444	0.999044	0.0149051	3.02756
GOTERM_BP_FAT	GO:0050704~regulation of interleukin-1 secretion	5	0.013711	0.00167802	CASP5, IL1R2, NOD2, CCL3, NLRP3	270	32	16650	9.63542	0.999175	0.0151866	3.09084
GOTERM_BP_FAT	GO:0048878~chemical homeostasis	31	0.0850084	0.00168225	STEAP3, C3AR1, CCL3, AQP9, ADORA2A, CCR1, FFAR2, FPR1, GPR65, HK2, FPR3, FPR2, GPR68, CCL5, CCL7, SLC11A1, CXCR4, APOE, HMOX1, HK3, HLA-DRB4, PTPN6, TBXAS1, C5AR1, LYN, PTGER4, PROK2, CORO1A, CCL13, PLCG2, CA2	270	1049	16650	1.82237	0.99919	0.0151921	3.09852
GOTERM_BP_FAT	GO:0046427~positive regulation of JAK-STAT cascade	7	0.0191954	0.00174447	OSM, LYN, CD300A, HCLS1, IL24, CCL5, CSF1R	270	79	16650	5.46414	0.999378	0.0157165	3.21135
GOTERM_BP_FAT	GO:1904894~positive regulation of STAT cascade	7	0.0191954	0.00174447	OSM, LYN, CD300A, HCLS1, IL24, CCL5, CSF1R	270	79	16650	5.46414	0.999378	0.0157165	3.21135
GOTERM_BP_FAT	GO:0002576~platelet degranulation	8	0.0219376	0.00175496	ORM1, PPBP, PLEK, LYN, FCER1G, SERPINA1, SRGN, SYK	270	107	16650	4.61059	0.999405	0.0157768	3.23037
GOTERM_BP_FAT	GO:0002220~innate immune response activating cell surface receptor signaling pathway	8	0.0219376	0.00175496	LYN, FFAR2, CD209, PLCG2, FCN1, CLEC4A, FCER1G, SYK	270	107	16650	4.61059	0.999405	0.0157768	3.23037
GOTERM_BP_FAT	GO:0032386~regulation of intracellular transport	18	0.0493597	0.00179884	FGR, LYN, BST2, HCLS1, RGS19, TNFSF14, TLR4, NLRP3, CD84, ITGAX, RAC2, CD300A, HMOX1, IL4R, IL1B, FCER1G, LCP1, SYK	270	472	16650	2.35169	0.999506	0.0161342	3.30987
GOTERM_BP_FAT	GO:1903531~negative regulation of secretion by cell	10	0.0274221	0.0018755	OSM, CD84, IL1R2, PTGER4, CD300A, HMOX1, IL1B, NLRP3, SRGN, GBP1	270	171	16650	3.60624	0.999643	0.0167809	3.44858
GOTERM_BP_FAT	GO:0071900~regulation of protein serine/threonine kinase activity	18	0.0493597	0.00195508	IRAK2, PTPN6, C5AR1, LYN, FPR1, TLR4, CD74, S100A12, IRAK3, PROK2, NOD2, CXCR4, CD300A, APOE, IL1B, ADAM8, SYK, CSF1R	270	476	16650	2.33193	0.999745	0.0174506	3.5924
GOTERM_BP_FAT	GO:0090026~positive regulation of monocyte chemotaxis	4	0.0109688	0.00199834	AIF1, CCR1, PLA2G7, CCL5	270	16	16650	15.4167	0.999788	0.0177961	3.67048
GOTERM_BP_FAT	GO:0045064~T-helper 2 cell differentiation	4	0.0109688	0.00199834	BATF, CD86, IL4R, NLRP3	270	16	16650	15.4167	0.999788	0.0177961	3.67048
GOTERM_BP_FAT	GO:0002292~T cell differentiation involved in immune response	6	0.0164532	0.0020685	BATF, CD86, PTGER4, IL4R, FCER1G, NLRP3	270	56	16650	6.60714	0.999842	0.0183771	3.79701
GOTERM_BP_FAT	GO:0051851~modification by host of symbiont morphology or physiology	6	0.0164532	0.0020685	CCL3, APOE, CAMP, CCL4L1, TREM1, CCL5	270	56	16650	6.60714	0.999842	0.0183771	3.79701
GOTERM_BP_FAT	GO:0045124~regulation of bone resorption	5	0.013711	0.00211009	CA2, ADAM8, SPP1, CSF1R, SYK	270	34	16650	9.06863	0.999868	0.0187042	3.87192
GOTERM_BP_FAT	GO:0007186~G-protein coupled receptor signaling pathway	35	0.0959772	0.00223089	GPR84, C3AR1, CCL3, CXCL5, ADORA2A, CCR1, FFAR2, FPR1, GPR65, FPR3, FPR2, GPR68, CCL5, CCL7, CCRL2, CCL22, RAC2, CXCR4, CCL3L1, APOE, FCN1, SCG5, PTPN6, C5AR1, PLEK, PTGER4, RGS19, CCL4L1, CCL4L2, P2RY13, PROK2, CCL13, ARRB2, PPBP, CA2	270	1261	16650	1.7116	0.999921	0.0197242	4.08924
GOTERM_BP_FAT	GO:1904018~positive regulation of vasculature development	9	0.0246798	0.00227685	C3AR1, CYBB, C5AR1, LRG1, HMOX1, CAMP, SERPINB7, IL1B, ITGB2	270	143	16650	3.88112	0.999935	0.020085	4.1718
GOTERM_BP_FAT	GO:0035821~modification of morphology or physiology of other organism	8	0.0219376	0.0022781	CCL3, APOE, CD209, CAMP, CCL4L1, TREM1, CCL5, S100A12	270	112	16650	4.40476	0.999935	0.0200541	4.17404
GOTERM_BP_FAT	GO:0022604~regulation of cell morphogenesis	20	0.0548441	0.00229485	CCL3, NRP1, LST1, FGR, HCK, TRPV2, ITGB2, ARHGAP15, PTPRO, CCL7, EPB41L3, CORO1A, CCL13, APOE, PLEKHO1, SH3KBP1, FGD3, SPP1, GBP1, CSF1R	270	568	16650	2.17136	0.99994	0.0201583	4.20412
GOTERM_BP_FAT	GO:0033630~positive regulation of cell adhesion mediated by integrin	4	0.0109688	0.00239777	PTPN6, NCKAP1L, CCL5, SYK	270	17	16650	14.5098	0.999961	0.0210103	4.38868
GOTERM_BP_FAT	GO:0033005~positive regulation of mast cell activation	4	0.0109688	0.00239777	FGR, IL4R, FCER1G, SYK	270	17	16650	14.5098	0.999961	0.0210103	4.38868
GOTERM_BP_FAT	GO:0006959~humoral immune response	12	0.0329065	0.00239983	C3AR1, PTPN6, C1QB, C5AR1, BST2, LY86, CAMP, FCN1, HLA-DRB4, TREM1, VSIG4, C1QC	270	248	16650	2.98387	0.999961	0.0209848	4.39238
GOTERM_BP_FAT	GO:0070228~regulation of lymphocyte apoptotic process	6	0.0164532	0.00241734	LYN, DOCK8, CCL5, ADAM8, CD74, BTK	270	58	16650	6.37931	0.999964	0.0210929	4.42375
GOTERM_BP_FAT	GO:0051702~interaction with symbiont	6	0.0164532	0.00241734	CCL3, APOE, CAMP, CCL4L1, TREM1, CCL5	270	58	16650	6.37931	0.999964	0.0210929	4.42375
GOTERM_BP_FAT	GO:0002730~regulation of dendritic cell cytokine production	3	0.00822662	0.00251824	NOD2, BST2, TLR4	270	5	16650	37	0.999977	0.0219195	4.60431
GOTERM_BP_FAT	GO:0046645~positive regulation of gamma-delta T cell activation	3	0.00822662	0.00251824	NOD2, NCKAP1L, SYK	270	5	16650	37	0.999977	0.0219195	4.60431
GOTERM_BP_FAT	GO:0043370~regulation of CD4-positive, alpha-beta T cell differentiation	5	0.013711	0.00261337	CD86, IL4R, NCKAP1L, NLRP3, SASH3	270	36	16650	8.56481	0.999984	0.0226925	4.77424
GOTERM_BP_FAT	GO:0002820~negative regulation of adaptive immune response	5	0.013711	0.00261337	HAVCR2, PTPN6, IL4R, IL7R, SAMSN1	270	36	16650	8.56481	0.999984	0.0226925	4.77424
GOTERM_BP_FAT	GO:0002228~natural killer cell mediated immunity	6	0.0164532	0.00280707	HAVCR2, PTPN6, CORO1A, ARRB2, SERPINB4, HLA-B	270	60	16650	6.16667	0.999993	0.0243063	5.11938
GOTERM_BP_FAT	GO:0010818~T cell chemotaxis	4	0.0109688	0.00284321	CCL3, CXCL16, TNFSF14, CCL5	270	18	16650	13.7037	0.999994	0.0245656	5.18364
GOTERM_BP_FAT	GO:0098543~detection of other organism	4	0.0109688	0.00284321	NOD2, HLA-DRB4, TLR4, HLA-B	270	18	16650	13.7037	0.999994	0.0245656	5.18364
GOTERM_BP_FAT	GO:0051130~positive regulation of cellular component organization	33	0.0904928	0.00286995	BID, NRP1, TRPV2, MMP9, GPR65, HK2, TNFSF14, TLR4, CD53, MMP1, SLC11A1, DOCK2, RAC2, ITGAX, APOE, IL4R, FCER1G, IL1B, SYK, GBP5, PLEK, LYN, HCK, HCLS1, NCKAP1L, WAS, CORO1A, ARRB2, GMFG, PLCG2, IRF8, LCP1, CD14	270	1183	16650	1.7202	0.999995	0.0247436	5.23117
GOTERM_BP_FAT	GO:0030225~macrophage differentiation	5	0.013711	0.00289343	HCLS1, MMP9, SPI1, C1QC, CSF1R	270	37	16650	8.33333	0.999995	0.0248931	5.27288
GOTERM_BP_FAT	GO:1902532~negative regulation of intracellular signal transduction	17	0.0466175	0.0030052	PTPN6, PLEK, LYN, MMP9, FBP1, SPINK1, TLR4, NLRP3, CD74, IRAK3, ARRB2, CD300A, APOE, RASSF2, RASAL3, IL1B, GBP1	270	454	16650	2.3091	0.999997	0.0257912	5.47118
GOTERM_BP_FAT	GO:0022617~extracellular matrix disassembly	7	0.0191954	0.00301591	MMP9, CTSS, ADAM8, MMP12, LCP1, MMP1, SPP1	270	88	16650	4.9053	0.999997	0.0258297	5.49017
GOTERM_BP_FAT	GO:0042531~positive regulation of tyrosine phosphorylation of STAT protein	6	0.0164532	0.0030181	OSM, LYN, HCLS1, IL24, CCL5, CSF1R	270	61	16650	6.06557	0.999997	0.025796	5.49404
GOTERM_BP_FAT	GO:0051090~regulation of sequence-specific DNA binding transcription factor activity	15	0.0411331	0.00308394	HAVCR2, IRAK2, HCK, ITGB2, TLR4, NLRP3, BTK, S100A12, IRAK3, NOD2, ARRB2, HMOX1, IL1B, ADAM8, SYK	270	373	16650	2.47989	0.999998	0.0262991	5.61066
GOTERM_BP_FAT	GO:0030198~extracellular matrix organization	14	0.0383909	0.00315998	TNC, OLFML2B, MMP9, ITGB2, CTSS, ITGAM, MMP12, MMP1, ITGAX, ITGB7, VCAN, ADAM8, LCP1, SPP1	270	334	16650	2.58483	0.999998	0.0268856	5.74515
GOTERM_BP_FAT	GO:0045824~negative regulation of innate immune response	5	0.013711	0.00319335	HAVCR2, IRAK3, ARRB2, SERPINB4, HLA-B	270	38	16650	8.11404	0.999999	0.0271117	5.80412
GOTERM_BP_FAT	GO:0043062~extracellular structure organization	14	0.0383909	0.00324095	TNC, OLFML2B, MMP9, ITGB2, CTSS, ITGAM, MMP12, MMP1, ITGAX, ITGB7, VCAN, ADAM8, LCP1, SPP1	270	335	16650	2.57711	0.999999	0.0274558	5.88818
GOTERM_BP_FAT	GO:0034162~toll-like receptor 9 signaling pathway	4	0.0109688	0.00333632	HAVCR2, IRAK2, PIK3AP1, TLR8	270	19	16650	12.9825	0.999999	0.0281972	6.05638
GOTERM_BP_FAT	GO:0002534~cytokine production involved in inflammatory response	4	0.0109688	0.00333632	IL1R2, NOD2, GBP5, GPSM3	270	19	16650	12.9825	0.999999	0.0281972	6.05638
GOTERM_BP_FAT	GO:0043302~positive regulation of leukocyte degranulation	4	0.0109688	0.00333632	FGR, IL4R, FCER1G, SYK	270	19	16650	12.9825	0.999999	0.0281972	6.05638
GOTERM_BP_FAT	GO:0042832~defense response to protozoan	4	0.0109688	0.00333632	BATF, SLC11A1, IL4R, IRF8	270	19	16650	12.9825	0.999999	0.0281972	6.05638
GOTERM_BP_FAT	GO:0045595~regulation of cell differentiation	40	0.109688	0.00336448	CCL3, NRP1, PDLIM7, TRPV2, CCR1, SPI1, TNFSF14, TLR4, CD53, GPR68, IL7R, C1QC, CD74, BTK, CXCR4, APOE, IL4R, CSF3R, IL1B, ADAM8, SPP1, TYROBP, SYK, PTPN6, LYN, HCLS1, NCKAP1L, HLA-B, NLRP3, PTPRO, LILRB2, CD86, ARRB2, LILRB3, RASSF2, LILRB4, CA2, SASH3, TMEM176A, GBP1	270	1544	16650	1.59758	0.999999	0.0283755	6.10598
GOTERM_BP_FAT	GO:0048010~vascular endothelial growth factor receptor signaling pathway	7	0.0191954	0.00337375	CYBB, NRP1, NCF2, NCF4, CYFIP2, NCKAP1L, IL1B	270	90	16650	4.7963	0.999999	0.0283962	6.12231
GOTERM_BP_FAT	GO:0002479~antigen processing and presentation of exogenous peptide antigen via MHC class I, TAP-dependent	6	0.0164532	0.00347412	CYBB, NCF2, FCGR1A, NCF4, HLA-B, HLA-F	270	63	16650	5.87302	1	0.029172	6.29889
GOTERM_BP_FAT	GO:0030890~positive regulation of B cell proliferation	5	0.013711	0.00351378	TNFSF13B, NCKAP1L, TLR4, CD74, SASH3	270	39	16650	7.90598	1	0.0294423	6.36859
GOTERM_BP_FAT	GO:0033036~macromolecule localization	64	0.175501	0.00362599	STEAP3, NRP1, AQP9, TNFSF14, TLR4, TLR8, CASP5, NOD2, AP1S2, APOE, IL4R, IL1B, ADAM8, SYK, GBP5, PTGER4, LYN, CAMP, RFTN1, NLRP3, EPB41L3, TNFSF13B, ARRB2, TREM1, CLEC5A, SNX10, LCP1, GBP1, LCP2, BID, IL1R2, CCL3, FGR, ADORA2A, FFAR2, HK2, APOC1, ITGB2, GPR68, CCL5, CD74, SLC11A1, RILPL2, PLIN2, ITGAX, RAC2, ITGB7, FCN1, HLA-DRB4, FCER1G, SCG5, STX11, PLTP, SRGN, CSF1R, HAVCR2, PLEK, HCLS1, RGS19…	270	2817	16650	1.40102	1	0.0303098	6.56549
GOTERM_BP_FAT	GO:0071902~positive regulation of protein serine/threonine kinase activity	13	0.0356487	0.00364058	IRAK2, PROK2, NOD2, C5AR1, CXCR4, FPR1, IL1B, TLR4, ADAM8, CD74, SYK, S100A12, CSF1R	270	300	16650	2.67222	1	0.0303702	6.59106
GOTERM_BP_FAT	GO:2000416~regulation of eosinophil migration	3	0.00822662	0.00373714	PTGER4, CD300A, ADAM8	270	6	16650	30.8333	1	0.0311032	6.76015
GOTERM_BP_FAT	GO:0051347~positive regulation of transferase activity	21	0.0575863	0.00382238	IRAK2, C5AR1, FGR, LYN, FPR1, NCKAP1L, TLR4, CCL5, CD74, S100A12, SLC11A1, PROK2, NOD2, CXCR4, CD300A, RASSF2, IL1B, ADAM8, SYK, LCP2, CSF1R	270	640	16650	2.02344	1	0.0317403	6.90917
GOTERM_BP_FAT	GO:2000514~regulation of CD4-positive, alpha-beta T cell activation	5	0.013711	0.00385538	CD86, IL4R, NCKAP1L, NLRP3, SASH3	270	40	16650	7.70833	1	0.0319478	6.9668
GOTERM_BP_FAT	GO:2000406~positive regulation of T cell migration	4	0.0109688	0.00387863	AIF1, TNFSF14, CCL5, ADAM8	270	20	16650	12.3333	1	0.032075	7.0074
GOTERM_BP_FAT	GO:1900015~regulation of cytokine production involved in inflammatory response	4	0.0109688	0.00387863	IL1R2, NOD2, GBP5, GPSM3	270	20	16650	12.3333	1	0.032075	7.0074
GOTERM_BP_FAT	GO:0050858~negative regulation of antigen receptor-mediated signaling pathway	4	0.0109688	0.00387863	PTPN6, LPXN, CD300A, GBP1	270	20	16650	12.3333	1	0.032075	7.0074
GOTERM_BP_FAT	GO:0030036~actin cytoskeleton organization	19	0.0521019	0.00395155	PARVG, PHACTR1, PLEK, PDLIM7, PTGER4, AIF1, HCLS1, HCK, GPR65, NCKAP1L, WAS, EPB41L3, DOCK2, CORO1A, RAC2, GMFG, LCP1, FGD3, CSF1R	270	553	16650	2.11875	1	0.0326056	7.13458
GOTERM_BP_FAT	GO:0051817~modification of morphology or physiology of other organism involved in symbiotic interaction	7	0.0191954	0.00396855	CCL3, APOE, CD209, CAMP, CCL4L1, TREM1, CCL5	270	93	16650	4.64158	1	0.0326802	7.16421
GOTERM_BP_FAT	GO:0045638~negative regulation of myeloid cell differentiation	7	0.0191954	0.00396855	CCL3, LYN, LILRB3, LILRB4, TLR4, GPR68, C1QC	270	93	16650	4.64158	1	0.0326802	7.16421
GOTERM_BP_FAT	GO:0014068~positive regulation of phosphatidylinositol 3-kinase signaling	6	0.0164532	0.00397765	PTPN6, FGR, HCLS1, PIK3AP1, CCL5, HCST	270	65	16650	5.69231	1	0.0326905	7.18005
GOTERM_BP_FAT	GO:0043901~negative regulation of multi-organism process	9	0.0246798	0.00403883	HAVCR2, PLSCR1, CCL3, BST2, CAMP, IRF8, FCN1, CCL4L1, CCL5	270	157	16650	3.53503	1	0.0331217	7.28659
GOTERM_BP_FAT	GO:0097028~dendritic cell differentiation	5	0.013711	0.00421878	BATF, CD86, LYN, SPI1, TMEM176A	270	41	16650	7.52033	1	0.0345079	7.59923
GOTERM_BP_FAT	GO:0043067~regulation of programmed cell death	37	0.101462	0.00422422	STEAP3, BID, CCL3, NRP1, ADORA2A, AIF1, MMP9, TNFSF14, CCL5, CD74, BTK, CASP5, TNFRSF1B, NOD2, APOE, HMOX1, IL1B, FCER1G, ADAM8, FGD3, ACSL5, CSF1R, C5AR1, LYN, HCK, HCLS1, NCKAP1L, DOCK8, NLRP3, OSM, PROK2, CORO1A, ARRB2, PLCG2, RASSF2, G0S2, CLEC5A	270	1413	16650	1.61477	1	0.0344851	7.60868
GOTERM_BP_FAT	GO:0007169~transmembrane receptor protein tyrosine kinase signaling pathway	21	0.0575863	0.0043857	NAMPT, NRP1, PTPRE, FGR, LYN, NCF2, MMP9, HCK, NCF4, NCKAP1L, BTK, CYBB, RASSF2, CYFIP2, SH3KBP1, IL1B, SYK, PILRA, MATK, LCP2, CSF1R	270	648	16650	1.99846	1	0.0357136	7.88837
GOTERM_BP_FAT	GO:0001562~response to protozoan	4	0.0109688	0.00447156	BATF, SLC11A1, IL4R, IRF8	270	21	16650	11.746	1	0.0363317	8.03676
GOTERM_BP_FAT	GO:0051043~regulation of membrane protein ectodomain proteolysis	4	0.0109688	0.00447156	TNFRSF1B, APOE, IL1B, ADAM8	270	21	16650	11.746	1	0.0363317	8.03676
GOTERM_BP_FAT	GO:0060341~regulation of cellular localization	25	0.0685551	0.00453452	BID, FGR, ADORA2A, TNFSF14, TLR4, GPR68, ITGAX, RAC2, HMOX1, IL4R, HLA-DRB4, FCER1G, IL1B, SYK, PTPN6, BST2, LYN, HCLS1, RGS19, NLRP3, CD84, CORO1A, CD300A, LCP1, GBP1	270	834	16650	1.84852	1	0.0367644	8.14543
GOTERM_BP_FAT	GO:0045766~positive regulation of angiogenesis	8	0.0219376	0.00458545	C3AR1, CYBB, C5AR1, LRG1, HMOX1, CAMP, IL1B, ITGB2	270	127	16650	3.88451	1	0.0370995	8.23325
GOTERM_BP_FAT	GO:0050854~regulation of antigen receptor-mediated signaling pathway	5	0.013711	0.00460461	PTPN6, LPXN, LYN, CD300A, GBP1	270	42	16650	7.34127	1	0.037181	8.26625
GOTERM_BP_FAT	GO:0006509~membrane protein ectodomain proteolysis	5	0.013711	0.00460461	TNFRSF1B, APOE, IL1B, ADAM19, ADAM8	270	42	16650	7.34127	1	0.037181	8.26625
GOTERM_BP_FAT	GO:0002377~immunoglobulin production	7	0.0191954	0.00463767	GAPT, BATF, TNFSF13B, IL4R, HLA-DRB4, IL7R, SASH3	270	96	16650	4.49653	1	0.0373722	8.32319
GOTERM_BP_FAT	GO:0019932~second-messenger-mediated signaling	11	0.0301643	0.00470736	LAT2, CCL3, PLEK, APOE, CXCR4, PLCG2, FPR1, SPINK1, CCL4L1, SYK, BTK	270	233	16650	2.9113	1	0.0378524	8.44312
GOTERM_BP_FAT	GO:0001894~tissue homeostasis	10	0.0274221	0.00497142	NOD2, CORO1A, RAC2, ACP5, TLR4, CA2, ADAM8, SASH3, SPP1, SYK	270	198	16650	3.11448	1	0.0398625	8.89617
GOTERM_BP_FAT	GO:0046850~regulation of bone remodeling	5	0.013711	0.00501349	CA2, ADAM8, SPP1, CSF1R, SYK	270	43	16650	7.17054	1	0.0401179	8.96814
GOTERM_BP_FAT	GO:0050718~positive regulation of interleukin-1 beta secretion	4	0.0109688	0.00511642	CASP5, NOD2, CCL3, NLRP3	270	22	16650	11.2121	1	0.0408494	9.14403
GOTERM_BP_FAT	GO:0032753~positive regulation of interleukin-4 production	4	0.0109688	0.00511642	HAVCR2, CD86, NLRP3, SASH3	270	22	16650	11.2121	1	0.0408494	9.14403
GOTERM_BP_FAT	GO:0031532~actin cytoskeleton reorganization	6	0.0164532	0.00513774	PARVG, PHACTR1, PLEK, HCLS1, HCK, GPR65	270	69	16650	5.36232	1	0.0409395	9.18043
GOTERM_BP_FAT	GO:0042509~regulation of tyrosine phosphorylation of STAT protein	6	0.0164532	0.00513774	OSM, LYN, HCLS1, IL24, CCL5, CSF1R	270	69	16650	5.36232	1	0.0409395	9.18043
GOTERM_BP_FAT	GO:0046643~regulation of gamma-delta T cell activation	3	0.00822662	0.00517634	NOD2, NCKAP1L, SYK	270	7	16650	26.4286	1	0.0411641	9.24628
GOTERM_BP_FAT	GO:0043305~negative regulation of mast cell degranulation	3	0.00822662	0.00517634	CD84, CD300A, HMOX1	270	7	16650	26.4286	1	0.0411641	9.24628
GOTERM_BP_FAT	GO:0002606~positive regulation of dendritic cell antigen processing and presentation	3	0.00822662	0.00517634	SLC11A1, NOD2, CD74	270	7	16650	26.4286	1	0.0411641	9.24628
GOTERM_BP_FAT	GO:0032621~interleukin-18 production	3	0.00822662	0.00517634	CD84, GBP5, NLRP3	270	7	16650	26.4286	1	0.0411641	9.24628
GOTERM_BP_FAT	GO:0033627~cell adhesion mediated by integrin	5	0.013711	0.00544603	PTPN6, FERMT3, NCKAP1L, CCL5, SYK	270	44	16650	7.00758	1	0.0431864	9.7051
GOTERM_BP_FAT	GO:0050766~positive regulation of phagocytosis	5	0.013711	0.00544603	SLC11A1, DOCK2, FCER1G, NCKAP1L, IL1B	270	44	16650	7.00758	1	0.0431864	9.7051
GOTERM_BP_FAT	GO:0051668~localization within membrane	6	0.0164532	0.00546155	DOCK2, RILPL2, APOE, ITGB7, ITGB2, RFTN1	270	70	16650	5.28571	1	0.0432263	9.73144
GOTERM_BP_FAT	GO:0009968~negative regulation of signal transduction	30	0.0822662	0.00555446	IL1R2, NRP1, MMP9, SPINK1, TLR4, CCL5, CD74, IRAK3, LPXN, APOE, HMOX1, RASAL3, IL1B, PIK3AP1, PTPN6, PTPRE, PLEK, LYN, LY96, FBP1, RGS19, NLRP3, PTPRO, IL18BP, ARRB2, CD300A, RASSF2, SH3KBP1, CD14, GBP1	270	1089	16650	1.69881	1	0.0438654	9.88896
GOTERM_BP_FAT	GO:0071260~cellular response to mechanical stimulus	6	0.0164532	0.00579951	CASP5, PTGER4, IL1B, TNFSF14, TLR4, TLR8	270	71	16650	5.21127	1	0.0456762	10.3032
GOTERM_BP_FAT	GO:0050716~positive regulation of interleukin-1 secretion	4	0.0109688	0.00581442	CASP5, NOD2, CCL3, NLRP3	270	23	16650	10.7246	1	0.0457064	10.3283
GOTERM_BP_FAT	GO:0032692~negative regulation of interleukin-1 production	4	0.0109688	0.00581442	IL1R2, ARRB2, ACP5, NLRP3	270	23	16650	10.7246	1	0.0457064	10.3283
GOTERM_BP_FAT	GO:0032653~regulation of interleukin-10 production	5	0.013711	0.0059028	NOD2, HLA-DRB4, FCER1G, TLR4, SASH3	270	45	16650	6.85185	1	0.046301	10.4772
GOTERM_BP_FAT	GO:0045123~cellular extravasation	5	0.013711	0.0059028	PTGER4, ITGB7, ITGB2, TREM1, ADAM8	270	45	16650	6.85185	1	0.046301	10.4772
GOTERM_BP_FAT	GO:0046456~icosanoid biosynthetic process	5	0.013711	0.0059028	TBXAS1, ALOX5AP, ALOX5, CD74, SYK	270	45	16650	6.85185	1	0.046301	10.4772
GOTERM_BP_FAT	GO:0043407~negative regulation of MAP kinase activity	6	0.0164532	0.00615194	PTPN6, IRAK3, LYN, APOE, CD300A, IL1B	270	72	16650	5.13889	1	0.0481244	10.8957
GOTERM_BP_FAT	GO:0070227~lymphocyte apoptotic process	6	0.0164532	0.00615194	LYN, DOCK8, CCL5, ADAM8, CD74, BTK	270	72	16650	5.13889	1	0.0481244	10.8957
GOTERM_BP_FAT	GO:0042981~regulation of apoptotic process	36	0.0987194	0.00639835	STEAP3, BID, CCL3, NRP1, ADORA2A, AIF1, MMP9, TNFSF14, CCL5, CD74, BTK, CASP5, TNFRSF1B, NOD2, APOE, HMOX1, IL1B, FCER1G, ADAM8, FGD3, ACSL5, CSF1R, C5AR1, LYN, HCK, HCLS1, NCKAP1L, DOCK8, NLRP3, OSM, PROK2, CORO1A, ARRB2, RASSF2, G0S2, CLEC5A	270	1400	16650	1.58571	1	0.049917	11.3078
GOTERM_BP_FAT	GO:0051338~regulation of transferase activity	27	0.0740395	0.00650099	FGR, ADORA2A, FPR1, TLR4, CCL5, CD74, SLC11A1, IRAK3, NOD2, RAC2, CXCR4, APOE, IL1B, ADAM8, SYK, CSF1R, IRAK2, PTPN6, C5AR1, LYN, NCKAP1L, S100A12, PROK2, GMFG, CD300A, RASSF2, LCP2	270	955	16650	1.74346	1	0.0506066	11.4789
GOTERM_BP_FAT	GO:0007260~tyrosine phosphorylation of STAT protein	6	0.0164532	0.00651917	OSM, LYN, HCLS1, IL24, CCL5, CSF1R	270	73	16650	5.06849	1	0.050652	11.5092
GOTERM_BP_FAT	GO:0034368~protein-lipid complex remodeling	4	0.0109688	0.00656666	APOE, PLA2G7, APOC1, PLTP	270	24	16650	10.2778	1	0.0509194	11.5883
GOTERM_BP_FAT	GO:0034367~macromolecular complex remodeling	4	0.0109688	0.00656666	APOE, PLA2G7, APOC1, PLTP	270	24	16650	10.2778	1	0.0509194	11.5883
GOTERM_BP_FAT	GO:0033032~regulation of myeloid cell apoptotic process	4	0.0109688	0.00656666	NOD2, FCER1G, CCL5, CLEC5A	270	24	16650	10.2778	1	0.0509194	11.5883
GOTERM_BP_FAT	GO:0034369~plasma lipoprotein particle remodeling	4	0.0109688	0.00656666	APOE, PLA2G7, APOC1, PLTP	270	24	16650	10.2778	1	0.0509194	11.5883
GOTERM_BP_FAT	GO:0030029~actin filament-based process	21	0.0575863	0.00656734	PARVG, PHACTR1, PLEK, BST2, PDLIM7, PTGER4, AIF1, HCLS1, HCK, GPR65, NCKAP1L, WAS, EPB41L3, DOCK2, CORO1A, RAC2, GMFG, PDE4B, LCP1, FGD3, CSF1R	270	672	16650	1.92708	1	0.0508316	11.5894
GOTERM_BP_FAT	GO:0043903~regulation of symbiosis, encompassing mutualism through parasitism	12	0.0329065	0.00680762	PLSCR1, DOCK2, CCL3, AP1S2, BST2, APOE, HCK, CAMP, IRF8, FCN1, CCL4L1, CCL5	270	285	16650	2.59649	1	0.052552	11.9883
GOTERM_BP_FAT	GO:0034128~negative regulation of MyD88-independent toll-like receptor signaling pathway	3	0.00822662	0.00682848	LY96, TLR4, CD14	270	8	16650	23.125	1	0.0526136	12.0229
GOTERM_BP_FAT	GO:0045630~positive regulation of T-helper 2 cell differentiation	3	0.00822662	0.00682848	CD86, IL4R, NLRP3	270	8	16650	23.125	1	0.0526136	12.0229
GOTERM_BP_FAT	GO:0002604~regulation of dendritic cell antigen processing and presentation	3	0.00822662	0.00682848	SLC11A1, NOD2, CD74	270	8	16650	23.125	1	0.0526136	12.0229
GOTERM_BP_FAT	GO:0033007~negative regulation of mast cell activation involved in immune response	3	0.00822662	0.00682848	CD84, CD300A, HMOX1	270	8	16650	23.125	1	0.0526136	12.0229
GOTERM_BP_FAT	GO:0002468~dendritic cell antigen processing and presentation	3	0.00822662	0.00682848	SLC11A1, NOD2, CD74	270	8	16650	23.125	1	0.0526136	12.0229
GOTERM_BP_FAT	GO:0034113~heterotypic cell-cell adhesion	5	0.013711	0.00689136	LILRB2, ITGAX, ITGB7, IL1B, ITGB2	270	47	16650	6.56028	1	0.0529904	12.1269
GOTERM_BP_FAT	GO:0042093~T-helper cell differentiation	5	0.013711	0.00689136	BATF, CD86, PTGER4, IL4R, NLRP3	270	47	16650	6.56028	1	0.0529904	12.1269
GOTERM_BP_FAT	GO:0032613~interleukin-10 production	5	0.013711	0.00689136	NOD2, HLA-DRB4, FCER1G, TLR4, SASH3	270	47	16650	6.56028	1	0.0529904	12.1269
GOTERM_BP_FAT	GO:0002708~positive regulation of lymphocyte mediated immunity	6	0.0164532	0.00690149	FCER1G, IL1B, HLA-B, NLRP3, SASH3, BTK	270	74	16650	5	1	0.0529705	12.1437
GOTERM_BP_FAT	GO:0051928~positive regulation of calcium ion transport	7	0.0191954	0.00714376	CCL3, ARRB2, CCR1, TRPV2, PLCG2, CCL4L1, CCL5	270	105	16650	4.11111	1	0.0546858	12.5435
GOTERM_BP_FAT	GO:0006816~calcium ion transport	14	0.0383909	0.00719769	PTPN6, CCL3, LYN, CCR1, TRPV2, CCL4L1, SPINK1, CCL5, CD84, LILRB2, CORO1A, ARRB2, PDE4B, PLCG2	270	369	16650	2.33966	1	0.0549893	12.6323
GOTERM_BP_FAT	GO:0045577~regulation of B cell differentiation	4	0.0109688	0.00737416	PTPN6, NCKAP1L, SYK, BTK	270	25	16650	9.86667	1	0.0562026	12.9221
GOTERM_BP_FAT	GO:2000404~regulation of T cell migration	4	0.0109688	0.00737416	AIF1, TNFSF14, CCL5, ADAM8	270	25	16650	9.86667	1	0.0562026	12.9221
GOTERM_BP_FAT	GO:0032620~interleukin-17 production	4	0.0109688	0.00737416	NOD2, NCKAP1L, TLR4, RFTN1	270	25	16650	9.86667	1	0.0562026	12.9221
GOTERM_BP_FAT	GO:0006953~acute-phase response	5	0.013711	0.00742426	PLSCR1, ORM1, IL1B, SERPINA1, CD163	270	48	16650	6.42361	1	0.0564734	13.0042
GOTERM_BP_FAT	GO:0050710~negative regulation of cytokine secretion	5	0.013711	0.00742426	IL1R2, PTGER4, NLRP3, SRGN, GBP1	270	48	16650	6.42361	1	0.0564734	13.0042
GOTERM_BP_FAT	GO:0010563~negative regulation of phosphorus metabolic process	18	0.0493597	0.00745672	PTPN6, PLEK, LYN, ADORA2A, FBP1, NCKAP1L, SPINK1, TLR4, SAMSN1, IRAK3, P2RY13, ARRB2, GMFG, CD300A, APOE, RASSF2, IL1B, GBP1	270	544	16650	2.04044	1	0.0566127	13.0574
GOTERM_BP_FAT	GO:0045936~negative regulation of phosphate metabolic process	18	0.0493597	0.00745672	PTPN6, PLEK, LYN, ADORA2A, FBP1, NCKAP1L, SPINK1, TLR4, SAMSN1, IRAK3, P2RY13, ARRB2, GMFG, CD300A, APOE, RASSF2, IL1B, GBP1	270	544	16650	2.04044	1	0.0566127	13.0574
GOTERM_BP_FAT	GO:0051235~maintenance of location	12	0.0329065	0.00770262	EPB41L3, PTPN6, CORO1A, CCL3, PLIN2, LYN, APOE, FFAR2, PLCG2, HK2, IL1B, SRGN	270	290	16650	2.55172	1	0.0583268	13.4592
GOTERM_BP_FAT	GO:0034109~homotypic cell-cell adhesion	6	0.0164532	0.00771268	PTPN6, PLEK, LYN, FERMT3, CCL5, SYK	270	76	16650	4.86842	1	0.058297	13.4756
GOTERM_BP_FAT	GO:0043270~positive regulation of ion transport	10	0.0274221	0.00789365	CCL3, ARRB2, ADORA2A, CCR1, TRPV2, PLCG2, IL1B, CCL4L1, CTSS, CCL5	270	213	16650	2.89515	1	0.0595226	13.7701
GOTERM_BP_FAT	GO:0017157~regulation of exocytosis	9	0.0246798	0.00790864	CD84, RAC2, LYN, FGR, CD300A, IL4R, HMOX1, FCER1G, SYK	270	176	16650	3.15341	1	0.059527	13.7945
GOTERM_BP_FAT	GO:0002294~CD4-positive, alpha-beta T cell differentiation involved in immune response	5	0.013711	0.0079836	BATF, CD86, PTGER4, IL4R, NLRP3	270	49	16650	6.29252	1	0.0599698	13.9162
GOTERM_BP_FAT	GO:0048246~macrophage chemotaxis	4	0.0109688	0.00823784	C3AR1, CCL3, C5AR1, CCL5	270	26	16650	9.48718	1	0.0617179	14.3277
GOTERM_BP_FAT	GO:0045730~respiratory burst	4	0.0109688	0.00823784	SLC11A1, CYBB, NCF2, HCK	270	26	16650	9.48718	1	0.0617179	14.3277
GOTERM_BP_FAT	GO:0043069~negative regulation of programmed cell death	24	0.0658129	0.00825278	NRP1, C5AR1, ADORA2A, AIF1, HCLS1, MMP9, HCK, NCKAP1L, TNFSF14, DOCK8, CCL5, CD74, PROK2, CORO1A, NOD2, ARRB2, APOE, HMOX1, PLCG2, IL1B, FCER1G, ADAM8, CLEC5A, CSF1R	270	829	16650	1.78528	1	0.0617179	14.3518
GOTERM_BP_FAT	GO:0070838~divalent metal ion transport	15	0.0411331	0.00826681	PTPN6, CCL3, LYN, CCR1, TRPV2, CCL4L1, SPINK1, CCL5, CD84, SLC11A1, LILRB2, CORO1A, ARRB2, PDE4B, PLCG2	270	418	16650	2.21292	1	0.0617112	14.3745
GOTERM_BP_FAT	GO:0007015~actin filament organization	13	0.0356487	0.00851088	PHACTR1, PTGER4, PLEK, AIF1, HCK, HCLS1, GPR65, NCKAP1L, WAS, CORO1A, RAC2, GMFG, LCP1	270	335	16650	2.39303	1	0.0633704	14.7675
GOTERM_BP_FAT	GO:0002287~alpha-beta T cell activation involved in immune response	5	0.013711	0.00856991	BATF, CD86, PTGER4, IL4R, NLRP3	270	50	16650	6.16667	1	0.0636859	14.8624
GOTERM_BP_FAT	GO:0002293~alpha-beta T cell differentiation involved in immune response	5	0.013711	0.00856991	BATF, CD86, PTGER4, IL4R, NLRP3	270	50	16650	6.16667	1	0.0636859	14.8624
GOTERM_BP_FAT	GO:0006911~phagocytosis, engulfment	5	0.013711	0.00856991	CD300A, AIF1, FCGR1A, FCER1G, NCKAP1L	270	50	16650	6.16667	1	0.0636859	14.8624
GOTERM_BP_FAT	GO:1900017~positive regulation of cytokine production involved in inflammatory response	3	0.00822662	0.00868635	NOD2, GBP5, GPSM3	270	9	16650	20.5556	1	0.0644136	15.0491
GOTERM_BP_FAT	GO:0034127~regulation of MyD88-independent toll-like receptor signaling pathway	3	0.00822662	0.00868635	LY96, TLR4, CD14	270	9	16650	20.5556	1	0.0644136	15.0491
GOTERM_BP_FAT	GO:0072511~divalent inorganic cation transport	15	0.0411331	0.00876526	PTPN6, CCL3, LYN, CCR1, TRPV2, CCL4L1, SPINK1, CCL5, CD84, SLC11A1, LILRB2, CORO1A, ARRB2, PDE4B, PLCG2	270	421	16650	2.19715	1	0.0648686	15.1754
GOTERM_BP_FAT	GO:0048771~tissue remodeling	8	0.0219376	0.00896244	RAC2, RASSF2, ACP5, CA2, ADAM8, SPP1, CSF1R, SYK	270	144	16650	3.42593	1	0.0661696	15.4903
GOTERM_BP_FAT	GO:0071496~cellular response to external stimulus	11	0.0301643	0.00913845	ASGR1, CASP5, PTGER4, LYN, AIF1, HMOX1, TNC, IL1B, TNFSF14, TLR4, TLR8	270	257	16650	2.63943	1	0.0673132	15.7705
GOTERM_BP_FAT	GO:0034105~positive regulation of tissue remodeling	4	0.0109688	0.00915851	CA2, ADAM8, SPP1, SYK	270	27	16650	9.1358	1	0.0673398	15.8023
GOTERM_BP_FAT	GO:0033028~myeloid cell apoptotic process	4	0.0109688	0.00915851	NOD2, FCER1G, CCL5, CLEC5A	270	27	16650	9.1358	1	0.0673398	15.8023
GOTERM_BP_FAT	GO:0045671~negative regulation of osteoclast differentiation	4	0.0109688	0.00915851	CCL3, LILRB3, LILRB4, TLR4	270	27	16650	9.1358	1	0.0673398	15.8023
GOTERM_BP_FAT	GO:0001910~regulation of leukocyte mediated cytotoxicity	5	0.013711	0.00918369	HAVCR2, ARRB2, SERPINB4, HLA-B, IL7R	270	51	16650	6.04575	1	0.0674028	15.8423
GOTERM_BP_FAT	GO:0043254~regulation of protein complex assembly	14	0.0383909	0.00927656	BID, GBP5, PTGER4, PLEK, HCK, HCLS1, NCKAP1L, TLR4, WAS, MMP1, CORO1A, GMFG, IRF8, LCP1	270	381	16650	2.26597	1	0.0679464	15.9897
GOTERM_BP_FAT	GO:0010648~negative regulation of cell communication	31	0.0850084	0.00934596	IL1R2, NRP1, MMP9, SPINK1, TLR4, CCL5, CD74, IRAK3, LPXN, APOE, HMOX1, RASAL3, IL1B, PIK3AP1, PTPN6, PTPRE, PLEK, LYN, LY96, FBP1, RGS19, NLRP3, PTPRO, OSM, IL18BP, ARRB2, CD300A, RASSF2, SH3KBP1, CD14, GBP1	270	1182	16650	1.61732	1	0.0683214	16.0996
GOTERM_BP_FAT	GO:0040013~negative regulation of locomotion	11	0.0301643	0.00937556	NRP1, PTGER4, BST2, ADORA2A, APOE, CD300A, AIF1, HMOX1, IL24, PTPRO, WAS	270	258	16650	2.6292	1	0.0684135	16.1465
GOTERM_BP_FAT	GO:0008285~negative regulation of cell proliferation	20	0.0548441	0.00961942	HAVCR2, PTPN6, LST1, LYN, ADORA2A, AIF1, IFI30, IL24, SKAP2, OSM, LILRB2, CCL3L1, CD300A, APOE, HMOX1, CD33, HLA-DRB4, IL1B, VSIG4, CSF1R	270	651	16650	1.89452	1	0.0700173	16.5315
GOTERM_BP_FAT	GO:0007200~phospholipase C-activating G-protein coupled receptor signaling pathway	7	0.0191954	0.00967919	GPR84, C3AR1, C5AR1, GPR65, FPR1, FPR3, FPR2	270	112	16650	3.85417	1	0.0703184	16.6257
GOTERM_BP_FAT	GO:0045597~positive regulation of cell differentiation	24	0.0658129	0.00974464	NRP1, LYN, PDLIM7, HCLS1, TRPV2, CCR1, NCKAP1L, TNFSF14, CD53, GPR68, IL7R, NLRP3, CD74, BTK, LILRB2, CD86, ARRB2, CXCR4, APOE, IL4R, CA2, ADAM8, SASH3, SYK	270	841	16650	1.75981	1	0.0706581	16.7286
GOTERM_BP_FAT	GO:0023057~negative regulation of signaling	31	0.0850084	0.00985729	IL1R2, NRP1, MMP9, SPINK1, TLR4, CCL5, CD74, IRAK3, LPXN, APOE, HMOX1, RASAL3, IL1B, PIK3AP1, PTPN6, PTPRE, PLEK, LYN, LY96, FBP1, RGS19, NLRP3, PTPRO, OSM, IL18BP, ARRB2, CD300A, RASSF2, SH3KBP1, CD14, GBP1	270	1186	16650	1.61186	1	0.0713273	16.9055
GOTERM_BP_FAT	GO:0019722~calcium-mediated signaling	8	0.0219376	0.0099749	LAT2, CCL3, PLEK, CXCR4, PLCG2, CCL4L1, SYK, BTK	270	147	16650	3.35601	1	0.0720284	17.0898
GOTERM_BP_FAT	GO:0031623~receptor internalization	6	0.0164532	0.0100261	RAB31, ARRB2, PLCG2, FCER1G, ITGB2, SYK	270	81	16650	4.5679	1	0.0722636	17.17
GOTERM_BP_FAT	GO:0042326~negative regulation of phosphorylation	15	0.0411331	0.0100522	PTPN6, LYN, ADORA2A, FBP1, SPINK1, TLR4, SAMSN1, IRAK3, ARRB2, GMFG, CD300A, APOE, RASSF2, IL1B, GBP1	270	428	16650	2.16121	1	0.072323	17.2108
GOTERM_BP_FAT	GO:0036336~dendritic cell migration	4	0.0109688	0.0101369	CXCR4, CCR1, DOCK8, CCL5	270	28	16650	8.80952	1	0.0727896	17.3431
GOTERM_BP_FAT	GO:0072593~reactive oxygen species metabolic process	10	0.0274221	0.0102007	CYBB, RAC2, NCF2, AIF1, HK2, ACP5, IL1B, TLR4, ITGB2, SYK	270	222	16650	2.77778	1	0.0731092	17.4426
GOTERM_BP_FAT	GO:0042130~negative regulation of T cell proliferation	5	0.013711	0.0104956	HAVCR2, PTPN6, LILRB2, HLA-DRB4, VSIG4	270	53	16650	5.81761	1	0.0750255	17.9012
GOTERM_BP_FAT	GO:0043409~negative regulation of MAPK cascade	8	0.0219376	0.0106947	PTPN6, IRAK3, LYN, APOE, CD300A, IL1B, TLR4, GBP1	270	149	16650	3.31096	1	0.0762723	18.2095
GOTERM_BP_FAT	GO:0071404~cellular response to low-density lipoprotein particle stimulus	3	0.00822662	0.0107429	FCER1G, ITGB2, SYK	270	10	16650	18.5	1	0.0764763	18.284
GOTERM_BP_FAT	GO:0002887~negative regulation of myeloid leukocyte mediated immunity	3	0.00822662	0.0107429	CD84, CD300A, HMOX1	270	10	16650	18.5	1	0.0764763	18.284
GOTERM_BP_FAT	GO:0050706~regulation of interleukin-1 beta secretion	4	0.0109688	0.0111737	CASP5, NOD2, CCL3, NLRP3	270	29	16650	8.50575	1	0.0793023	18.9468
GOTERM_BP_FAT	GO:0032733~positive regulation of interleukin-10 production	4	0.0109688	0.0111737	NOD2, FCER1G, TLR4, SASH3	270	29	16650	8.50575	1	0.0793023	18.9468
GOTERM_BP_FAT	GO:0010941~regulation of cell death	37	0.101462	0.0115372	STEAP3, BID, CCL3, NRP1, ADORA2A, AIF1, MMP9, TNFSF14, CCL5, CD74, BTK, CASP5, TNFRSF1B, NOD2, APOE, HMOX1, IL1B, FCER1G, ADAM8, FGD3, ACSL5, CSF1R, C5AR1, LYN, HCK, HCLS1, NCKAP1L, DOCK8, NLRP3, OSM, PROK2, CORO1A, ARRB2, PLCG2, RASSF2, G0S2, CLEC5A	270	1509	16650	1.51204	1	0.0816519	19.5019
GOTERM_BP_FAT	GO:1900046~regulation of hemostasis	6	0.0164532	0.0116215	PLEK, LYN, APOE, FCER1G, TLR4, SYK	270	84	16650	4.40476	1	0.0820899	19.6301
GOTERM_BP_FAT	GO:0030193~regulation of blood coagulation	6	0.0164532	0.0116215	PLEK, LYN, APOE, FCER1G, TLR4, SYK	270	84	16650	4.40476	1	0.0820899	19.6301
GOTERM_BP_FAT	GO:0001933~negative regulation of protein phosphorylation	14	0.0383909	0.0117728	PTPN6, IRAK3, ARRB2, LYN, ADORA2A, APOE, CD300A, GMFG, RASSF2, SPINK1, IL1B, TLR4, SAMSN1, GBP1	270	393	16650	2.19678	1	0.0829815	19.8598
GOTERM_BP_FAT	GO:0045428~regulation of nitric oxide biosynthetic process	5	0.013711	0.0119229	AIF1, ACP5, IL1B, TLR4, ITGB2	270	55	16650	5.60606	1	0.0838609	20.0871
GOTERM_BP_FAT	GO:0046777~protein autophosphorylation	10	0.0274221	0.0120619	IRAK3, LYN, FGR, HCK, RASSF2, NEK6, CSF1R, SYK, BTK, MATK	270	228	16650	2.70468	1	0.0846619	20.297
GOTERM_BP_FAT	GO:1903409~reactive oxygen species biosynthetic process	6	0.0164532	0.0121895	CYBB, AIF1, ACP5, IL1B, TLR4, ITGB2	270	85	16650	4.35294	1	0.0853826	20.4892
GOTERM_BP_FAT	GO:2000377~regulation of reactive oxygen species metabolic process	8	0.0219376	0.0122464	RAC2, AIF1, HK2, ACP5, IL1B, TLR4, ITGB2, SYK	270	153	16650	3.2244	1	0.085625	20.5748
GOTERM_BP_FAT	GO:0032731~positive regulation of interleukin-1 beta production	4	0.0109688	0.0122695	CASP5, NOD2, CCL3, NLRP3	270	30	16650	8.22222	1	0.08564	20.6096
GOTERM_BP_FAT	GO:0051607~defense response to virus	10	0.0274221	0.0123133	PLSCR1, DOCK2, CD86, AP1S2, ITGAX, BST2, HCK, NLRP3, TLR8, GBP1	270	229	16650	2.69287	1	0.0857927	20.6752
GOTERM_BP_FAT	GO:0090066~regulation of anatomical structure size	16	0.0438753	0.0124721	NRP1, TBXAS1, AQP9, PLEK, ADORA2A, HCLS1, HCK, TRPV2, NCKAP1L, IL7R, WAS, CORO1A, GMFG, APOE, HMOX1, SPP1	270	484	16650	2.03857	1	0.0867147	20.9134
GOTERM_BP_FAT	GO:0033619~membrane protein proteolysis	5	0.013711	0.0126809	TNFRSF1B, APOE, IL1B, ADAM19, ADAM8	270	56	16650	5.50595	1	0.0879662	21.2254
GOTERM_BP_FAT	GO:0097006~regulation of plasma lipoprotein particle levels	5	0.013711	0.0126809	APOE, HMOX1, PLA2G7, APOC1, PLTP	270	56	16650	5.50595	1	0.0879662	21.2254
GOTERM_BP_FAT	GO:0032535~regulation of cellular component size	13	0.0356487	0.0127719	CORO1A, NRP1, AQP9, PLEK, APOE, GMFG, HCLS1, HCK, TRPV2, NCKAP1L, IL7R, WAS, SPP1	270	354	16650	2.2646	1	0.0884285	21.3611
GOTERM_BP_FAT	GO:0044089~positive regulation of cellular component biogenesis	15	0.0411331	0.0127892	BID, GBP5, PLEK, HCK, GPR65, NCKAP1L, TLR4, WAS, MMP1, CORO1A, RAC2, GMFG, APOE, IRF8, LCP1	270	441	16650	2.09751	1	0.0883999	21.3868
GOTERM_BP_FAT	GO:0061081~positive regulation of myeloid leukocyte cytokine production involved in immune response	3	0.00822662	0.0129913	FCER1G, TLR4, CD74	270	11	16650	16.8182	1	0.0895954	21.6871
GOTERM_BP_FAT	GO:0010759~positive regulation of macrophage chemotaxis	3	0.00822662	0.0129913	C3AR1, C5AR1, CCL5	270	11	16650	16.8182	1	0.0895954	21.6871
GOTERM_BP_FAT	GO:0044546~NLRP3 inflammasome complex assembly	3	0.00822662	0.0129913	GBP5, TLR4, NLRP3	270	11	16650	16.8182	1	0.0895954	21.6871
GOTERM_BP_FAT	GO:0002664~regulation of T cell tolerance induction	3	0.00822662	0.0129913	LILRB2, CD86, HLA-B	270	11	16650	16.8182	1	0.0895954	21.6871
GOTERM_BP_FAT	GO:0043301~negative regulation of leukocyte degranulation	3	0.00822662	0.0129913	CD84, CD300A, HMOX1	270	11	16650	16.8182	1	0.0895954	21.6871
GOTERM_BP_FAT	GO:0033004~negative regulation of mast cell activation	3	0.00822662	0.0129913	CD84, CD300A, HMOX1	270	11	16650	16.8182	1	0.0895954	21.6871
GOTERM_BP_FAT	GO:0044283~small molecule biosynthetic process	16	0.0438753	0.0133208	BCAT1, KYNU, TBXAS1, PLEK, UPB1, APOC1, FBP1, CD74, CYP27A1, APOE, ALOX5AP, PLCG2, IL1B, ALOX5, PLTP, SYK	270	488	16650	2.02186	1	0.0916263	22.1744
GOTERM_BP_FAT	GO:0008037~cell recognition	8	0.0219376	0.0135123	HAVCR2, DOCK2, CORO1A, NRP1, CD209, FCN1, VCAN, DOCK8	270	156	16650	3.16239	1	0.0927398	22.4563
GOTERM_BP_FAT	GO:0043066~negative regulation of apoptotic process	23	0.0630707	0.0135513	NRP1, C5AR1, ADORA2A, AIF1, HCLS1, MMP9, HCK, NCKAP1L, TNFSF14, DOCK8, CCL5, CD74, PROK2, CORO1A, NOD2, ARRB2, APOE, HMOX1, IL1B, FCER1G, ADAM8, CLEC5A, CSF1R	270	818	16650	1.7339	1	0.0928466	22.5136
GOTERM_BP_FAT	GO:0051091~positive regulation of sequence-specific DNA binding transcription factor activity	10	0.0274221	0.013681	IRAK2, IRAK3, NOD2, IL1B, TLR4, ITGB2, NLRP3, ADAM8, BTK, S100A12	270	233	16650	2.64664	1	0.0935478	22.7039
GOTERM_BP_FAT	GO:0010324~membrane invagination	5	0.013711	0.0142877	CD300A, AIF1, FCGR1A, FCER1G, NCKAP1L	270	58	16650	5.31609	1	0.0973599	23.5879
GOTERM_BP_FAT	GO:0006636~unsaturated fatty acid biosynthetic process	5	0.013711	0.0142877	TBXAS1, ALOX5AP, ALOX5, CD74, SYK	270	58	16650	5.31609	1	0.0973599	23.5879
GOTERM_BP_FAT	GO:0048871~multicellular organismal homeostasis	12	0.0329065	0.0143175	SLC11A1, NOD2, CORO1A, RAC2, ACP5, IL1B, TLR4, CA2, ADAM8, SASH3, SPP1, SYK	270	317	16650	2.33438	1	0.0973981	23.631
GOTERM_BP_FAT	GO:0010951~negative regulation of endopeptidase activity	10	0.0274221	0.0143679	ARRB2, BST2, ADORA2A, MMP9, PI3, SERPINB7, SPINK1, TNFSF14, SERPINB4, SERPINA1	270	235	16650	2.62411	1	0.0975704	23.704
GOTERM_BP_FAT	GO:0032633~interleukin-4 production	4	0.0109688	0.01464	HAVCR2, CD86, NLRP3, SASH3	270	32	16650	7.70833	1	0.0991785	24.0968
GOTERM_BP_FAT	GO:0032743~positive regulation of interleukin-2 production	4	0.0109688	0.01464	CD86, PDE4B, IL1B, SASH3	270	32	16650	7.70833	1	0.0991785	24.0968
GOTERM_BP_FAT	GO:0050818~regulation of coagulation	6	0.0164532	0.0146496	PLEK, LYN, APOE, FCER1G, TLR4, SYK	270	89	16650	4.1573	1	0.0990831	24.1106
GOTERM_BP_FAT	GO:1903901~negative regulation of viral life cycle	6	0.0164532	0.0146496	PLSCR1, CCL3, BST2, FCN1, CCL4L1, CCL5	270	89	16650	4.1573	1	0.0990831	24.1106
GOTERM_BP_FAT	GO:0019674~NAD metabolic process	5	0.013711	0.0151372	NAMPT, KYNU, PFKFB3, HK3, HK2	270	59	16650	5.22599	1	0.102069	24.8097
GOTERM_BP_FAT	GO:0002312~B cell activation involved in immune response	5	0.013711	0.0151372	GAPT, BATF, MFNG, PLCG2, TLR4	270	59	16650	5.22599	1	0.102069	24.8097
GOTERM_BP_FAT	GO:0002262~myeloid cell homeostasis	7	0.0191954	0.015419	LYN, HCLS1, HMOX1, PDE4B, SPI1, FCER1G, NCKAP1L	270	124	16650	3.48118	1	0.103717	25.2108
GOTERM_BP_FAT	GO:2001198~regulation of dendritic cell differentiation	3	0.00822662	0.0154249	LILRB2, HLA-B, TMEM176A	270	12	16650	15.4167	1	0.103591	25.2191
GOTERM_BP_FAT	GO:0045628~regulation of T-helper 2 cell differentiation	3	0.00822662	0.0154249	CD86, IL4R, NLRP3	270	12	16650	15.4167	1	0.103591	25.2191
GOTERM_BP_FAT	GO:0071402~cellular response to lipoprotein particle stimulus	3	0.00822662	0.0154249	FCER1G, ITGB2, SYK	270	12	16650	15.4167	1	0.103591	25.2191
GOTERM_BP_FAT	GO:0002281~macrophage activation involved in immune response	3	0.00822662	0.0154249	HAVCR2, SYK, TYROBP	270	12	16650	15.4167	1	0.103591	25.2191
GOTERM_BP_FAT	GO:0032490~detection of molecule of bacterial origin	3	0.00822662	0.0154249	NOD2, LY96, TLR4	270	12	16650	15.4167	1	0.103591	25.2191
GOTERM_BP_FAT	GO:0002517~T cell tolerance induction	3	0.00822662	0.0154249	LILRB2, CD86, HLA-B	270	12	16650	15.4167	1	0.103591	25.2191
GOTERM_BP_FAT	GO:0010935~regulation of macrophage cytokine production	3	0.00822662	0.0154249	IRAK3, TLR4, CD74	270	12	16650	15.4167	1	0.103591	25.2191
GOTERM_BP_FAT	GO:0002711~positive regulation of T cell mediated immunity	4	0.0109688	0.0159155	IL1B, HLA-B, NLRP3, SASH3	270	33	16650	7.47475	1	0.106561	25.9127
GOTERM_BP_FAT	GO:0042269~regulation of natural killer cell mediated cytotoxicity	4	0.0109688	0.0159155	HAVCR2, ARRB2, SERPINB4, HLA-B	270	33	16650	7.47475	1	0.106561	25.9127
GOTERM_BP_FAT	GO:2000249~regulation of actin cytoskeleton reorganization	4	0.0109688	0.0159155	GMFG, HCLS1, HCK, CSF1R	270	33	16650	7.47475	1	0.106561	25.9127
GOTERM_BP_FAT	GO:0002823~negative regulation of adaptive immune response based on somatic recombination of immune receptors built from immunoglobulin superfamily domains	4	0.0109688	0.0159155	HAVCR2, PTPN6, IL4R, IL7R	270	33	16650	7.47475	1	0.106561	25.9127
GOTERM_BP_FAT	GO:0031341~regulation of cell killing	5	0.013711	0.0169302	HAVCR2, ARRB2, SERPINB4, HLA-B, IL7R	270	61	16650	5.05464	1	0.112835	27.3279
GOTERM_BP_FAT	GO:0071827~plasma lipoprotein particle organization	4	0.0109688	0.0172515	APOE, PLA2G7, APOC1, PLTP	270	34	16650	7.2549	1	0.114687	27.7706
GOTERM_BP_FAT	GO:0042991~transcription factor import into nucleus	6	0.0164532	0.0174224	HCLS1, IL1B, TNFSF14, TLR4, NLRP3, SYK	270	93	16650	3.97849	1	0.115584	28.005
GOTERM_BP_FAT	GO:0051402~neuron apoptotic process	9	0.0246798	0.0179931	BID, CORO1A, CCL3, NRP1, C5AR1, ADORA2A, APOE, HMOX1, ADAM8	270	204	16650	2.72059	1	0.118984	28.7828
GOTERM_BP_FAT	GO:0051770~positive regulation of nitric-oxide synthase biosynthetic process	3	0.00822662	0.0180371	NAMPT, NOD2, TLR4	270	13	16650	14.2308	1	0.119075	28.8424
GOTERM_BP_FAT	GO:0055098~response to low-density lipoprotein particle	3	0.00822662	0.0180371	FCER1G, ITGB2, SYK	270	13	16650	14.2308	1	0.119075	28.8424
GOTERM_BP_FAT	GO:0043922~negative regulation by host of viral transcription	3	0.00822662	0.0180371	CCL3, CCL4L1, CCL5	270	13	16650	14.2308	1	0.119075	28.8424
GOTERM_BP_FAT	GO:2000484~positive regulation of interleukin-8 secretion	3	0.00822662	0.0180371	FFAR2, CAMP, FCN1	270	13	16650	14.2308	1	0.119075	28.8424
GOTERM_BP_FAT	GO:0052548~regulation of endopeptidase activity	13	0.0356487	0.0181575	BID, ARRB2, BST2, ADORA2A, MMP9, PI3, SERPINB7, CYFIP2, SPINK1, TNFSF14, SERPINB4, SERPINA1, NLRP3	270	372	16650	2.15502	1	0.119642	29.0054
GOTERM_BP_FAT	GO:1901342~regulation of vasculature development	10	0.0274221	0.0184096	PROK2, C3AR1, CYBB, C5AR1, LRG1, HMOX1, CAMP, SERPINB7, IL1B, ITGB2	270	245	16650	2.51701	1	0.121026	29.3454
GOTERM_BP_FAT	GO:0002715~regulation of natural killer cell mediated immunity	4	0.0109688	0.0186482	HAVCR2, ARRB2, SERPINB4, HLA-B	270	35	16650	7.04762	1	0.122321	29.6658
GOTERM_BP_FAT	GO:0010466~negative regulation of peptidase activity	10	0.0274221	0.0192181	ARRB2, BST2, ADORA2A, MMP9, PI3, SERPINB7, SPINK1, TNFSF14, SERPINB4, SERPINA1	270	247	16650	2.49663	1	0.125655	30.4254
GOTERM_BP_FAT	GO:0060548~negative regulation of cell death	24	0.0658129	0.0195956	NRP1, C5AR1, ADORA2A, AIF1, HCLS1, MMP9, HCK, NCKAP1L, TNFSF14, DOCK8, CCL5, CD74, PROK2, CORO1A, NOD2, ARRB2, APOE, HMOX1, PLCG2, IL1B, FCER1G, ADAM8, CLEC5A, CSF1R	270	897	16650	1.64994	1	0.127786	30.9243
GOTERM_BP_FAT	GO:0072524~pyridine-containing compound metabolic process	7	0.0191954	0.0196805	NAMPT, KYNU, PDXK, PFKFB3, HK3, FBP1, HK2	270	131	16650	3.29517	1	0.128112	31.0361
GOTERM_BP_FAT	GO:0071825~protein-lipid complex subunit organization	4	0.0109688	0.020106	APOE, PLA2G7, APOC1, PLTP	270	36	16650	6.85185	1	0.13052	31.5935
GOTERM_BP_FAT	GO:1902580~single-organism cellular localization	28	0.0767817	0.0203334	BID, FGR, TNFSF14, ITGB2, TLR4, BTK, SLC11A1, DOCK2, RILPL2, APOE, ITGB7, HMOX1, IL4R, FCER1G, IL1B, STX11, SYK, LYN, HCLS1, RGS19, RFTN1, NLRP3, CD84, EPB41L3, LAT2, RAB31, CD300A, GBP1	270	1102	16650	1.56685	1	0.131709	31.8897
GOTERM_BP_FAT	GO:0006766~vitamin metabolic process	7	0.0191954	0.0203485	NAMPT, PDXK, ACP5, IL1B, PLTP, VNN2, VNN3	270	132	16650	3.2702	1	0.131602	31.9093
GOTERM_BP_FAT	GO:0032970~regulation of actin filament-based process	12	0.0329065	0.0206585	CORO1A, PTGER4, PLEK, BST2, GMFG, HCLS1, HCK, PDE4B, GPR65, NCKAP1L, WAS, CSF1R	270	335	16650	2.20896	1	0.133285	32.311
GOTERM_BP_FAT	GO:0045342~MHC class II biosynthetic process	3	0.00822662	0.0208215	SLC11A1, SPI1, TLR4	270	14	16650	13.2143	1	0.134071	32.5213
GOTERM_BP_FAT	GO:0010934~macrophage cytokine production	3	0.00822662	0.0208215	IRAK3, TLR4, CD74	270	14	16650	13.2143	1	0.134071	32.5213
GOTERM_BP_FAT	GO:0071361~cellular response to ethanol	3	0.00822662	0.0208215	CYBB, SPI1, CCL7	270	14	16650	13.2143	1	0.134071	32.5213
GOTERM_BP_FAT	GO:0045579~positive regulation of B cell differentiation	3	0.00822662	0.0208215	NCKAP1L, SYK, BTK	270	14	16650	13.2143	1	0.134071	32.5213
GOTERM_BP_FAT	GO:0033622~integrin activation	3	0.00822662	0.0208215	PTGER4, PLEK, FERMT3	270	14	16650	13.2143	1	0.134071	32.5213
GOTERM_BP_FAT	GO:0046629~gamma-delta T cell activation	3	0.00822662	0.0208215	NOD2, NCKAP1L, SYK	270	14	16650	13.2143	1	0.134071	32.5213
GOTERM_BP_FAT	GO:0030162~regulation of proteolysis	20	0.0548441	0.0211446	BID, IL1R2, C3AR1, C5AR1, BST2, ADORA2A, MMP9, SPINK1, TNFSF14, NLRP3, TNFRSF1B, ARRB2, APOE, PI3, SERPINB7, CYFIP2, IL1B, SERPINB4, SERPINA1, ADAM8	270	708	16650	1.742	1	0.13582	32.9364
GOTERM_BP_FAT	GO:0032956~regulation of actin cytoskeleton organization	11	0.0301643	0.0215677	CORO1A, PTGER4, PLEK, BST2, GMFG, HCLS1, HCK, GPR65, NCKAP1L, WAS, CSF1R	270	294	16650	2.30726	1	0.138161	33.4761
GOTERM_BP_FAT	GO:0014070~response to organic cyclic compound	24	0.0658129	0.0216063	BID, ALPL, NAMPT, CCL3, KYNU, AQP9, LYN, ADORA2A, AIF1, TNC, RGS19, RFTN1, CCL5, IRAK3, P2RY13, NOD2, CYBB, PLIN2, ARRB2, HMOX1, PDE4B, IL1B, CA2, SPP1	270	906	16650	1.63355	1	0.138186	33.5252
GOTERM_BP_FAT	GO:0007520~myoblast fusion	4	0.0109688	0.0216247	IL4R, PLEKHO1, TNFSF14, CD53	270	37	16650	6.66667	1	0.138091	33.5486
GOTERM_BP_FAT	GO:0031325~positive regulation of cellular metabolic process	60	0.164532	0.0219426	NAMPT, NRP1, AIF1, MMP9, SPI1, TLR4, TLR8, BATF, NOD2, CXCR4, CCL3L1, APOE, HMOX1, IL1B, ADAM8, LTB, SYK, IRAK2, C5AR1, LYN, CAMP, CCL4L1, CCL4L2, IL24, NLRP3, OSM, PROK2, CD86, ARRB2, LCP2, BID, CCL3, FGR, ADORA2A, CCR1, FPR1, APOC1, GPR65, ITGB2, CCL5, CD74, CCL7, SLC11A1, TNFRSF1B, CCL22, CSF1R, HAVCR2, NFE2, PLEK, HCLS1, NCKAP1L, S100A12, PLSCR1, CYBB, CCL13, CD300A, RASSF2, IRF8, PLCG2, CYFI…	270	2839	16650	1.30328	1	0.139784	33.9511
GOTERM_BP_FAT	GO:0032755~positive regulation of interleukin-6 production	5	0.013711	0.0219752	LILRB2, NOD2, FCER1G, IL1B, TLR4	270	66	16650	4.67172	1	0.139771	33.9922
GOTERM_BP_FAT	GO:0006809~nitric oxide biosynthetic process	5	0.013711	0.0219752	AIF1, ACP5, IL1B, TLR4, ITGB2	270	66	16650	4.67172	1	0.139771	33.9922
GOTERM_BP_FAT	GO:0032846~positive regulation of homeostatic process	9	0.0246798	0.0220777	ADORA2A, HLA-DRB4, NCKAP1L, IL1B, GPR68, CA2, ADAM8, SPP1, SYK	270	212	16650	2.61792	1	0.140174	34.1215
GOTERM_BP_FAT	GO:0014065~phosphatidylinositol 3-kinase signaling	6	0.0164532	0.0230699	PTPN6, FGR, HCLS1, PIK3AP1, CCL5, HCST	270	100	16650	3.7	1	0.145842	35.3598
GOTERM_BP_FAT	GO:0009988~cell-cell recognition	5	0.013711	0.0230827	HAVCR2, DOCK2, CORO1A, CD209, DOCK8	270	67	16650	4.60199	1	0.145703	35.3757
GOTERM_BP_FAT	GO:0032695~negative regulation of interleukin-12 production	3	0.00822662	0.023772	IRAK3, ARRB2, ACP5	270	15	16650	12.3333	1	0.14954	36.2228
GOTERM_BP_FAT	GO:0002579~positive regulation of antigen processing and presentation	3	0.00822662	0.023772	SLC11A1, NOD2, CD74	270	15	16650	12.3333	1	0.14954	36.2228
GOTERM_BP_FAT	GO:0032604~granulocyte macrophage colony-stimulating factor production	3	0.00822662	0.023772	CD84, IL1B, SYK	270	15	16650	12.3333	1	0.14954	36.2228
GOTERM_BP_FAT	GO:0034375~high-density lipoprotein particle remodeling	3	0.00822662	0.023772	APOE, APOC1, PLTP	270	15	16650	12.3333	1	0.14954	36.2228
GOTERM_BP_FAT	GO:0032645~regulation of granulocyte macrophage colony-stimulating factor production	3	0.00822662	0.023772	CD84, IL1B, SYK	270	15	16650	12.3333	1	0.14954	36.2228
GOTERM_BP_FAT	GO:0051056~regulation of small GTPase mediated signal transduction	11	0.0301643	0.0238759	ARHGAP30, RAC2, APOE, RASAL3, GPR65, FBP1, CYTH4, ARHGAP15, FGD3, ARHGAP25, ARHGAP9	270	299	16650	2.26867	1	0.149929	36.3495
GOTERM_BP_FAT	GO:0034103~regulation of tissue remodeling	5	0.013711	0.0242237	CA2, ADAM8, SPP1, CSF1R, SYK	270	68	16650	4.53431	1	0.151741	36.7721
GOTERM_BP_FAT	GO:0043524~negative regulation of neuron apoptotic process	7	0.0191954	0.0246815	CORO1A, NRP1, C5AR1, ADORA2A, APOE, HMOX1, ADAM8	270	138	16650	3.12802	1	0.154183	37.3244
GOTERM_BP_FAT	GO:0090279~regulation of calcium ion import	6	0.0164532	0.024877	PTPN6, CORO1A, CCL3, LYN, TRPV2, SPINK1	270	102	16650	3.62745	1	0.155093	37.5589
GOTERM_BP_FAT	GO:0051271~negative regulation of cellular component movement	10	0.0274221	0.0250432	NRP1, PTGER4, BST2, APOE, CD300A, AIF1, HMOX1, IL24, PTPRO, WAS	270	259	16650	2.38095	1	0.15583	37.7576
GOTERM_BP_FAT	GO:1903426~regulation of reactive oxygen species biosynthetic process	5	0.013711	0.0253982	AIF1, ACP5, IL1B, TLR4, ITGB2	270	69	16650	4.4686	1	0.157652	38.1799
GOTERM_BP_FAT	GO:0046209~nitric oxide metabolic process	5	0.013711	0.0266065	AIF1, ACP5, IL1B, TLR4, ITGB2	270	70	16650	4.40476	1	0.164356	39.5971
GOTERM_BP_FAT	GO:0071705~nitrogen compound transport	20	0.0548441	0.0266635	AQP9, LYN, SLC16A10, ADORA2A, FFAR2, GPR68, RFTN1, CCL5, CD74, BTK, SLC7A7, SLC11A1, CD209, HLA-DRB4, IL1B, FCER1G, CA2, SLC15A3, SLC43A2, SYK	270	725	16650	1.70115	1	0.164446	39.6632
GOTERM_BP_FAT	GO:0050792~regulation of viral process	10	0.0274221	0.0268464	PLSCR1, DOCK2, CCL3, AP1S2, BST2, APOE, HCK, FCN1, CCL4L1, CCL5	270	262	16650	2.35369	1	0.165251	39.8748
GOTERM_BP_FAT	GO:0050755~chemokine metabolic process	3	0.00822662	0.0268826	HMOX1, IL1B, TREM1	270	16	16650	11.5625	1	0.165221	39.9166
GOTERM_BP_FAT	GO:0097190~apoptotic signaling pathway	17	0.0466175	0.0272381	BID, NRP1, LY96, ADORA2A, MMP9, TLR4, CD74, BTK, OSM, TNFRSF1B, ARRB2, HMOX1, IL1B, G0S2, CD14, SRGN, ACSL5	270	583	16650	1.79817	1	0.167001	40.3256
GOTERM_BP_FAT	GO:0002223~stimulatory C-type lectin receptor signaling pathway	6	0.0164532	0.0277542	LYN, CD209, PLCG2, CLEC4A, FCER1G, SYK	270	105	16650	3.52381	1	0.16968	40.9147
GOTERM_BP_FAT	GO:0032088~negative regulation of NF-kappaB transcription factor activity	5	0.013711	0.0278487	HAVCR2, IRAK2, IRAK3, ARRB2, NLRP3	270	71	16650	4.34272	1	0.169971	41.0219
GOTERM_BP_FAT	GO:0035690~cellular response to drug	5	0.013711	0.0278487	CD69, PDE4B, FBP1, IL1B, CCL4L1	270	71	16650	4.34272	1	0.169971	41.0219
GOTERM_BP_FAT	GO:0032481~positive regulation of type I interferon production	5	0.013711	0.0278487	PLCG2, TLR4, CD14, TLR8, SYK	270	71	16650	4.34272	1	0.169971	41.0219
GOTERM_BP_FAT	GO:0052547~regulation of peptidase activity	13	0.0356487	0.0278563	BID, ARRB2, BST2, ADORA2A, MMP9, PI3, SERPINB7, CYFIP2, SPINK1, TNFSF14, SERPINB4, SERPINA1, NLRP3	270	396	16650	2.02441	1	0.169773	41.0307
GOTERM_BP_FAT	GO:0014066~regulation of phosphatidylinositol 3-kinase signaling	7	0.0191954	0.0278892	PTPN6, CD86, FGR, HCLS1, PIK3AP1, CCL5, HCST	270	142	16650	3.03991	1	0.169717	41.0679
GOTERM_BP_FAT	GO:0045765~regulation of angiogenesis	9	0.0246798	0.028055	PROK2, C3AR1, CYBB, C5AR1, LRG1, HMOX1, CAMP, IL1B, ITGB2	270	222	16650	2.5	1	0.170407	41.2556
GOTERM_BP_FAT	GO:0050732~negative regulation of peptidyl-tyrosine phosphorylation	4	0.0109688	0.0283101	PTPN6, CD300A, SPINK1, SAMSN1	270	41	16650	6.01626	1	0.171594	41.5431
GOTERM_BP_FAT	GO:0045058~T cell selection	4	0.0109688	0.0283101	BATF, DOCK2, CD74, SYK	270	41	16650	6.01626	1	0.171594	41.5431
GOTERM_BP_FAT	GO:0009268~response to pH	4	0.0109688	0.0283101	GPR65, GPR68, CTSS, CA2	270	41	16650	6.01626	1	0.171594	41.5431
GOTERM_BP_FAT	GO:0043123~positive regulation of I-kappaB kinase/NF-kappaB signaling	8	0.0219376	0.0285685	NOD2, BST2, HMOX1, IL1B, TNFSF14, TLR4, NEK6, S100A12	270	182	16650	2.71062	1	0.172793	41.8331
GOTERM_BP_FAT	GO:0001959~regulation of cytokine-mediated signaling pathway	7	0.0191954	0.0287321	IRAK2, IL1R2, PTPN6, IRAK3, CCL5, CD74, SYK	270	143	16650	3.01865	1	0.173461	42.0159
GOTERM_BP_FAT	GO:0050709~negative regulation of protein secretion	6	0.0164532	0.0287582	IL1R2, PTGER4, IL1B, NLRP3, SRGN, GBP1	270	106	16650	3.49057	1	0.173363	42.045
GOTERM_BP_FAT	GO:0009893~positive regulation of metabolic process	63	0.172759	0.0288838	NAMPT, NRP1, AIF1, MMP9, SPI1, TLR4, TLR8, BATF, NOD2, CXCR4, CCL3L1, APOE, HMOX1, IL1B, ADAM8, LTB, SYK, IRAK2, C5AR1, LYN, CAMP, CCL4L1, CCL4L2, IL24, NLRP3, OSM, PROK2, CD86, ARRB2, SERPINB7, LCP2, BID, CCL3, FGR, ADORA2A, CCR1, TNC, FPR1, APOC1, GPR65, ITGB2, CCL5, IL7R, CD74, CCL7, SLC11A1, TNFRSF1B, CCL22, CSF1R, HAVCR2, NFE2, PLEK, HCLS1, NCKAP1L, S100A12, PLSCR1, CYBB, CCL13, CD300A, RASS…	270	3052	16650	1.27294	1	0.173817	42.1849
GOTERM_BP_FAT	GO:0048015~phosphatidylinositol-mediated signaling	8	0.0219376	0.0300904	PTPN6, CD86, FGR, HCLS1, PIK3AP1, CCL5, CSF1R, HCST	270	184	16650	2.68116	1	0.18023	43.5132
GOTERM_BP_FAT	GO:0034138~toll-like receptor 3 signaling pathway	3	0.00822662	0.0301472	HAVCR2, CD86, RFTN1	270	17	16650	10.8824	1	0.180292	43.575
GOTERM_BP_FAT	GO:0032691~negative regulation of interleukin-1 beta production	3	0.00822662	0.0301472	ARRB2, ACP5, NLRP3	270	17	16650	10.8824	1	0.180292	43.575
GOTERM_BP_FAT	GO:0010758~regulation of macrophage chemotaxis	3	0.00822662	0.0301472	C3AR1, C5AR1, CCL5	270	17	16650	10.8824	1	0.180292	43.575
GOTERM_BP_FAT	GO:0071675~regulation of mononuclear cell migration	3	0.00822662	0.0301472	C3AR1, C5AR1, CCL5	270	17	16650	10.8824	1	0.180292	43.575
GOTERM_BP_FAT	GO:0051769~regulation of nitric-oxide synthase biosynthetic process	3	0.00822662	0.0301472	NAMPT, NOD2, TLR4	270	17	16650	10.8824	1	0.180292	43.575
GOTERM_BP_FAT	GO:0051767~nitric-oxide synthase biosynthetic process	3	0.00822662	0.0301472	NAMPT, NOD2, TLR4	270	17	16650	10.8824	1	0.180292	43.575
GOTERM_BP_FAT	GO:1901741~positive regulation of myoblast fusion	3	0.00822662	0.0301472	IL4R, TNFSF14, CD53	270	17	16650	10.8824	1	0.180292	43.575
GOTERM_BP_FAT	GO:0016045~detection of bacterium	3	0.00822662	0.0301472	NOD2, HLA-DRB4, HLA-B	270	17	16650	10.8824	1	0.180292	43.575
GOTERM_BP_FAT	GO:0032606~type I interferon production	6	0.0164532	0.0308346	HAVCR2, PLCG2, TLR4, CD14, TLR8, SYK	270	108	16650	3.42593	1	0.183803	44.318
GOTERM_BP_FAT	GO:0048525~negative regulation of viral process	6	0.0164532	0.0308346	PLSCR1, CCL3, BST2, FCN1, CCL4L1, CCL5	270	108	16650	3.42593	1	0.183803	44.318
GOTERM_BP_FAT	GO:0044712~single-organism catabolic process	22	0.0603285	0.0309446	BCAT1, KYNU, PFKFB3, MMP9, UPB1, CECR1, APOC1, HK2, FBP1, NPL, IL4I1, CTSS, MMP1, MMP12, APOE, HK3, HMOX1, PDE4B, PLCG2, PLA2G7, IL1B, GK	270	837	16650	1.62087	1	0.184149	44.436
GOTERM_BP_FAT	GO:0043086~negative regulation of catalytic activity	22	0.0603285	0.0314625	PHACTR1, PTPN6, LYN, BST2, ADORA2A, MMP9, APOC1, NCKAP1L, SPINK1, TNFSF14, IRAK3, P2RY13, ARRB2, GMFG, CD300A, APOE, PI3, SERPINB7, IL1B, SERPINB4, SERPINA1, SCG5	270	839	16650	1.617	1	0.186711	44.9886
GOTERM_BP_FAT	GO:0048661~positive regulation of smooth muscle cell proliferation	5	0.013711	0.0317802	NAMPT, AIF1, HMOX1, MMP9, CCL5	270	74	16650	4.16667	1	0.188175	45.3249
GOTERM_BP_FAT	GO:2001057~reactive nitrogen species metabolic process	5	0.013711	0.0317802	AIF1, ACP5, IL1B, TLR4, ITGB2	270	74	16650	4.16667	1	0.188175	45.3249
GOTERM_BP_FAT	GO:1904407~positive regulation of nitric oxide metabolic process	4	0.0109688	0.0320176	AIF1, IL1B, TLR4, ITGB2	270	43	16650	5.73643	1	0.1892	45.575
GOTERM_BP_FAT	GO:0042348~NF-kappaB import into nucleus	4	0.0109688	0.0320176	IL1B, TNFSF14, TLR4, NLRP3	270	43	16650	5.73643	1	0.1892	45.575
GOTERM_BP_FAT	GO:0045429~positive regulation of nitric oxide biosynthetic process	4	0.0109688	0.0320176	AIF1, IL1B, TLR4, ITGB2	270	43	16650	5.73643	1	0.1892	45.575
GOTERM_BP_FAT	GO:1903307~positive regulation of regulated secretory pathway	4	0.0109688	0.0320176	FGR, IL4R, FCER1G, SYK	270	43	16650	5.73643	1	0.1892	45.575
GOTERM_BP_FAT	GO:0035419~activation of MAPK activity involved in innate immune response	2	0.00548441	0.0320522	NOD2, ADAM8	270	2	16650	61.6667	1	0.189127	45.6114
GOTERM_BP_FAT	GO:0002752~cell surface pattern recognition receptor signaling pathway	2	0.00548441	0.0320522	FFAR2, FCN1	270	2	16650	61.6667	1	0.189127	45.6114
GOTERM_BP_FAT	GO:2000417~negative regulation of eosinophil migration	2	0.00548441	0.0320522	PTGER4, CD300A	270	2	16650	61.6667	1	0.189127	45.6114
GOTERM_BP_FAT	GO:0001802~type III hypersensitivity	2	0.00548441	0.0320522	FCER1G, BTK	270	2	16650	61.6667	1	0.189127	45.6114
GOTERM_BP_FAT	GO:0001805~positive regulation of type III hypersensitivity	2	0.00548441	0.0320522	FCER1G, BTK	270	2	16650	61.6667	1	0.189127	45.6114
GOTERM_BP_FAT	GO:0001803~regulation of type III hypersensitivity	2	0.00548441	0.0320522	FCER1G, BTK	270	2	16650	61.6667	1	0.189127	45.6114
GOTERM_BP_FAT	GO:1903034~regulation of response to wounding	7	0.0191954	0.0322711	PLEK, LYN, APOE, FCER1G, TLR4, SPP1, SYK	270	147	16650	2.93651	1	0.190047	45.8408
GOTERM_BP_FAT	GO:0048017~inositol lipid-mediated signaling	8	0.0219376	0.0323998	PTPN6, CD86, FGR, HCLS1, PIK3AP1, CCL5, CSF1R, HCST	270	187	16650	2.63815	1	0.190479	45.9754
GOTERM_BP_FAT	GO:0051495~positive regulation of cytoskeleton organization	8	0.0219376	0.0323998	CORO1A, PLEK, GMFG, HCLS1, HCK, GPR65, NCKAP1L, WAS	270	187	16650	2.63815	1	0.190479	45.9754
GOTERM_BP_FAT	GO:1902582~single-organism intracellular transport	19	0.0521019	0.0334724	FGR, LYN, HCLS1, RGS19, TNFSF14, TLR4, NLRP3, RFTN1, BTK, CD84, SLC11A1, LAT2, RILPL2, CD300A, HMOX1, IL4R, IL1B, FCER1G, SYK	270	695	16650	1.68585	1	0.195952	47.0839
GOTERM_BP_FAT	GO:0071674~mononuclear cell migration	3	0.00822662	0.0335602	C3AR1, C5AR1, CCL5	270	18	16650	10.2778	1	0.196154	47.1738
GOTERM_BP_FAT	GO:0030502~negative regulation of bone mineralization	3	0.00822662	0.0335602	CCL3, CCR1, SRGN	270	18	16650	10.2778	1	0.196154	47.1738
GOTERM_BP_FAT	GO:0055094~response to lipoprotein particle	3	0.00822662	0.0335602	FCER1G, ITGB2, SYK	270	18	16650	10.2778	1	0.196154	47.1738
GOTERM_BP_FAT	GO:0070498~interleukin-1-mediated signaling pathway	3	0.00822662	0.0335602	IRAK2, IL1R2, IRAK3	270	18	16650	10.2778	1	0.196154	47.1738
GOTERM_BP_FAT	GO:0002902~regulation of B cell apoptotic process	3	0.00822662	0.0335602	LYN, CD74, BTK	270	18	16650	10.2778	1	0.196154	47.1738
GOTERM_BP_FAT	GO:0045861~negative regulation of proteolysis	11	0.0301643	0.0337335	IL1R2, ARRB2, BST2, ADORA2A, MMP9, PI3, SERPINB7, SPINK1, TNFSF14, SERPINB4, SERPINA1	270	317	16650	2.13985	1	0.19681	47.3505
GOTERM_BP_FAT	GO:0046718~viral entry into host cell	6	0.0164532	0.0341217	CD86, CXCR4, ITGB7, CD209, FCN1, CLEC5A	270	111	16650	3.33333	1	0.198601	47.7446
GOTERM_BP_FAT	GO:0030260~entry into host cell	6	0.0164532	0.0341217	CD86, CXCR4, ITGB7, CD209, FCN1, CLEC5A	270	111	16650	3.33333	1	0.198601	47.7446
GOTERM_BP_FAT	GO:0044409~entry into host	6	0.0164532	0.0341217	CD86, CXCR4, ITGB7, CD209, FCN1, CLEC5A	270	111	16650	3.33333	1	0.198601	47.7446
GOTERM_BP_FAT	GO:0051806~entry into cell of other organism involved in symbiotic interaction	6	0.0164532	0.0341217	CD86, CXCR4, ITGB7, CD209, FCN1, CLEC5A	270	111	16650	3.33333	1	0.198601	47.7446
GOTERM_BP_FAT	GO:0051828~entry into other organism involved in symbiotic interaction	6	0.0164532	0.0341217	CD86, CXCR4, ITGB7, CD209, FCN1, CLEC5A	270	111	16650	3.33333	1	0.198601	47.7446
GOTERM_BP_FAT	GO:0060759~regulation of response to cytokine stimulus	7	0.0191954	0.0341424	IRAK2, IL1R2, PTPN6, IRAK3, CCL5, CD74, SYK	270	149	16650	2.89709	1	0.198443	47.7655
GOTERM_BP_FAT	GO:0046425~regulation of JAK-STAT cascade	7	0.0191954	0.0341424	OSM, LYN, CD300A, HCLS1, IL24, CCL5, CSF1R	270	149	16650	2.89709	1	0.198443	47.7655
GOTERM_BP_FAT	GO:1904892~regulation of STAT cascade	7	0.0191954	0.0341424	OSM, LYN, CD300A, HCLS1, IL24, CCL5, CSF1R	270	149	16650	2.89709	1	0.198443	47.7655
GOTERM_BP_FAT	GO:0008154~actin polymerization or depolymerization	8	0.0219376	0.0342372	CORO1A, PLEK, AIF1, GMFG, HCLS1, HCK, NCKAP1L, WAS	270	189	16650	2.61023	1	0.198676	47.8613
GOTERM_BP_FAT	GO:0046942~carboxylic acid transport	10	0.0274221	0.0350496	PLIN2, AQP9, ADORA2A, SLC16A10, APOE, IL1B, SLCO2B1, SLC43A2, SYK, SLC7A7	270	275	16650	2.24242	1	0.202681	48.6751
GOTERM_BP_FAT	GO:0043112~receptor metabolic process	7	0.0191954	0.0351038	RAB31, ARRB2, APOE, PLCG2, FCER1G, ITGB2, SYK	270	150	16650	2.87778	1	0.202694	48.729
GOTERM_BP_FAT	GO:0032479~regulation of type I interferon production	6	0.0164532	0.0352639	HAVCR2, PLCG2, TLR4, CD14, TLR8, SYK	270	112	16650	3.30357	1	0.203261	48.8878
GOTERM_BP_FAT	GO:0045454~cell redox homeostasis	5	0.013711	0.0360214	SLC11A1, CYBB, NCF2, CAMP, NCF4	270	77	16650	4.00433	1	0.206937	49.6329
GOTERM_BP_FAT	GO:0001525~angiogenesis	13	0.0356487	0.0366409	C3AR1, NRP1, C5AR1, CAMP, SPI1, ITGB2, PROK2, CYBB, LRG1, HMOX1, IL1B, ADAM8, SYK	270	413	16650	1.94108	1	0.209874	50.2346
GOTERM_BP_FAT	GO:0043011~myeloid dendritic cell differentiation	3	0.00822662	0.0371159	BATF, CD86, SPI1	270	19	16650	9.73684	1	0.212049	50.6913
GOTERM_BP_FAT	GO:2000482~regulation of interleukin-8 secretion	3	0.00822662	0.0371159	FFAR2, CAMP, FCN1	270	19	16650	9.73684	1	0.212049	50.6913
GOTERM_BP_FAT	GO:1901739~regulation of myoblast fusion	3	0.00822662	0.0371159	IL4R, TNFSF14, CD53	270	19	16650	9.73684	1	0.212049	50.6913
GOTERM_BP_FAT	GO:0032703~negative regulation of interleukin-2 production	3	0.00822662	0.0371159	HAVCR2, VSIG4, GBP1	270	19	16650	9.73684	1	0.212049	50.6913
GOTERM_BP_FAT	GO:0016053~organic acid biosynthetic process	10	0.0274221	0.0372235	BCAT1, KYNU, TBXAS1, CYP27A1, ALOX5AP, UPB1, APOC1, ALOX5, CD74, SYK	270	278	16650	2.21823	1	0.212324	50.7942
GOTERM_BP_FAT	GO:0043523~regulation of neuron apoptotic process	8	0.0219376	0.0374516	CORO1A, CCL3, NRP1, C5AR1, ADORA2A, APOE, HMOX1, ADAM8	270	193	16650	2.55613	1	0.213216	51.0117
GOTERM_BP_FAT	GO:0050848~regulation of calcium-mediated signaling	5	0.013711	0.0375043	CCL3, PLEK, CCL4L1, SYK, GBP1	270	78	16650	3.95299	1	0.213207	51.0618
GOTERM_BP_FAT	GO:0016485~protein processing	9	0.0246798	0.0379302	IL1R2, C3AR1, CTSZ, C5AR1, CYFIP2, SCG5, CTSS, ADAM8, SRGN	270	236	16650	2.35169	1	0.215106	51.4651
GOTERM_BP_FAT	GO:0042345~regulation of NF-kappaB import into nucleus	4	0.0109688	0.03803	IL1B, TNFSF14, TLR4, NLRP3	270	46	16650	5.36232	1	0.215334	51.559
GOTERM_BP_FAT	GO:0015850~organic hydroxy compound transport	8	0.0219376	0.0389399	AQP9, ADORA2A, APOE, APOC1, FCER1G, SLCO2B1, PLTP, SYK	270	195	16650	2.52991	1	0.219678	52.4085
GOTERM_BP_FAT	GO:0043122~regulation of I-kappaB kinase/NF-kappaB signaling	9	0.0246798	0.0398225	NOD2, BST2, HMOX1, IL1B, TNFSF14, TLR4, NLRP3, NEK6, S100A12	270	238	16650	2.33193	1	0.223852	53.219
GOTERM_BP_FAT	GO:0000768~syncytium formation by plasma membrane fusion	4	0.0109688	0.0401531	IL4R, PLEKHO1, TNFSF14, CD53	270	47	16650	5.24823	1	0.225226	53.5191
GOTERM_BP_FAT	GO:0051656~establishment of organelle localization	13	0.0356487	0.0406958	CD84, LAT2, CTSZ, LYN, FGR, CD300A, IL4R, HMOX1, FCER1G, SERPINA1, STX11, SYK, BTK	270	420	16650	1.90873	1	0.227656	54.0081
GOTERM_BP_FAT	GO:0032647~regulation of interferon-alpha production	3	0.00822662	0.040809	HAVCR2, TLR4, TLR8	270	20	16650	9.25	1	0.227928	54.1094
GOTERM_BP_FAT	GO:0019370~leukotriene biosynthetic process	3	0.00822662	0.040809	ALOX5AP, ALOX5, SYK	270	20	16650	9.25	1	0.227928	54.1094
GOTERM_BP_FAT	GO:0070168~negative regulation of biomineral tissue development	3	0.00822662	0.040809	CCL3, CCR1, SRGN	270	20	16650	9.25	1	0.227928	54.1094
GOTERM_BP_FAT	GO:0045624~positive regulation of T-helper cell differentiation	3	0.00822662	0.040809	CD86, IL4R, NLRP3	270	20	16650	9.25	1	0.227928	54.1094
GOTERM_BP_FAT	GO:0006461~protein complex assembly	33	0.0904928	0.042061	BID, AIF1, FERMT3, TLR4, HLA-DMB, SKAP2, CCL5, HLA-DMA, CD74, MMP1, SLC7A7, LPXN, NOD2, ALOX5AP, HMOX1, HLA-DRB4, TGM3, SERPINA1, CTSZ, GBP5, PLEK, PTGER4, HCK, HCLS1, FBP1, NCKAP1L, NLRP3, WAS, CORO1A, GMFG, IRF8, LCP1, HLA-DRA	270	1445	16650	1.4083	1	0.233864	55.2163
GOTERM_BP_FAT	GO:0045639~positive regulation of myeloid cell differentiation	5	0.013711	0.042161	CCR1, HCLS1, NCKAP1L, GPR68, CA2	270	81	16650	3.80658	1	0.23406	55.3036
GOTERM_BP_FAT	GO:0030041~actin filament polymerization	7	0.0191954	0.0423225	CORO1A, AIF1, GMFG, HCLS1, HCK, NCKAP1L, WAS	270	157	16650	2.74947	1	0.23456	55.4443
GOTERM_BP_FAT	GO:0070271~protein complex biogenesis	33	0.0904928	0.0423952	BID, AIF1, FERMT3, TLR4, HLA-DMB, SKAP2, CCL5, HLA-DMA, CD74, MMP1, SLC7A7, LPXN, NOD2, ALOX5AP, HMOX1, HLA-DRB4, TGM3, SERPINA1, CTSZ, GBP5, PLEK, PTGER4, HCK, HCLS1, FBP1, NCKAP1L, NLRP3, WAS, CORO1A, GMFG, IRF8, LCP1, HLA-DRA	270	1446	16650	1.40733	1	0.23462	55.5075
GOTERM_BP_FAT	GO:0015711~organic anion transport	11	0.0301643	0.0427603	PLIN2, AQP9, ADORA2A, SLC16A10, APOE, IL1B, CA2, SLCO2B1, SLC43A2, SYK, SLC7A7	270	331	16650	2.04935	1	0.236119	55.8236
GOTERM_BP_FAT	GO:0002763~positive regulation of myeloid leukocyte differentiation	4	0.0109688	0.0445753	CCR1, HCLS1, GPR68, CA2	270	49	16650	5.03401	1	0.244693	57.3635
GOTERM_BP_FAT	GO:0032607~interferon-alpha production	3	0.00822662	0.044634	HAVCR2, TLR4, TLR8	270	21	16650	8.80952	1	0.24467	57.4124
GOTERM_BP_FAT	GO:0072606~interleukin-8 secretion	3	0.00822662	0.044634	FFAR2, CAMP, FCN1	270	21	16650	8.80952	1	0.24467	57.4124
GOTERM_BP_FAT	GO:0032388~positive regulation of intracellular transport	10	0.0274221	0.0448603	ITGAX, RAC2, FGR, HCLS1, IL4R, FCER1G, IL1B, TNFSF14, TLR4, SYK	270	288	16650	2.1412	1	0.245461	57.6006
GOTERM_BP_FAT	GO:0042886~amide transport	10	0.0274221	0.0451564	AQP9, FFAR2, CD209, HLA-DRB4, IL1B, GPR68, CA2, CCL5, SLC15A3, CD74	270	289	16650	2.13379	1	0.246585	57.8457
GOTERM_BP_FAT	GO:0000902~cell morphogenesis	29	0.079524	0.0452154	CCL3, LST1, NRP1, FGR, ADORA2A, TRPV2, FERMT3, ITGB2, ARHGAP15, IL7R, CCL7, RILPL2, APOE, ITGB7, PLEKHO1, ADAM8, FGD3, SPP1, CSF1R, PTPN6, HCK, BASP1, PTPRO, EPB41L3, CORO1A, CCL13, SH3KBP1, SNX10, GBP1	270	1240	16650	1.4422	1	0.246561	57.8943
GOTERM_BP_FAT	GO:0006811~ion transport	33	0.0904928	0.046564	STEAP3, C15ORF48, CCL3, AQP9, ADORA2A, SLC16A10, MMP9, TRPV2, CCR1, SPINK1, CCL5, SLC7A7, SLC11A1, TTYH3, PLIN2, APOE, PDE4B, IL1B, SLC43A2, SYK, PTPN6, LYN, CCL4L1, CTSS, SLCO2B1, CD84, LILRB2, CORO1A, CYBB, ARRB2, PLCG2, CA2, SLC15A3	270	1458	16650	1.39575	1	0.252735	58.9924
GOTERM_BP_FAT	GO:0070509~calcium ion import	7	0.0191954	0.0468376	PTPN6, CORO1A, CCL3, LYN, TRPV2, PLCG2, SPINK1	270	161	16650	2.68116	1	0.253728	59.2118
GOTERM_BP_FAT	GO:1903428~positive regulation of reactive oxygen species biosynthetic process	4	0.0109688	0.0468735	AIF1, IL1B, TLR4, ITGB2	270	50	16650	4.93333	1	0.253585	59.2405
GOTERM_BP_FAT	GO:0042993~positive regulation of transcription factor import into nucleus	4	0.0109688	0.0468735	HCLS1, IL1B, TNFSF14, TLR4	270	50	16650	4.93333	1	0.253585	59.2405
GOTERM_BP_FAT	GO:0007264~small GTPase mediated signal transduction	15	0.0411331	0.0475512	AIF1, FBP1, GPR65, CYTH4, RGS19, DOCK8, ARHGAP30, DOCK2, RAB31, RAC2, APOE, HMOX1, RASAL3, DOCK10, FGD3	270	527	16650	1.75522	1	0.256495	59.7789
GOTERM_BP_FAT	GO:0001810~regulation of type I hypersensitivity	2	0.00548441	0.0476924	FCER1G, BTK	270	3	16650	41.1111	1	0.256848	59.8902
GOTERM_BP_FAT	GO:0002540~leukotriene production involved in inflammatory response	2	0.00548441	0.0476924	ALOX5AP, ALOX5	270	3	16650	41.1111	1	0.256848	59.8902
GOTERM_BP_FAT	GO:0002774~Fc receptor mediated inhibitory signaling pathway	2	0.00548441	0.0476924	LILRB2, LYN	270	3	16650	41.1111	1	0.256848	59.8902
GOTERM_BP_FAT	GO:0032672~regulation of interleukin-3 production	2	0.00548441	0.0476924	HAVCR2, SYK	270	3	16650	41.1111	1	0.256848	59.8902
GOTERM_BP_FAT	GO:0001812~positive regulation of type I hypersensitivity	2	0.00548441	0.0476924	FCER1G, BTK	270	3	16650	41.1111	1	0.256848	59.8902
GOTERM_BP_FAT	GO:0045588~positive regulation of gamma-delta T cell differentiation	2	0.00548441	0.0476924	NCKAP1L, SYK	270	3	16650	41.1111	1	0.256848	59.8902
GOTERM_BP_FAT	GO:0002351~serotonin production involved in inflammatory response	2	0.00548441	0.0476924	FCER1G, SYK	270	3	16650	41.1111	1	0.256848	59.8902
GOTERM_BP_FAT	GO:0002538~arachidonic acid metabolite production involved in inflammatory response	2	0.00548441	0.0476924	ALOX5AP, ALOX5	270	3	16650	41.1111	1	0.256848	59.8902
GOTERM_BP_FAT	GO:0002554~serotonin secretion by platelet	2	0.00548441	0.0476924	FCER1G, SYK	270	3	16650	41.1111	1	0.256848	59.8902
GOTERM_BP_FAT	GO:0016068~type I hypersensitivity	2	0.00548441	0.0476924	FCER1G, BTK	270	3	16650	41.1111	1	0.256848	59.8902
GOTERM_BP_FAT	GO:0071226~cellular response to molecule of fungal origin	2	0.00548441	0.0476924	SYK, BTK	270	3	16650	41.1111	1	0.256848	59.8902
GOTERM_BP_FAT	GO:0002442~serotonin secretion involved in inflammatory response	2	0.00548441	0.0476924	FCER1G, SYK	270	3	16650	41.1111	1	0.256848	59.8902
GOTERM_BP_FAT	GO:0007267~cell-cell signaling	34	0.093235	0.0483293	NAMPT, CCL3, NRP1, CXCL5, ADORA2A, CCR1, FFAR2, TNC, ITGB2, GPR68, CCL5, CCL7, BTK, CCL22, APOE, HLA-DRB4, IL1B, STX11, LTB, BST2, LYN, RGS19, CCL4L1, PTPRO, OSM, TNFAIP6, LILRB2, CD86, CCL13, ARRB2, CD33, PLCG2, SH3KBP1, CA2	270	1517	16650	1.38211	1	0.259542	60.3887
GOTERM_BP_FAT	GO:0002825~regulation of T-helper 1 type immune response	3	0.00822662	0.0485857	HAVCR2, SLC11A1, IL4R	270	22	16650	8.40909	1	0.260431	60.5878
GOTERM_BP_FAT	GO:0045672~positive regulation of osteoclast differentiation	3	0.00822662	0.0485857	CCR1, GPR68, CA2	270	22	16650	8.40909	1	0.260431	60.5878
GOTERM_BP_FAT	GO:1903306~negative regulation of regulated secretory pathway	3	0.00822662	0.0485857	CD84, CD300A, HMOX1	270	22	16650	8.40909	1	0.260431	60.5878
GOTERM_BP_FAT	GO:0032660~regulation of interleukin-17 production	3	0.00822662	0.0485857	NOD2, NCKAP1L, TLR4	270	22	16650	8.40909	1	0.260431	60.5878
GOTERM_BP_FAT	GO:0002719~negative regulation of cytokine production involved in immune response	3	0.00822662	0.0485857	IRAK3, BST2, HMOX1	270	22	16650	8.40909	1	0.260431	60.5878
GOTERM_BP_FAT	GO:0046636~negative regulation of alpha-beta T cell activation	3	0.00822662	0.0485857	ADORA2A, CD300A, IL4R	270	22	16650	8.40909	1	0.260431	60.5878
GOTERM_BP_FAT	GO:0031400~negative regulation of protein modification process	16	0.0438753	0.0489845	PTPN6, LYN, ADORA2A, SPI1, NCKAP1L, SPINK1, TLR4, SAMSN1, IRAK3, ARRB2, GMFG, CD300A, APOE, RASSF2, IL1B, GBP1	270	578	16650	1.70704	1	0.261986	60.8955
GOTERM_BP_FAT	GO:0006949~syncytium formation	4	0.0109688	0.0492291	IL4R, PLEKHO1, TNFSF14, CD53	270	51	16650	4.8366	1	0.262812	61.0831
GOTERM_BP_FAT	GO:0046496~nicotinamide nucleotide metabolic process	6	0.0164532	0.049388	NAMPT, KYNU, PFKFB3, HK3, FBP1, HK2	270	123	16650	3.00813	1	0.263234	61.2045
GOTERM_BP_FAT	GO:0019362~pyridine nucleotide metabolic process	6	0.0164532	0.049388	NAMPT, KYNU, PFKFB3, HK3, FBP1, HK2	270	123	16650	3.00813	1	0.263234	61.2045
GOTERM_BP_FAT	GO:0015849~organic acid transport	6	0.0164532	0.049388	SLC11A1, AQP9, SLC16A10, SLCO2B1, SLC43A2, SLC7A7	270	123	16650	3.00813	1	0.263234	61.2045
GOTERM_BP_FAT	GO:0032269~negative regulation of cellular protein metabolic process	24	0.0658129	0.0519137	IL1R2, PTPN6, LYN, BST2, ADORA2A, MMP9, SPI1, NCKAP1L, SPINK1, TNFSF14, TLR4, SAMSN1, IRAK3, ARRB2, GMFG, CD300A, APOE, PI3, SERPINB7, RASSF2, IL1B, SERPINB4, SERPINA1, GBP1	270	992	16650	1.49194	1	0.27463	63.0868
GOTERM_BP_FAT	GO:0009408~response to heat	5	0.013711	0.0524094	OSM, LYN, HMOX1, TRPV2, CD14	270	87	16650	3.54406	1	0.276578	63.446
GOTERM_BP_FAT	GO:0060143~positive regulation of syncytium formation by plasma membrane fusion	3	0.00822662	0.0526592	IL4R, TNFSF14, CD53	270	23	16650	8.04348	1	0.27739	63.6257
GOTERM_BP_FAT	GO:0002861~regulation of inflammatory response to antigenic stimulus	3	0.00822662	0.0526592	HLA-DRB4, FCER1G, BTK	270	23	16650	8.04348	1	0.27739	63.6257
GOTERM_BP_FAT	GO:0034110~regulation of homotypic cell-cell adhesion	3	0.00822662	0.0526592	LYN, CCL5, SYK	270	23	16650	8.04348	1	0.27739	63.6257
GOTERM_BP_FAT	GO:0002407~dendritic cell chemotaxis	3	0.00822662	0.0526592	CXCR4, CCR1, CCL5	270	23	16650	8.04348	1	0.27739	63.6257
GOTERM_BP_FAT	GO:0097305~response to alcohol	7	0.0191954	0.0529091	CYBB, CCL3, TBXAS1, TNC, SPI1, CCL7, CD14	270	166	16650	2.6004	1	0.2782	63.8046
GOTERM_BP_FAT	GO:0044092~negative regulation of molecular function	26	0.0712973	0.0533257	ADORA2A, MMP9, APOC1, SPINK1, TNFSF14, IRAK3, APOE, HMOX1, IL1B, SCG5, SERPINA1, HAVCR2, IRAK2, PTPN6, PHACTR1, BST2, LYN, NCKAP1L, NLRP3, P2RY13, ARRB2, GMFG, CD300A, SERPINB7, PI3, SERPINB4	270	1100	16650	1.45758	1	0.279767	64.1011
GOTERM_BP_FAT	GO:0045834~positive regulation of lipid metabolic process	6	0.0164532	0.0537419	NOD2, LYN, FGR, APOE, APOC1, IL1B	270	126	16650	2.93651	1	0.281325	64.395
GOTERM_BP_FAT	GO:0006767~water-soluble vitamin metabolic process	5	0.013711	0.0542382	NAMPT, PDXK, ACP5, VNN2, VNN3	270	88	16650	3.50379	1	0.283238	64.7425
GOTERM_BP_FAT	GO:0050830~defense response to Gram-positive bacterium	5	0.013711	0.0542382	HAVCR2, C5AR1, FGR, CAMP, ACP5	270	88	16650	3.50379	1	0.283238	64.7425
GOTERM_BP_FAT	GO:0051017~actin filament bundle assembly	6	0.0164532	0.0552412	PHACTR1, PTGER4, PLEK, AIF1, GPR65, LCP1	270	127	16650	2.91339	1	0.287425	65.435
GOTERM_BP_FAT	GO:0071901~negative regulation of protein serine/threonine kinase activity	6	0.0164532	0.0552412	PTPN6, IRAK3, LYN, APOE, CD300A, IL1B	270	127	16650	2.91339	1	0.287425	65.435
GOTERM_BP_FAT	GO:0031099~regeneration	7	0.0191954	0.055401	C5AR1, APOE, HMOX1, TNC, NINJ1, LCP1, SPP1	270	168	16650	2.56944	1	0.287802	65.5442
GOTERM_BP_FAT	GO:0009135~purine nucleoside diphosphate metabolic process	5	0.013711	0.0561012	MPP1, PFKFB3, HK3, FBP1, HK2	270	89	16650	3.46442	1	0.290597	66.0185
GOTERM_BP_FAT	GO:0009179~purine ribonucleoside diphosphate metabolic process	5	0.013711	0.0561012	MPP1, PFKFB3, HK3, FBP1, HK2	270	89	16650	3.46442	1	0.290597	66.0185
GOTERM_BP_FAT	GO:0048514~blood vessel morphogenesis	14	0.0383909	0.0562479	C3AR1, NRP1, C5AR1, CAMP, SPI1, ITGB2, PROK2, CYBB, LRG1, APOE, HMOX1, IL1B, ADAM8, SYK	270	491	16650	1.75832	1	0.29091	66.1171
GOTERM_BP_FAT	GO:0061041~regulation of wound healing	6	0.0164532	0.0567646	PLEK, LYN, APOE, FCER1G, TLR4, SYK	270	128	16650	2.89062	1	0.292868	66.4622
GOTERM_BP_FAT	GO:0007263~nitric oxide mediated signal transduction	3	0.00822662	0.0568494	APOE, FPR1, SPINK1	270	24	16650	7.70833	1	0.292902	66.5186
GOTERM_BP_FAT	GO:0046835~carbohydrate phosphorylation	3	0.00822662	0.0568494	PFKFB3, HK3, HK2	270	24	16650	7.70833	1	0.292902	66.5186
GOTERM_BP_FAT	GO:0052472~modulation by host of symbiont transcription	3	0.00822662	0.0568494	CCL3, CCL4L1, CCL5	270	24	16650	7.70833	1	0.292902	66.5186
GOTERM_BP_FAT	GO:0045940~positive regulation of steroid metabolic process	3	0.00822662	0.0568494	APOE, APOC1, IL1B	270	24	16650	7.70833	1	0.292902	66.5186
GOTERM_BP_FAT	GO:0042554~superoxide anion generation	3	0.00822662	0.0568494	CYBB, NCF2, ACP5	270	24	16650	7.70833	1	0.292902	66.5186
GOTERM_BP_FAT	GO:0043921~modulation by host of viral transcription	3	0.00822662	0.0568494	CCL3, CCL4L1, CCL5	270	24	16650	7.70833	1	0.292902	66.5186
GOTERM_BP_FAT	GO:0002092~positive regulation of receptor internalization	3	0.00822662	0.0568494	ARRB2, PLCG2, SYK	270	24	16650	7.70833	1	0.292902	66.5186
GOTERM_BP_FAT	GO:1901214~regulation of neuron death	9	0.0246798	0.0575319	CORO1A, CCL3, NRP1, C5AR1, ADORA2A, APOE, HMOX1, CCL5, ADAM8	270	257	16650	2.15953	1	0.29558	66.9686
GOTERM_BP_FAT	GO:0008064~regulation of actin polymerization or depolymerization	7	0.0191954	0.0578948	CORO1A, PLEK, GMFG, HCLS1, HCK, NCKAP1L, WAS	270	170	16650	2.53922	1	0.296837	67.2056
GOTERM_BP_FAT	GO:0050918~positive chemotaxis	4	0.0109688	0.0592143	CORO1A, CCL3, NRP1, CCL5	270	55	16650	4.48485	1	0.302282	68.0537
GOTERM_BP_FAT	GO:0019320~hexose catabolic process	4	0.0109688	0.0592143	PFKFB3, HK3, FBP1, HK2	270	55	16650	4.48485	1	0.302282	68.0537
GOTERM_BP_FAT	GO:0007584~response to nutrient	7	0.0191954	0.0592216	ALPL, CYBB, KYNU, NOD2, HMOX1, TNC, SPP1	270	171	16650	2.52437	1	0.301964	68.0583
GOTERM_BP_FAT	GO:0030832~regulation of actin filament length	7	0.0191954	0.0592216	CORO1A, PLEK, GMFG, HCLS1, HCK, NCKAP1L, WAS	270	171	16650	2.52437	1	0.301964	68.0583
GOTERM_BP_FAT	GO:0007259~JAK-STAT cascade	7	0.0191954	0.0592216	OSM, LYN, CD300A, HCLS1, IL24, CCL5, CSF1R	270	171	16650	2.52437	1	0.301964	68.0583
GOTERM_BP_FAT	GO:0007167~enzyme linked receptor protein signaling pathway	23	0.0630707	0.0593419	NAMPT, NRP1, PTPRE, NCF2, FGR, LYN, MMP9, NCF4, HCK, NCKAP1L, BTK, CYBB, ARRB2, LRG1, RASSF2, CYFIP2, SH3KBP1, IL1B, SYK, PILRA, MATK, LCP2, CSF1R	270	954	16650	1.48672	1	0.302139	68.1346
GOTERM_BP_FAT	GO:0045471~response to ethanol	6	0.0164532	0.0598833	CYBB, TBXAS1, TNC, SPI1, CCL7, CD14	270	130	16650	2.84615	1	0.304147	68.4757
GOTERM_BP_FAT	GO:0009185~ribonucleoside diphosphate metabolic process	5	0.013711	0.0599294	MPP1, PFKFB3, HK3, FBP1, HK2	270	91	16650	3.38828	1	0.303997	68.5046
GOTERM_BP_FAT	GO:0052312~modulation of transcription in other organism involved in symbiotic interaction	3	0.00822662	0.0611516	CCL3, CCL4L1, CCL5	270	25	16650	7.4	1	0.308933	69.2614
GOTERM_BP_FAT	GO:0060142~regulation of syncytium formation by plasma membrane fusion	3	0.00822662	0.0611516	IL4R, TNFSF14, CD53	270	25	16650	7.4	1	0.308933	69.2614
GOTERM_BP_FAT	GO:0061572~actin filament bundle organization	6	0.0164532	0.0614787	PHACTR1, PTGER4, PLEK, AIF1, GPR65, LCP1	270	131	16650	2.82443	1	0.309987	69.4609
GOTERM_BP_FAT	GO:0051346~negative regulation of hydrolase activity	12	0.0329065	0.0616957	ARRB2, BST2, ADORA2A, MMP9, PI3, SERPINB7, APOC1, NCKAP1L, SPINK1, TNFSF14, SERPINB4, SERPINA1	270	401	16650	1.84539	1	0.310565	69.5927
GOTERM_BP_FAT	GO:0042990~regulation of transcription factor import into nucleus	5	0.013711	0.0618945	HCLS1, IL1B, TNFSF14, TLR4, NLRP3	270	92	16650	3.35145	1	0.311063	69.7129
GOTERM_BP_FAT	GO:0032368~regulation of lipid transport	5	0.013711	0.0618945	APOE, APOC1, IL1B, PLTP, SYK	270	92	16650	3.35145	1	0.311063	69.7129
GOTERM_BP_FAT	GO:0008361~regulation of cell size	7	0.0191954	0.0620039	NRP1, AQP9, PLEK, APOE, TRPV2, IL7R, SPP1	270	173	16650	2.49518	1	0.311177	69.7788
GOTERM_BP_FAT	GO:0046394~carboxylic acid biosynthetic process	9	0.0246798	0.0629041	BCAT1, KYNU, TBXAS1, CYP27A1, ALOX5AP, APOC1, ALOX5, CD74, SYK	270	262	16650	2.11832	1	0.314662	70.3165
GOTERM_BP_FAT	GO:0032497~detection of lipopolysaccharide	2	0.00548441	0.0630808	LY96, TLR4	270	4	16650	30.8333	1	0.315057	70.421
GOTERM_BP_FAT	GO:2000110~negative regulation of macrophage apoptotic process	2	0.00548441	0.0630808	NOD2, CCL5	270	4	16650	30.8333	1	0.315057	70.421
GOTERM_BP_FAT	GO:0090259~regulation of retinal ganglion cell axon guidance	2	0.00548441	0.0630808	NRP1, PTPRO	270	4	16650	30.8333	1	0.315057	70.421
GOTERM_BP_FAT	GO:0002238~response to molecule of fungal origin	2	0.00548441	0.0630808	SYK, BTK	270	4	16650	30.8333	1	0.315057	70.421
GOTERM_BP_FAT	GO:0010572~positive regulation of platelet activation	2	0.00548441	0.0630808	PLEK, TLR4	270	4	16650	30.8333	1	0.315057	70.421
GOTERM_BP_FAT	GO:0014900~muscle hyperplasia	2	0.00548441	0.0630808	AIF1, HMOX1	270	4	16650	30.8333	1	0.315057	70.421
GOTERM_BP_FAT	GO:0014805~smooth muscle adaptation	2	0.00548441	0.0630808	HMOX1, IL1B	270	4	16650	30.8333	1	0.315057	70.421
GOTERM_BP_FAT	GO:0051155~positive regulation of striated muscle cell differentiation	4	0.0109688	0.064536	ARRB2, IL4R, TNFSF14, CD53	270	57	16650	4.32749	1	0.320851	71.2681
GOTERM_BP_FAT	GO:0006801~superoxide metabolic process	4	0.0109688	0.064536	CYBB, NCF2, ACP5, SYK	270	57	16650	4.32749	1	0.320851	71.2681
GOTERM_BP_FAT	GO:0046633~alpha-beta T cell proliferation	3	0.00822662	0.0655611	DOCK2, RASAL3, SYK	270	26	16650	7.11538	1	0.324792	71.851
GOTERM_BP_FAT	GO:0032897~negative regulation of viral transcription	3	0.00822662	0.0655611	CCL3, CCL4L1, CCL5	270	26	16650	7.11538	1	0.324792	71.851
GOTERM_BP_FAT	GO:0042346~positive regulation of NF-kappaB import into nucleus	3	0.00822662	0.0655611	IL1B, TNFSF14, TLR4	270	26	16650	7.11538	1	0.324792	71.851
GOTERM_BP_FAT	GO:0061621~canonical glycolysis	3	0.00822662	0.0655611	PFKFB3, HK3, HK2	270	26	16650	7.11538	1	0.324792	71.851
GOTERM_BP_FAT	GO:0061718~glucose catabolic process to pyruvate	3	0.00822662	0.0655611	PFKFB3, HK3, HK2	270	26	16650	7.11538	1	0.324792	71.851
GOTERM_BP_FAT	GO:0002369~T cell cytokine production	3	0.00822662	0.0655611	SLC11A1, NLRP3, SASH3	270	26	16650	7.11538	1	0.324792	71.851
GOTERM_BP_FAT	GO:0006735~NADH regeneration	3	0.00822662	0.0655611	PFKFB3, HK3, HK2	270	26	16650	7.11538	1	0.324792	71.851
GOTERM_BP_FAT	GO:0010604~positive regulation of macromolecule metabolic process	57	0.156306	0.0660916	NAMPT, NRP1, AIF1, MMP9, SPI1, TLR4, TLR8, BATF, NOD2, CXCR4, CCL3L1, APOE, HMOX1, IL1B, ADAM8, LTB, SYK, IRAK2, C5AR1, LYN, CAMP, CCL4L1, CCL4L2, IL24, NLRP3, OSM, PROK2, CD86, ARRB2, SERPINB7, LCP2, BID, CCL3, CCR1, TNC, FPR1, CCL5, IL7R, CD74, CCL7, SLC11A1, TNFRSF1B, CCL22, CSF1R, HAVCR2, NFE2, HCLS1, NCKAP1L, S100A12, PLSCR1, CCL13, CYBB, CD300A, RASSF2, IRF8, PLCG2, CYFIP2	270	2856	16650	1.23074	1	0.326645	72.1483
GOTERM_BP_FAT	GO:0097696~STAT cascade	7	0.0191954	0.0661889	OSM, LYN, CD300A, HCLS1, IL24, CCL5, CSF1R	270	176	16650	2.45265	1	0.326686	72.2025
GOTERM_BP_FAT	GO:1901215~negative regulation of neuron death	7	0.0191954	0.0661889	CORO1A, NRP1, C5AR1, ADORA2A, APOE, HMOX1, ADAM8	270	176	16650	2.45265	1	0.326686	72.2025
GOTERM_BP_FAT	GO:0001503~ossification	11	0.0301643	0.0671522	ALPL, CCL3, PDLIM7, CCR1, TNC, MMP9, RASSF2, VCAN, CLEC5A, SRGN, SPP1	270	359	16650	1.88951	1	0.330321	72.7337
GOTERM_BP_FAT	GO:0050829~defense response to Gram-negative bacterium	4	0.0109688	0.0672768	SLC11A1, CAMP, TLR4, TREM1	270	58	16650	4.25287	1	0.330471	72.8017
GOTERM_BP_FAT	GO:0048678~response to axon injury	4	0.0109688	0.0672768	LYN, AIF1, TNC, SPP1	270	58	16650	4.25287	1	0.330471	72.8017
GOTERM_BP_FAT	GO:0015833~peptide transport	9	0.0246798	0.0691808	FFAR2, CD209, HLA-DRB4, IL1B, GPR68, CA2, CCL5, SLC15A3, CD74	270	268	16650	2.0709	1	0.337934	73.8211
GOTERM_BP_FAT	GO:0002831~regulation of response to biotic stimulus	6	0.0164532	0.0698138	HAVCR2, DOCK2, AP1S2, LY96, LY86, HCK	270	136	16650	2.72059	1	0.340146	74.1519
GOTERM_BP_FAT	GO:0061615~glycolytic process through fructose-6-phosphate	3	0.00822662	0.0700733	PFKFB3, HK3, HK2	270	27	16650	6.85185	1	0.34083	74.2864
GOTERM_BP_FAT	GO:0010575~positive regulation of vascular endothelial growth factor production	3	0.00822662	0.0700733	C3AR1, C5AR1, IL1B	270	27	16650	6.85185	1	0.34083	74.2864
GOTERM_BP_FAT	GO:0043368~positive T cell selection	3	0.00822662	0.0700733	BATF, DOCK2, CD74	270	27	16650	6.85185	1	0.34083	74.2864
GOTERM_BP_FAT	GO:0051125~regulation of actin nucleation	3	0.00822662	0.0700733	CORO1A, GMFG, WAS	270	27	16650	6.85185	1	0.34083	74.2864
GOTERM_BP_FAT	GO:0061620~glycolytic process through glucose-6-phosphate	3	0.00822662	0.0700733	PFKFB3, HK3, HK2	270	27	16650	6.85185	1	0.34083	74.2864
GOTERM_BP_FAT	GO:0002446~neutrophil mediated immunity	3	0.00822662	0.0700733	PPBP, CXCL5, TREM1	270	27	16650	6.85185	1	0.34083	74.2864
GOTERM_BP_FAT	GO:0061024~membrane organization	24	0.0658129	0.0702139	BID, CTSZ, AIF1, HK2, NCKAP1L, ITGB2, RFTN1, EPB41L3, PLSCR1, DOCK2, CORO1A, RAB31, RILPL2, CXCR4, CD300A, APOE, FCGR1A, ITGB7, FCER1G, SERPINA1, STX11, NEK6, GCA, GBP1	270	1027	16650	1.44109	1	0.341028	74.3589
GOTERM_BP_FAT	GO:0006732~coenzyme metabolic process	10	0.0274221	0.0703272	NAMPT, KYNU, PDXK, PFKFB3, HK3, FBP1, HK2, VNN2, VNN3, ACSL5	270	315	16650	1.95767	1	0.341116	74.4173
GOTERM_BP_FAT	GO:0032787~monocarboxylic acid metabolic process	15	0.0411331	0.0704032	KYNU, TBXAS1, PFKFB3, APOC1, HK2, FBP1, CD74, CYP27A1, ALOX5AP, HK3, ALOX5, VNN2, SYK, VNN3, ACSL5	270	559	16650	1.65474	1	0.341052	74.4564
GOTERM_BP_FAT	GO:0038095~Fc-epsilon receptor signaling pathway	7	0.0191954	0.0705357	LAT2, LYN, PLCG2, FCER1G, SYK, BTK, LCP2	270	179	16650	2.41155	1	0.341217	74.5243
GOTERM_BP_FAT	GO:0043433~negative regulation of sequence-specific DNA binding transcription factor activity	6	0.0164532	0.0715522	HAVCR2, IRAK2, IRAK3, ARRB2, HMOX1, NLRP3	270	137	16650	2.70073	1	0.344944	75.0402
GOTERM_BP_FAT	GO:0015718~monocarboxylic acid transport	6	0.0164532	0.0715522	PLIN2, AQP9, APOE, IL1B, SLCO2B1, SYK	270	137	16650	2.70073	1	0.344944	75.0402
GOTERM_BP_FAT	GO:0030838~positive regulation of actin filament polymerization	5	0.013711	0.0722221	CORO1A, GMFG, HCK, NCKAP1L, WAS	270	97	16650	3.17869	1	0.347257	75.3747
GOTERM_BP_FAT	GO:0019915~lipid storage	4	0.0109688	0.0729149	PLIN2, APOE, FFAR2, IL1B	270	60	16650	4.11111	1	0.34965	75.7162
GOTERM_BP_FAT	GO:0051604~protein maturation	9	0.0246798	0.0736441	IL1R2, C3AR1, CTSZ, C5AR1, CYFIP2, SCG5, CTSS, ADAM8, SRGN	270	271	16650	2.04797	1	0.352173	76.0708
GOTERM_BP_FAT	GO:0045622~regulation of T-helper cell differentiation	3	0.00822662	0.0746838	CD86, IL4R, NLRP3	270	28	16650	6.60714	1	0.355909	76.568
GOTERM_BP_FAT	GO:0035666~TRIF-dependent toll-like receptor signaling pathway	3	0.00822662	0.0746838	LY96, TLR4, CD14	270	28	16650	6.60714	1	0.355909	76.568
GOTERM_BP_FAT	GO:0006733~oxidoreduction coenzyme metabolic process	6	0.0164532	0.0751	NAMPT, KYNU, PFKFB3, HK3, FBP1, HK2	270	139	16650	2.66187	1	0.357168	76.7642
GOTERM_BP_FAT	GO:2000146~negative regulation of cell motility	8	0.0219376	0.0757057	PTGER4, BST2, APOE, CD300A, AIF1, HMOX1, IL24, WAS	270	227	16650	2.17327	1	0.359166	77.0471
GOTERM_BP_FAT	GO:0046365~monosaccharide catabolic process	4	0.0109688	0.0758106	PFKFB3, HK3, FBP1, HK2	270	61	16650	4.04372	1	0.359196	77.0957
GOTERM_BP_FAT	GO:1905039~carboxylic acid transmembrane transport	4	0.0109688	0.0758106	AQP9, SLC16A10, SLC43A2, SLC7A7	270	61	16650	4.04372	1	0.359196	77.0957
GOTERM_BP_FAT	GO:0007010~cytoskeleton organization	26	0.0712973	0.0762806	CCL3, PDLIM7, AIF1, GPR65, CCL7, DOCK2, RAC2, APOE, FGD3, CSF1R, PARVG, PHACTR1, BST2, PTGER4, PLEK, HCK, HCLS1, NCKAP1L, WAS, EPB41L3, CCL13, CORO1A, GMFG, SH3KBP1, LCP1, NEK6	270	1144	16650	1.40152	1	0.360651	77.3125
GOTERM_BP_FAT	GO:0070304~positive regulation of stress-activated protein kinase signaling cascade	6	0.0164532	0.0769091	NOD2, LYN, RASSF2, IL1B, TLR4, SYK	270	140	16650	2.64286	1	0.362717	77.5993
GOTERM_BP_FAT	GO:0007254~JNK cascade	7	0.0191954	0.077184	IRAK2, NOD2, PTGER4, RASSF2, IL1B, TLR4, SYK	270	183	16650	2.35883	1	0.363402	77.7237
GOTERM_BP_FAT	GO:0002371~dendritic cell cytokine production	2	0.00548441	0.0782215	NOD2, BST2	270	5	16650	24.6667	1	0.367031	78.1873
GOTERM_BP_FAT	GO:0032763~regulation of mast cell cytokine production	2	0.00548441	0.0782215	HMOX1, FCER1G	270	5	16650	24.6667	1	0.367031	78.1873
GOTERM_BP_FAT	GO:0060368~regulation of Fc receptor mediated stimulatory signaling pathway	2	0.00548441	0.0782215	PLSCR1, LYN	270	5	16650	24.6667	1	0.367031	78.1873
GOTERM_BP_FAT	GO:0002322~B cell proliferation involved in immune response	2	0.00548441	0.0782215	GAPT, TLR4	270	5	16650	24.6667	1	0.367031	78.1873
GOTERM_BP_FAT	GO:0045586~regulation of gamma-delta T cell differentiation	2	0.00548441	0.0782215	NCKAP1L, SYK	270	5	16650	24.6667	1	0.367031	78.1873
GOTERM_BP_FAT	GO:1900227~positive regulation of NLRP3 inflammasome complex assembly	2	0.00548441	0.0782215	GBP5, TLR4	270	5	16650	24.6667	1	0.367031	78.1873
GOTERM_BP_FAT	GO:0042270~protection from natural killer cell mediated cytotoxicity	2	0.00548441	0.0782215	SERPINB4, HLA-B	270	5	16650	24.6667	1	0.367031	78.1873
GOTERM_BP_FAT	GO:2001188~regulation of T cell activation via T cell receptor contact with antigen bound to MHC molecule on antigen presenting cell	2	0.00548441	0.0782215	HAVCR2, HLA-DMB	270	5	16650	24.6667	1	0.367031	78.1873
GOTERM_BP_FAT	GO:0002309~T cell proliferation involved in immune response	2	0.00548441	0.0782215	SLC11A1, CD86	270	5	16650	24.6667	1	0.367031	78.1873
GOTERM_BP_FAT	GO:0002767~immune response-inhibiting cell surface receptor signaling pathway	2	0.00548441	0.0782215	LILRB2, LYN	270	5	16650	24.6667	1	0.367031	78.1873
GOTERM_BP_FAT	GO:0010911~regulation of isomerase activity	2	0.00548441	0.0782215	PLSCR1, NOD2	270	5	16650	24.6667	1	0.367031	78.1873
GOTERM_BP_FAT	GO:0010912~positive regulation of isomerase activity	2	0.00548441	0.0782215	PLSCR1, NOD2	270	5	16650	24.6667	1	0.367031	78.1873
GOTERM_BP_FAT	GO:0006820~anion transport	13	0.0356487	0.0782877	AQP9, ADORA2A, SLC16A10, SLCO2B1, SLC7A7, TTYH3, SLC11A1, PLIN2, APOE, IL1B, CA2, SLC43A2, SYK	270	468	16650	1.71296	1	0.366902	78.2165
GOTERM_BP_FAT	GO:0006690~icosanoid metabolic process	5	0.013711	0.078814	TBXAS1, ALOX5AP, ALOX5, CD74, SYK	270	100	16650	3.08333	1	0.368541	78.4479
GOTERM_BP_FAT	GO:0002701~negative regulation of production of molecular mediator of immune response	3	0.00822662	0.0793882	IRAK3, BST2, HMOX1	270	29	16650	6.37931	1	0.370357	78.6977
GOTERM_BP_FAT	GO:0070229~negative regulation of lymphocyte apoptotic process	3	0.00822662	0.0793882	DOCK8, CCL5, CD74	270	29	16650	6.37931	1	0.370357	78.6977
GOTERM_BP_FAT	GO:0071353~cellular response to interleukin-4	3	0.00822662	0.0793882	CORO1A, IL4R, IL24	270	29	16650	6.37931	1	0.370357	78.6977
GOTERM_BP_FAT	GO:0043030~regulation of macrophage activation	3	0.00822662	0.0793882	HAVCR2, IL4R, CD74	270	29	16650	6.37931	1	0.370357	78.6977
GOTERM_BP_FAT	GO:0006691~leukotriene metabolic process	3	0.00822662	0.0793882	ALOX5AP, ALOX5, SYK	270	29	16650	6.37931	1	0.370357	78.6977
GOTERM_BP_FAT	GO:0050690~regulation of defense response to virus by virus	3	0.00822662	0.0793882	DOCK2, AP1S2, HCK	270	29	16650	6.37931	1	0.370357	78.6977
GOTERM_BP_FAT	GO:0070266~necroptotic process	3	0.00822662	0.0793882	LY96, TLR4, CD14	270	29	16650	6.37931	1	0.370357	78.6977
GOTERM_BP_FAT	GO:0070997~neuron death	9	0.0246798	0.0811851	BID, CORO1A, CCL3, NRP1, C5AR1, ADORA2A, APOE, HMOX1, ADAM8	270	277	16650	2.00361	1	0.376809	79.4617
GOTERM_BP_FAT	GO:0072330~monocarboxylic acid biosynthetic process	7	0.0191954	0.0817825	TBXAS1, CYP27A1, ALOX5AP, APOC1, ALOX5, CD74, SYK	270	186	16650	2.32079	1	0.378679	79.7099
GOTERM_BP_FAT	GO:0043491~protein kinase B signaling	6	0.0164532	0.0824768	CCL3, ARRB2, HCLS1, IL1B, CCL5, ADAM8	270	143	16650	2.58741	1	0.380903	79.9948
GOTERM_BP_FAT	GO:0043623~cellular protein complex assembly	15	0.0411331	0.0829462	GBP5, AIF1, HCLS1, HCK, NCKAP1L, TLR4, HLA-DMB, NLRP3, CCL5, HLA-DMA, WAS, CORO1A, GMFG, HLA-DRB4, HLA-DRA	270	575	16650	1.6087	1	0.382273	80.1853
GOTERM_BP_FAT	GO:0051248~negative regulation of protein metabolic process	24	0.0658129	0.0832835	IL1R2, PTPN6, LYN, BST2, ADORA2A, MMP9, SPI1, NCKAP1L, SPINK1, TNFSF14, TLR4, SAMSN1, IRAK3, ARRB2, GMFG, CD300A, APOE, PI3, SERPINB7, RASSF2, IL1B, SERPINB4, SERPINA1, GBP1	270	1049	16650	1.41087	1	0.383144	80.3211
GOTERM_BP_FAT	GO:0001568~blood vessel development	15	0.0411331	0.0837242	C3AR1, NRP1, C5AR1, CAMP, SPI1, ITGB2, PROK2, CYBB, LRG1, APOE, HMOX1, SERPINB7, IL1B, ADAM8, SYK	270	576	16650	1.6059	1	0.384398	80.4972
GOTERM_BP_FAT	GO:0010831~positive regulation of myotube differentiation	3	0.00822662	0.0841824	IL4R, TNFSF14, CD53	270	30	16650	6.16667	1	0.385711	80.6787
GOTERM_BP_FAT	GO:2000108~positive regulation of leukocyte apoptotic process	3	0.00822662	0.0841824	LYN, CCL5, ADAM8	270	30	16650	6.16667	1	0.385711	80.6787
GOTERM_BP_FAT	GO:0045920~negative regulation of exocytosis	3	0.00822662	0.0841824	CD84, CD300A, HMOX1	270	30	16650	6.16667	1	0.385711	80.6787
GOTERM_BP_FAT	GO:0033280~response to vitamin D	3	0.00822662	0.0841824	ALPL, TNC, SPP1	270	30	16650	6.16667	1	0.385711	80.6787
GOTERM_BP_FAT	GO:0044364~disruption of cells of other organism	3	0.00822662	0.0841824	CAMP, TREM1, S100A12	270	30	16650	6.16667	1	0.385711	80.6787
GOTERM_BP_FAT	GO:0050856~regulation of T cell receptor signaling pathway	3	0.00822662	0.0841824	PTPN6, CD300A, GBP1	270	30	16650	6.16667	1	0.385711	80.6787
GOTERM_BP_FAT	GO:0010573~vascular endothelial growth factor production	3	0.00822662	0.0841824	C3AR1, C5AR1, IL1B	270	30	16650	6.16667	1	0.385711	80.6787
GOTERM_BP_FAT	GO:0050869~negative regulation of B cell activation	3	0.00822662	0.0841824	LYN, CD300A, SAMSN1	270	30	16650	6.16667	1	0.385711	80.6787
GOTERM_BP_FAT	GO:0031640~killing of cells of other organism	3	0.00822662	0.0841824	CAMP, TREM1, S100A12	270	30	16650	6.16667	1	0.385711	80.6787
GOTERM_BP_FAT	GO:0032989~cellular component morphogenesis	29	0.079524	0.0844383	CCL3, LST1, NRP1, FGR, ADORA2A, TRPV2, FERMT3, ITGB2, ARHGAP15, IL7R, CCL7, RILPL2, APOE, ITGB7, PLEKHO1, ADAM8, FGD3, SPP1, CSF1R, PTPN6, HCK, BASP1, PTPRO, EPB41L3, CORO1A, CCL13, SH3KBP1, SNX10, GBP1	270	1321	16650	1.35377	1	0.386269	80.7794
GOTERM_BP_FAT	GO:0033077~T cell differentiation in thymus	4	0.0109688	0.0847957	DOCK2, ADAM8, IL7R, CD74	270	64	16650	3.85417	1	0.387201	80.9192
GOTERM_BP_FAT	GO:1903825~organic acid transmembrane transport	4	0.0109688	0.0847957	AQP9, SLC16A10, SLC43A2, SLC7A7	270	64	16650	3.85417	1	0.387201	80.9192
GOTERM_BP_FAT	GO:0006633~fatty acid biosynthetic process	6	0.0164532	0.0863046	TBXAS1, ALOX5AP, APOC1, ALOX5, CD74, SYK	270	145	16650	2.55172	1	0.392368	81.4988
GOTERM_BP_FAT	GO:0030574~collagen catabolic process	4	0.0109688	0.0878874	MMP9, CTSS, MMP12, MMP1	270	65	16650	3.79487	1	0.397757	82.0888
GOTERM_BP_FAT	GO:0006096~glycolytic process	4	0.0109688	0.0878874	PFKFB3, HK3, FBP1, HK2	270	65	16650	3.79487	1	0.397757	82.0888
GOTERM_BP_FAT	GO:0009266~response to temperature stimulus	6	0.0164532	0.0882529	OSM, ARRB2, LYN, HMOX1, TRPV2, CD14	270	146	16650	2.53425	1	0.398688	82.2225
GOTERM_BP_FAT	GO:0072376~protein activation cascade	6	0.0164532	0.0882529	C3AR1, C1QB, C5AR1, FCN1, VSIG4, C1QC	270	146	16650	2.53425	1	0.398688	82.2225
GOTERM_BP_FAT	GO:0043552~positive regulation of phosphatidylinositol 3-kinase activity	3	0.00822662	0.0890623	NOD2, LYN, FGR	270	31	16650	5.96774	1	0.401221	82.5152
GOTERM_BP_FAT	GO:0006007~glucose catabolic process	3	0.00822662	0.0890623	PFKFB3, HK3, HK2	270	31	16650	5.96774	1	0.401221	82.5152
GOTERM_BP_FAT	GO:0014911~positive regulation of smooth muscle cell migration	3	0.00822662	0.0890623	NRP1, AIF1, CCL5	270	31	16650	5.96774	1	0.401221	82.5152
GOTERM_BP_FAT	GO:2001233~regulation of apoptotic signaling pathway	11	0.0301643	0.0896057	OSM, BID, NRP1, ARRB2, ADORA2A, HMOX1, MMP9, IL1B, G0S2, CD74, ACSL5	270	380	16650	1.78509	1	0.402782	82.7092
GOTERM_BP_FAT	GO:0006469~negative regulation of protein kinase activity	8	0.0219376	0.0899327	PTPN6, IRAK3, LYN, ADORA2A, APOE, CD300A, GMFG, IL1B	270	237	16650	2.08158	1	0.403558	82.8249
GOTERM_BP_FAT	GO:0034101~erythrocyte homeostasis	5	0.013711	0.0904402	LYN, HCLS1, HMOX1, SPI1, NCKAP1L	270	105	16650	2.93651	1	0.40498	83.0031
GOTERM_BP_FAT	GO:0006757~ATP generation from ADP	4	0.0109688	0.0910261	PFKFB3, HK3, FBP1, HK2	270	66	16650	3.73737	1	0.406675	83.2066
GOTERM_BP_FAT	GO:0051093~negative regulation of developmental process	18	0.0493597	0.0920943	CCL3, NRP1, LYN, CCR1, TLR4, GPR68, C1QC, PTPRO, CD74, CD86, APOE, IL4R, LILRB3, LILRB4, SRGN, SPP1, TMEM176A, GBP1	270	739	16650	1.50203	1	0.410076	83.5718
GOTERM_BP_FAT	GO:0034154~toll-like receptor 7 signaling pathway	2	0.00548441	0.0931184	HAVCR2, PIK3AP1	270	6	16650	20.5556	1	0.413297	83.9147
GOTERM_BP_FAT	GO:0002911~regulation of lymphocyte anergy	2	0.00548441	0.0931184	CD86, HLA-B	270	6	16650	20.5556	1	0.413297	83.9147
GOTERM_BP_FAT	GO:0002765~immune response-inhibiting signal transduction	2	0.00548441	0.0931184	LILRB2, LYN	270	6	16650	20.5556	1	0.413297	83.9147
GOTERM_BP_FAT	GO:0002667~regulation of T cell anergy	2	0.00548441	0.0931184	CD86, HLA-B	270	6	16650	20.5556	1	0.413297	83.9147
GOTERM_BP_FAT	GO:0002249~lymphocyte anergy	2	0.00548441	0.0931184	CD86, HLA-B	270	6	16650	20.5556	1	0.413297	83.9147
GOTERM_BP_FAT	GO:0042492~gamma-delta T cell differentiation	2	0.00548441	0.0931184	NCKAP1L, SYK	270	6	16650	20.5556	1	0.413297	83.9147
GOTERM_BP_FAT	GO:1902563~regulation of neutrophil activation	2	0.00548441	0.0931184	CD300A, SYK	270	6	16650	20.5556	1	0.413297	83.9147
GOTERM_BP_FAT	GO:2001300~lipoxin metabolic process	2	0.00548441	0.0931184	ALOX5AP, ALOX5	270	6	16650	20.5556	1	0.413297	83.9147
GOTERM_BP_FAT	GO:0002553~histamine secretion by mast cell	2	0.00548441	0.0931184	LYN, BTK	270	6	16650	20.5556	1	0.413297	83.9147
GOTERM_BP_FAT	GO:0002441~histamine secretion involved in inflammatory response	2	0.00548441	0.0931184	LYN, BTK	270	6	16650	20.5556	1	0.413297	83.9147
GOTERM_BP_FAT	GO:0034447~very-low-density lipoprotein particle clearance	2	0.00548441	0.0931184	APOE, APOC1	270	6	16650	20.5556	1	0.413297	83.9147
GOTERM_BP_FAT	GO:0045084~positive regulation of interleukin-12 biosynthetic process	2	0.00548441	0.0931184	TLR4, LTB	270	6	16650	20.5556	1	0.413297	83.9147
GOTERM_BP_FAT	GO:0002885~positive regulation of hypersensitivity	2	0.00548441	0.0931184	FCER1G, BTK	270	6	16650	20.5556	1	0.413297	83.9147
GOTERM_BP_FAT	GO:0002349~histamine production involved in inflammatory response	2	0.00548441	0.0931184	LYN, BTK	270	6	16650	20.5556	1	0.413297	83.9147
GOTERM_BP_FAT	GO:0051126~negative regulation of actin nucleation	2	0.00548441	0.0931184	CORO1A, GMFG	270	6	16650	20.5556	1	0.413297	83.9147
GOTERM_BP_FAT	GO:0002756~MyD88-independent toll-like receptor signaling pathway	3	0.00822662	0.0940237	LY96, TLR4, CD14	270	32	16650	5.78125	1	0.416081	84.2123
GOTERM_BP_FAT	GO:0032735~positive regulation of interleukin-12 production	3	0.00822662	0.0940237	IRF8, TLR4, LTB	270	32	16650	5.78125	1	0.416081	84.2123
GOTERM_BP_FAT	GO:0070670~response to interleukin-4	3	0.00822662	0.0940237	CORO1A, IL4R, IL24	270	32	16650	5.78125	1	0.416081	84.2123
GOTERM_BP_FAT	GO:0010574~regulation of vascular endothelial growth factor production	3	0.00822662	0.0940237	C3AR1, C5AR1, IL1B	270	32	16650	5.78125	1	0.416081	84.2123
GOTERM_BP_FAT	GO:0030866~cortical actin cytoskeleton organization	3	0.00822662	0.0940237	EPB41L3, PLEK, NCKAP1L	270	32	16650	5.78125	1	0.416081	84.2123
GOTERM_BP_FAT	GO:0034381~plasma lipoprotein particle clearance	3	0.00822662	0.0940237	APOE, HMOX1, APOC1	270	32	16650	5.78125	1	0.416081	84.2123
GOTERM_BP_FAT	GO:0014812~muscle cell migration	4	0.0109688	0.094211	NRP1, AIF1, PLEKHO1, CCL5	270	67	16650	3.68159	1	0.416333	84.2732
GOTERM_BP_FAT	GO:0001649~osteoblast differentiation	7	0.0191954	0.0957604	ALPL, CCL3, PDLIM7, TNC, VCAN, CLEC5A, SPP1	270	195	16650	2.21368	1	0.421338	84.7686
GOTERM_BP_FAT	GO:0051186~cofactor metabolic process	11	0.0301643	0.0958264	NAMPT, KYNU, PDXK, PFKFB3, HMOX1, HK3, FBP1, HK2, VNN2, VNN3, ACSL5	270	385	16650	1.7619	1	0.421161	84.7894
GOTERM_BP_FAT	GO:0071822~protein complex subunit organization	35	0.0959772	0.0962997	BID, AIF1, FERMT3, TLR4, HLA-DMB, CCL5, SKAP2, HLA-DMA, CD74, MMP1, SLC7A7, IRAK3, LPXN, NOD2, ALOX5AP, HMOX1, HLA-DRB4, TGM3, SERPINA1, CTSZ, GBP5, NFE2, PLEK, PTGER4, HCK, HCLS1, FBP1, NCKAP1L, NLRP3, WAS, CORO1A, GMFG, IRF8, LCP1, HLA-DRA	270	1674	16650	1.28933	1	0.422397	84.9375
GOTERM_BP_FAT	GO:0070423~nucleotide-binding oligomerization domain containing signaling pathway	3	0.00822662	0.099063	IRAK2, NOD2, TLR4	270	33	16650	5.60606	1	0.431494	85.7756
GOTERM_BP_FAT	GO:0031529~ruffle organization	3	0.00822662	0.099063	PLEK, AIF1, CSF1R	270	33	16650	5.60606	1	0.431494	85.7756
GOTERM_BP_FAT	GO:0051640~organelle localization	13	0.0356487	0.0999238	CD84, LAT2, CTSZ, LYN, FGR, CD300A, IL4R, HMOX1, FCER1G, SERPINA1, STX11, SYK, BTK	270	489	16650	1.6394	1	0.434016	86.0276

## Sheet: cluster1(GO_BP_5)
Category	Term	Count	%	PValue	Genes	List Total	Pop Hits	Pop Total	Fold Enrichment	Bonferroni	Benjamini	FDR
GOTERM_BP_5	GO:0050900~leukocyte migration	55	0.150821	7.18746e-37	AIF1, MMP9, TNFSF14, MMP1, SLC7A7, CD48, CXCR4, CCL3L1, HMOX1, PDE4B, IL1B, CSF3R, ADAM8, SYK, C5AR1, MPP1, PTGER4, LYN, CCL4L1, CCL4L2, SIRPA, PTPRO, CD84, PPBP, PLA2G7, TREM1, C3AR1, CCL3, CXCL5, CCR1, FFAR2, GPSM3, FPR1, FPR3, ITGB2, FPR2, CCL5, CD74, ITGAM, CCL7, CCL22, RAC2, ITGAX, ITGB7, FCER1G, PTPN6, HCK, MYO1G, NCKAP1L, DOCK8, S100A12, CORO1A, CCL13, CD300A, CXCL16	251	376	16130	9.40017	1.79327e-33	1.79327e-33	1.26765e-33
GOTERM_BP_5	GO:0060326~cell chemotaxis	41	0.11243	4.34059e-29	C3AR1, CCL3, NRP1, CXCL5, AIF1, FFAR2, CCR1, GPSM3, FPR1, TNFSF14, FPR3, ITGB2, FPR2, CCL5, CD74, CCL7, CCL22, RAC2, CXCR4, CCL3L1, PDE4B, CSF3R, FCER1G, IL1B, ADAM8, SYK, C5AR1, MPP1, LYN, CCL4L1, NCKAP1L, CCL4L2, PTPRO, S100A12, CORO1A, CCL13, ARRB2, PPBP, CXCL16, PLA2G7, TREM1	251	251	16130	10.4971	1.08298e-25	5.41489e-26	7.65551e-26
GOTERM_BP_5	GO:0002253~activation of immune response	55	0.150821	2.47497e-28	TLR4, SKAP2, C1QC, TLR8, BTK, MARCO, NOD2, PDE4B, CLEC4A, PIK3AP1, ADAM8, SYK, IRAK2, C5AR1, LYN, LY96, CTSS, RFTN1, WAS, HLA-DQA1, C1QB, CD86, LAT2, ARRB2, HLA-DPA1, VSIG4, GBP1, LCP2, HLA-DRA, C3AR1, FGR, FFAR2, HLA-DRB3, FPR1, ITGB2, FPR3, FPR2, ITGAM, IRAK3, LPXN, FCGR1A, FCN1, HLA-DRB4, FCER1G, HAVCR2, PTPN6, HCK, MYO1G, NCKAP1L, CD300A, CD209, PLCG2, CYFIP2, FCGR2A, CD14	251	550	16130	6.42629	6.17506e-25	2.05835e-25	4.36511e-25
GOTERM_BP_5	GO:0002757~immune response-activating signal transduction	52	0.142595	1.32825e-27	TLR4, SKAP2, TLR8, BTK, MARCO, NOD2, PDE4B, CLEC4A, PIK3AP1, ADAM8, SYK, IRAK2, C5AR1, LYN, LY96, CTSS, RFTN1, WAS, HLA-DQA1, CD86, LAT2, ARRB2, HLA-DPA1, GBP1, LCP2, HLA-DRA, C3AR1, FGR, FFAR2, HLA-DRB3, FPR1, FPR3, ITGB2, FPR2, ITGAM, IRAK3, LPXN, FCGR1A, FCN1, HLA-DRB4, FCER1G, HAVCR2, PTPN6, HCK, MYO1G, NCKAP1L, CD300A, CD209, PLCG2, CYFIP2, FCGR2A, CD14	251	498	16130	6.71019	3.31399e-24	8.28498e-25	2.34264e-24
GOTERM_BP_5	GO:0030595~leukocyte chemotaxis	36	0.0987194	1.98949e-27	C3AR1, CCL3, CXCL5, AIF1, FFAR2, CCR1, GPSM3, TNFSF14, ITGB2, CCL5, CD74, CCL7, CCL22, RAC2, CXCR4, CCL3L1, PDE4B, CSF3R, FCER1G, IL1B, ADAM8, SYK, C5AR1, MPP1, LYN, NCKAP1L, CCL4L1, CCL4L2, PTPRO, S100A12, CORO1A, CCL13, PPBP, CXCL16, PLA2G7, TREM1	251	194	16130	11.9251	4.96377e-24	9.92753e-25	3.50886e-24
GOTERM_BP_5	GO:0002764~immune response-regulating signaling pathway	53	0.145337	3.24436e-27	TLR4, SKAP2, TLR8, BTK, MARCO, NOD2, PDE4B, CLEC4A, PIK3AP1, ADAM8, SYK, IRAK2, C5AR1, LYN, LY96, CTSS, RFTN1, WAS, HLA-DQA1, LILRB2, CD86, LAT2, ARRB2, HLA-DPA1, GBP1, LCP2, HLA-DRA, C3AR1, FGR, FFAR2, HLA-DRB3, FPR1, FPR3, ITGB2, FPR2, ITGAM, IRAK3, LPXN, FCGR1A, FCN1, HLA-DRB4, FCER1G, HAVCR2, PTPN6, HCK, MYO1G, NCKAP1L, CD300A, CD209, PLCG2, CYFIP2, FCGR2A, CD14	251	531	16130	6.41419	8.09468e-24	1.34911e-24	5.72208e-24
GOTERM_BP_5	GO:0007166~cell surface receptor signaling pathway	112	0.307127	1.45445e-25	MMP9, TNFSF14, TLR4, CD53, BTK, MARCO, APOE, PDE4B, CLEC4A, CSF3R, IL1B, ADAM8, SYK, MATK, C5AR1, NCF2, BST2, NCF4, CCL4L1, CCL4L2, HLA-B, PTPRO, HLA-DQA1, HLA-F, IGSF6, LILRB2, LAT2, PPBP, ARRB2, LILRB3, HLA-DPA1, GBP1, HLA-DRA, IL1R2, C3AR1, CCL3, MFNG, FGR, ADORA2A, HLA-DRB3, IFI30, ITGB2, CCL5, CD74, CCL7, ITGAM, IRAK3, ITGAX, ITGB7, HLA-DRB4, FCER1G, TYROBP, CSF1R, PTPN6, MYO1G, NCKAP1L, COR…	251	2669	16130	2.69668	3.62886e-22	5.18408e-23	2.56522e-22
GOTERM_BP_5	GO:0046649~lymphocyte activation	53	0.145337	2.57303e-23	AIF1, SPI1, TNFSF14, TLR4, HLA-DMB, SKAP2, BTK, CD48, BATF, NOD2, IL4R, IL1B, ADAM8, SYK, GAPT, PTGER4, LYN, BST2, NLRP3, WAS, HLA-DQA1, LILRB2, CD86, LAT2, TNFSF13B, HLA-DPA1, VSIG4, LCP1, HLA-DRA, MFNG, LST1, ADORA2A, HLA-DRB3, ITGB2, IL7R, CCL5, CD74, SLC11A1, DOCK2, RAC2, RASAL3, HLA-DRB4, FCER1G, HAVCR2, PTPN6, NCKAP1L, DOCK8, SAMSN1, CORO1A, CD300A, CD209, PLCG2, SASH3	251	643	16130	5.29695	6.41971e-20	8.02464e-21	4.53806e-20
GOTERM_BP_5	GO:0031349~positive regulation of defense response	43	0.117915	4.34557e-23	CCL3, FFAR2, GPSM3, TLR4, ITGB2, CCL5, TLR8, CCL7, ITGAM, BTK, MARCO, IRAK3, NOD2, CCL3L1, ALOX5AP, FCN1, CLEC4A, IL1B, FCER1G, PIK3AP1, ADAM8, SYK, HAVCR2, IRAK2, GBP5, PTGER4, LYN, LY96, HCK, CCL4L1, CCL4L2, CTSS, RFTN1, S100A12, OSM, PLSCR1, CCL13, CD86, ARRB2, CD209, PLCG2, PLA2G7, CD14	251	402	16130	6.8739	1.08422e-19	1.20469e-20	7.6643e-20
GOTERM_BP_5	GO:0097529~myeloid leukocyte migration	30	0.0822662	5.30517e-23	C3AR1, CCL3, AIF1, CCR1, ITGB2, CCL5, CD74, CCL7, CCL22, RAC2, CCL3L1, PDE4B, FCER1G, IL1B, CSF3R, ADAM8, SYK, C5AR1, MPP1, PTGER4, NCKAP1L, CCL4L1, CCL4L2, PTPRO, S100A12, CCL13, PPBP, CD300A, PLA2G7, TREM1	251	159	16130	12.1251	1.32364e-19	1.32364e-20	9.35675e-20
GOTERM_BP_5	GO:0016477~cell migration	70	0.191954	8.84776e-23	NRP1, AIF1, MMP9, FERMT3, TNFSF14, MMP1, SLC7A7, CD48, CXCR4, CCL3L1, APOE, HMOX1, PDE4B, CSF3R, IL1B, ADAM8, MATK, SYK, C5AR1, MPP1, PTGER4, LYN, BST2, CCL4L1, CCL4L2, IL24, PTPRO, SIRPA, MMP12, CD84, TNFAIP6, PPBP, ARRB2, SH3KBP1, PLA2G7, VCAN, TREM1, LCP1, C3AR1, CCL3, FGR, CXCL5, FFAR2, CCR1, GPSM3, FPR1, ITGB2, FPR3, FPR2, CCL5, CD74, CCL7, ITGAM, CCL22, ITGAX, RAC2, ITGB7, PLEKHO1, FCER1G, …	251	1184	16130	3.79933	2.20752e-19	2.00683e-20	1.56048e-19
GOTERM_BP_5	GO:0002274~myeloid leukocyte activation	28	0.0767817	1.44777e-21	CCL3, FGR, AIF1, SPI1, TLR4, CCL5, TLR8, BTK, BATF, CD48, SLC11A1, DOCK2, RAC2, CD93, HMOX1, IL4R, FCER1G, TYROBP, SYK, HAVCR2, LYN, S100A12, CD84, CD86, LAT2, PPBP, CD300A, LCP2	251	147	16130	12.2406	3.61218e-18	3.01015e-19	2.55343e-18
GOTERM_BP_5	GO:1990266~neutrophil migration	24	0.0658129	1.53507e-21	C3AR1, CCL3, C5AR1, MPP1, NCKAP1L, CCL4L1, ITGB2, CCL4L2, CCL5, CD74, CCL7, S100A12, CCL22, CCL13, PPBP, RAC2, CCL3L1, PDE4B, CSF3R, IL1B, FCER1G, TREM1, ADAM8, SYK	251	94	16130	16.4076	3.83e-18	2.94616e-19	2.70741e-18
GOTERM_BP_5	GO:0071345~cellular response to cytokine stimulus	53	0.145337	1.78976e-21	AIF1, TNFSF14, CCRL2, CXCR4, CCL3L1, IL4R, IL1B, CSF3R, LTB, CSF2RA, SYK, IRAK2, IL18RAP, GBP5, BST2, CAMP, CCL4L1, CCL4L2, IL24, HLA-B, HLA-DQA1, HLA-F, OSM, CD86, IL18BP, TNFSF13B, PPBP, HLA-DPA1, GBP1, HLA-DRA, IL1R2, CCL3, CXCL5, CCR1, HLA-DRB3, IFI30, IL7R, CCL5, CCL7, CD74, IRAK3, TNFRSF1B, CCL22, IL10RA, FCGR1A, HLA-DRB4, CSF1R, PTPN6, HCK, HCLS1, CORO1A, CCL13, IRF8	251	706	16130	4.82427	4.46546e-18	3.18961e-19	3.15661e-18
GOTERM_BP_5	GO:0007159~leukocyte cell-cell adhesion	44	0.120657	1.25408e-20	ADORA2A, AIF1, HLA-DRB3, FERMT3, TNFSF14, ITGB2, HLA-DMB, IL7R, CCL5, CD74, CD48, BATF, SLC11A1, DOCK2, NOD2, RAC2, IL4R, ITGB7, RASAL3, HLA-DRB4, FCER1G, IL1B, ADAM8, SYK, HAVCR2, PTPN6, PTGER4, LYN, NCKAP1L, DOCK8, NLRP3, WAS, HLA-DQA1, LILRB2, CD86, CORO1A, TNFSF13B, CD300A, CD209, HLA-DPA1, VSIG4, LCP1, SASH3, HLA-DRA	251	491	16130	5.7588	3.12893e-17	2.08595e-18	2.21182e-17
GOTERM_BP_5	GO:0030593~neutrophil chemotaxis	22	0.0603285	5.61266e-20	C3AR1, CCL3, C5AR1, NCKAP1L, CCL4L1, ITGB2, CCL4L2, CCL5, CD74, CCL7, S100A12, CCL22, CCL13, PPBP, RAC2, CCL3L1, PDE4B, IL1B, FCER1G, CSF3R, TREM1, SYK	251	84	16130	16.8308	1.40036e-16	8.75225e-18	9.89907e-17
GOTERM_BP_5	GO:0070489~T cell aggregation	41	0.11243	1.35861e-19	ADORA2A, AIF1, HLA-DRB3, TNFSF14, HLA-DMB, IL7R, CCL5, CD74, CD48, BATF, SLC11A1, DOCK2, NOD2, RAC2, IL4R, RASAL3, HLA-DRB4, FCER1G, IL1B, ADAM8, SYK, HAVCR2, PTPN6, PTGER4, LYN, NCKAP1L, DOCK8, NLRP3, WAS, HLA-DQA1, LILRB2, CD86, CORO1A, TNFSF13B, CD300A, CD209, HLA-DPA1, VSIG4, LCP1, SASH3, HLA-DRA	251	446	16130	5.90758	3.38972e-16	1.99395e-17	2.39617e-16
GOTERM_BP_5	GO:0034341~response to interferon-gamma	27	0.0740395	2.46612e-19	KYNU, CCL3, AIF1, HLA-DRB3, IFI30, CCL5, CCL7, SLC11A1, CCL22, CCL3L1, FCGR1A, HLA-DRB4, GBP5, BST2, HCK, CCL4L1, CCL4L2, HLA-B, HLA-DQA1, HLA-F, CD86, CCL13, CXCL16, IRF8, HLA-DPA1, GBP1, HLA-DRA	251	161	16130	10.777	6.15297e-16	3.41831e-17	4.3495e-16
GOTERM_BP_5	GO:0070486~leukocyte aggregation	41	0.11243	2.56632e-19	ADORA2A, AIF1, HLA-DRB3, TNFSF14, HLA-DMB, IL7R, CCL5, CD74, CD48, BATF, SLC11A1, DOCK2, NOD2, RAC2, IL4R, RASAL3, HLA-DRB4, FCER1G, IL1B, ADAM8, SYK, HAVCR2, PTPN6, PTGER4, LYN, NCKAP1L, DOCK8, NLRP3, WAS, HLA-DQA1, LILRB2, CD86, CORO1A, TNFSF13B, CD300A, CD209, HLA-DPA1, VSIG4, LCP1, SASH3, HLA-DRA	251	454	16130	5.80348	6.40297e-16	3.36999e-17	4.52623e-16
GOTERM_BP_5	GO:0050727~regulation of inflammatory response	35	0.0959772	2.67428e-19	IL1R2, C3AR1, CCL3, ADORA2A, FFAR2, GPSM3, ACP5, TLR4, CCL5, CCL7, BTK, CASP5, TNFRSF1B, NOD2, CCL3L1, APOE, ALOX5AP, HLA-DRB4, FCER1G, IL1B, PIK3AP1, ADAM8, C5AR1, GBP5, LYN, PTGER4, HCK, CCL4L1, CCL4L2, NLRP3, S100A12, OSM, TNFAIP6, CCL13, PLA2G7	251	314	16130	7.16307	6.67234e-16	3.33617e-17	4.71664e-16
GOTERM_BP_5	GO:0071621~granulocyte chemotaxis	23	0.0630707	2.87526e-19	C3AR1, CCL3, C5AR1, MPP1, NCKAP1L, CCL4L1, ITGB2, CCL4L2, CCL5, CD74, CCL7, S100A12, CCL22, CCL13, PPBP, RAC2, CCL3L1, PDE4B, IL1B, FCER1G, CSF3R, TREM1, SYK	251	103	16130	14.35	7.17377e-16	3.41608e-17	5.0711e-16
GOTERM_BP_5	GO:0001819~positive regulation of cytokine production	38	0.104204	3.89533e-19	C3AR1, CCL3, FGR, FFAR2, GPSM3, TLR4, CD74, TLR8, CASP5, SLC11A1, NOD2, HMOX1, IL4R, PDE4B, FCN1, FCER1G, IL1B, ADAM8, LTB, SYK, CSF1R, HAVCR2, C5AR1, GBP5, PTGER4, LY96, CAMP, NLRP3, LILRB2, CD86, CYBB, PLCG2, IRF8, SERPINB7, HLA-DPA1, CLEC5A, SASH3, CD14	251	386	16130	6.3264	9.71885e-16	4.41766e-17	6.8702e-16
GOTERM_BP_5	GO:0002694~regulation of leukocyte activation	41	0.11243	7.56065e-19	LST1, FGR, ADORA2A, AIF1, HLA-DRB3, TNFSF14, TLR4, HLA-DMB, IL7R, CCL5, CD74, BTK, NOD2, RAC2, IL4R, HMOX1, RASAL3, HLA-DRB4, FCER1G, IL1B, ADAM8, SYK, HAVCR2, PTPN6, LYN, NCKAP1L, SAMSN1, NLRP3, HLA-DQA1, CD84, PLSCR1, LILRB2, CD86, CORO1A, TNFSF13B, CD300A, CD209, HLA-DPA1, VSIG4, SASH3, HLA-DRA	251	468	16130	5.62987	1.88638e-15	8.20166e-17	1.33347e-15
GOTERM_BP_5	GO:0019221~cytokine-mediated signaling pathway	44	0.120657	1.21211e-18	IL1R2, CCL3, CXCL5, HLA-DRB3, CCR1, TNFSF14, IFI30, IL7R, CCL5, CD74, CCL7, CCRL2, IRAK3, TNFRSF1B, CCL22, CXCR4, CCL3L1, IL10RA, FCGR1A, IL4R, HLA-DRB4, CSF3R, IL1B, LTB, CSF2RA, CSF1R, SYK, IRAK2, PTPN6, BST2, HCK, CCL4L1, CCL4L2, HLA-B, HLA-DQA1, HLA-F, OSM, CCL13, TNFSF13B, PPBP, IRF8, HLA-DPA1, GBP1, HLA-DRA	251	554	16130	5.10392	3.0242e-15	1.26009e-16	2.13779e-15
GOTERM_BP_5	GO:0050663~cytokine secretion	26	0.0712973	6.05402e-18	HAVCR2, IL1R2, CCL3, GBP5, PTGER4, FGR, LYN, CAMP, FFAR2, TLR4, NLRP3, S100A12, CASP5, NOD2, IL4R, FCN1, HLA-DRB4, IL1B, TREM1, CLEC5A, SRGN, CD14, GBP1, LCP2, CSF1R, SYK	251	165	16130	10.1263	1.51048e-14	6.04191e-16	1.06775e-14
GOTERM_BP_5	GO:0002366~leukocyte activation involved in immune response	28	0.0767817	2.57834e-17	CCL3, MFNG, FGR, TLR4, HLA-DMB, BTK, BATF, SLC11A1, DOCK2, RAC2, HMOX1, IL4R, FCER1G, SYK, TYROBP, GAPT, HAVCR2, LYN, PTGER4, NLRP3, CD84, CORO1A, CD86, LAT2, PPBP, CD300A, PLCG2, LCP1	251	212	16130	8.48756	6.43296e-14	2.47421e-15	4.54742e-14
GOTERM_BP_5	GO:0050863~regulation of T cell activation	32	0.0877506	3.91501e-17	ADORA2A, AIF1, HLA-DRB3, TNFSF14, HLA-DMB, IL7R, CCL5, CD74, NOD2, RAC2, IL4R, RASAL3, HLA-DRB4, IL1B, ADAM8, SYK, HAVCR2, PTPN6, LYN, NCKAP1L, NLRP3, HLA-DQA1, LILRB2, CORO1A, CD86, TNFSF13B, CD300A, CD209, HLA-DPA1, VSIG4, SASH3, HLA-DRA	251	299	16130	6.87764	9.76796e-14	3.61776e-15	6.90492e-14
GOTERM_BP_5	GO:0002768~immune response-regulating cell surface receptor signaling pathway	36	0.0987194	6.22598e-17	C3AR1, FGR, FFAR2, HLA-DRB3, FPR1, FPR3, FPR2, BTK, LPXN, FCGR1A, PDE4B, FCN1, CLEC4A, HLA-DRB4, FCER1G, SYK, PTPN6, C5AR1, LYN, HCK, MYO1G, NCKAP1L, RFTN1, WAS, HLA-DQA1, LILRB2, LAT2, CD300A, CD209, PLCG2, CYFIP2, HLA-DPA1, FCGR2A, GBP1, LCP2, HLA-DRA	251	399	16130	5.79816	2.77001e-13	9.88098e-15	1.9984e-13
GOTERM_BP_5	GO:0046651~lymphocyte proliferation	30	0.0822662	8.26622e-17	LST1, AIF1, TNFSF14, TLR4, HLA-DMB, CCL5, IL7R, CD74, SLC11A1, DOCK2, RAC2, RASAL3, HLA-DRB4, IL1B, SYK, GAPT, HAVCR2, PTPN6, LYN, NCKAP1L, DOCK8, LILRB2, CORO1A, CD86, TNFSF13B, CD300A, CD209, HLA-DPA1, VSIG4, SASH3	251	263	16130	7.33037	2.77001e-13	9.54792e-15	1.9984e-13
GOTERM_BP_5	GO:0045088~regulation of innate immune response	34	0.093235	1.4105e-16	FGR, FFAR2, TLR4, ITGB2, CCL5, TLR8, ITGAM, BTK, MARCO, IRAK3, NOD2, FCN1, CLEC4A, FCER1G, PIK3AP1, ADAM8, SYK, HAVCR2, IRAK2, PTPN6, GBP5, LYN, LY96, HCK, HLA-B, CTSS, RFTN1, PLSCR1, CD86, ARRB2, CD209, PLCG2, SERPINB4, CD14	251	360	16130	6.06928	2.77001e-13	9.21485e-15	1.9984e-13
GOTERM_BP_5	GO:1903037~regulation of leukocyte cell-cell adhesion	32	0.0877506	1.43367e-16	ADORA2A, AIF1, HLA-DRB3, TNFSF14, HLA-DMB, IL7R, CCL5, CD74, NOD2, RAC2, IL4R, RASAL3, HLA-DRB4, IL1B, ADAM8, SYK, HAVCR2, PTPN6, LYN, NCKAP1L, NLRP3, HLA-DQA1, LILRB2, CORO1A, CD86, TNFSF13B, CD300A, CD209, HLA-DPA1, VSIG4, SASH3, HLA-DRA	251	313	16130	6.57001	2.77001e-13	8.88178e-15	1.9984e-13
GOTERM_BP_5	GO:0051249~regulation of lymphocyte activation	36	0.0987194	1.55931e-16	LST1, ADORA2A, AIF1, HLA-DRB3, TNFSF14, TLR4, HLA-DMB, IL7R, CCL5, CD74, BTK, NOD2, RAC2, IL4R, RASAL3, HLA-DRB4, IL1B, ADAM8, SYK, HAVCR2, PTPN6, LYN, NCKAP1L, SAMSN1, NLRP3, HLA-DQA1, LILRB2, CD86, CORO1A, TNFSF13B, CD300A, CD209, HLA-DPA1, VSIG4, SASH3, HLA-DRA	251	411	16130	5.62887	2.77001e-13	8.65974e-15	1.9984e-13
GOTERM_BP_5	GO:0050870~positive regulation of T cell activation	27	0.0740395	2.07529e-16	AIF1, HLA-DRB3, TNFSF14, HLA-DMB, CCL5, IL7R, CD74, NOD2, IL4R, RASAL3, HLA-DRB4, IL1B, ADAM8, SYK, HAVCR2, PTPN6, LYN, NCKAP1L, NLRP3, HLA-DQA1, LILRB2, CORO1A, CD86, TNFSF13B, HLA-DPA1, SASH3, HLA-DRA	251	210	16130	8.26238	5.54001e-13	1.67644e-14	3.88578e-13
GOTERM_BP_5	GO:0050867~positive regulation of cell activation	32	0.0877506	2.67253e-16	FGR, AIF1, HLA-DRB3, TNFSF14, TLR4, HLA-DMB, IL7R, CCL5, CD74, BTK, NOD2, IL4R, RASAL3, HLA-DRB4, FCER1G, IL1B, ADAM8, SYK, HAVCR2, PTPN6, PLEK, LYN, NCKAP1L, NLRP3, HLA-DQA1, LILRB2, CD86, CORO1A, TNFSF13B, HLA-DPA1, SASH3, HLA-DRA	251	320	16130	6.42629	5.54001e-13	1.63203e-14	3.88578e-13
GOTERM_BP_5	GO:0032496~response to lipopolysaccharide	31	0.0850084	5.31688e-16	ALPL, CCL3, CXCL5, LY86, ACP5, TLR4, CCL5, SLC11A1, IRAK3, TNFRSF1B, IL10RA, PDE4B, IL1B, HAVCR2, IRAK2, C5AR1, LYN, PTGER4, LY96, HCK, CAMP, IL24, NLRP3, LILRB2, CD86, IL18BP, PPBP, CXCL16, PLCG2, IRF8, CD14	251	302	16130	6.59653	1.385e-12	3.95239e-14	9.76996e-13
GOTERM_BP_5	GO:1903039~positive regulation of leukocyte cell-cell adhesion	27	0.0740395	6.32003e-16	AIF1, HLA-DRB3, TNFSF14, HLA-DMB, CCL5, IL7R, CD74, NOD2, IL4R, RASAL3, HLA-DRB4, IL1B, ADAM8, SYK, HAVCR2, PTPN6, LYN, NCKAP1L, NLRP3, HLA-DQA1, LILRB2, CORO1A, CD86, TNFSF13B, HLA-DPA1, SASH3, HLA-DRA	251	218	16130	7.95917	1.662e-12	4.61853e-14	1.17684e-12
GOTERM_BP_5	GO:0002696~positive regulation of leukocyte activation	31	0.0850084	1.0468e-15	FGR, AIF1, HLA-DRB3, TNFSF14, TLR4, HLA-DMB, IL7R, CCL5, CD74, BTK, NOD2, IL4R, RASAL3, HLA-DRB4, FCER1G, IL1B, ADAM8, SYK, HAVCR2, PTPN6, LYN, NCKAP1L, NLRP3, HLA-DQA1, LILRB2, CD86, CORO1A, TNFSF13B, HLA-DPA1, SASH3, HLA-DRA	251	311	16130	6.40563	2.49301e-12	6.73905e-14	1.76525e-12
GOTERM_BP_5	GO:0050729~positive regulation of inflammatory response	21	0.0575863	1.35312e-15	CCL3, GBP5, PTGER4, FFAR2, GPSM3, CCL4L1, TLR4, CCL4L2, CCL5, CCL7, BTK, S100A12, OSM, NOD2, CCL13, CCL3L1, ALOX5AP, PLA2G7, IL1B, FCER1G, ADAM8	251	117	16130	11.5344	3.32401e-12	8.74856e-14	2.35367e-12
GOTERM_BP_5	GO:0050707~regulation of cytokine secretion	23	0.0630707	1.38152e-15	HAVCR2, IL1R2, CCL3, FGR, LYN, PTGER4, FFAR2, CAMP, TLR4, NLRP3, TLR8, CASP5, NOD2, IL4R, FCN1, HLA-DRB4, IL1B, CLEC5A, CD14, SRGN, SYK, GBP1, CSF1R	251	150	16130	9.85365	3.32401e-12	8.52651e-14	2.35367e-12
GOTERM_BP_5	GO:0045089~positive regulation of innate immune response	30	0.0822662	1.56922e-15	FFAR2, TLR4, ITGB2, CCL5, TLR8, ITGAM, BTK, MARCO, IRAK3, NOD2, FCN1, CLEC4A, FCER1G, PIK3AP1, ADAM8, SYK, HAVCR2, IRAK2, GBP5, LYN, LY96, HCK, CTSS, RFTN1, PLSCR1, CD86, ARRB2, CD209, PLCG2, CD14	251	292	16130	6.60236	3.87801e-12	9.69225e-14	2.74225e-12
GOTERM_BP_5	GO:0071346~cellular response to interferon-gamma	22	0.0603285	1.81527e-15	CCL3, GBP5, AIF1, HCK, HLA-DRB3, IFI30, CCL4L1, CCL4L2, HLA-B, CCL5, HLA-DQA1, CCL7, HLA-F, CCL22, CCL13, CCL3L1, FCGR1A, IRF8, HLA-DRB4, HLA-DPA1, GBP1, HLA-DRA	251	135	16130	10.4725	4.43201e-12	1.08136e-13	3.13083e-12
GOTERM_BP_5	GO:0046903~secretion	56	0.153563	4.50878e-15	STEAP3, AQP9, TLR4, TLR8, BTK, CASP5, NOD2, IL4R, HMOX1, IL1B, SERPINA1, ADAM8, SYK, GBP5, PTGER4, LYN, CAMP, NLRP3, OSM, CD84, LAT2, TNFSF13B, PPBP, CA2, TREM1, CLEC5A, GBP1, LCP2, IL1R2, CCL3, FGR, ADORA2A, FFAR2, CCR1, HK2, GPR68, CCL5, CD74, RAC2, FCN1, HLA-DRB4, FCER1G, SCG5, STX11, SRGN, CSF1R, HAVCR2, PLEK, HCK, MYO1G, S100A12, ORM1, RAB31, CORO1A, CD300A, CD14	251	1098	16130	3.27753	1.1357e-11	2.7045e-13	8.02691e-12
GOTERM_BP_5	GO:0009617~response to bacterium	39	0.106946	5.58614e-15	ALPL, CCL3, CXCL5, FGR, LY86, ACP5, TLR4, CCL5, SLC11A1, IRAK3, TNFRSF1B, NOD2, IL10RA, PDE4B, HLA-DRB4, FCER1G, IL1B, SYK, HAVCR2, IRAK2, C5AR1, LYN, PTGER4, LY96, HCK, CAMP, HLA-B, IL24, NLRP3, S100A12, LILRB2, CD86, IL18BP, PPBP, CXCL16, PLCG2, IRF8, TREM1, CD14	251	544	16130	4.60709	1.385e-11	3.22076e-13	9.79217e-12
GOTERM_BP_5	GO:0032940~secretion by cell	52	0.142595	6.83226e-15	STEAP3, TLR4, TLR8, BTK, CASP5, NOD2, IL4R, HMOX1, IL1B, SERPINA1, ADAM8, SYK, GBP5, PTGER4, LYN, CAMP, NLRP3, OSM, CD84, LAT2, TNFSF13B, PPBP, TREM1, CLEC5A, GBP1, LCP2, IL1R2, CCL3, FGR, ADORA2A, CCR1, FFAR2, GPR68, CCL5, RAC2, FCN1, HLA-DRB4, FCER1G, SCG5, STX11, SRGN, CSF1R, HAVCR2, PLEK, HCK, MYO1G, S100A12, ORM1, CORO1A, RAB31, CD300A, CD14	251	966	16130	3.45929	1.7174e-11	3.90354e-13	1.21347e-11
GOTERM_BP_5	GO:0051251~positive regulation of lymphocyte activation	29	0.079524	7.72307e-15	AIF1, HLA-DRB3, TNFSF14, TLR4, HLA-DMB, CCL5, IL7R, CD74, BTK, NOD2, IL4R, RASAL3, HLA-DRB4, IL1B, ADAM8, SYK, HAVCR2, PTPN6, LYN, NCKAP1L, NLRP3, HLA-DQA1, LILRB2, CORO1A, CD86, TNFSF13B, HLA-DPA1, SASH3, HLA-DRA	251	287	16130	6.49347	1.939e-11	4.30878e-13	1.37113e-11
GOTERM_BP_5	GO:0022409~positive regulation of cell-cell adhesion	27	0.0740395	1.33681e-14	AIF1, HLA-DRB3, TNFSF14, HLA-DMB, CCL5, IL7R, CD74, NOD2, IL4R, RASAL3, HLA-DRB4, IL1B, ADAM8, SYK, HAVCR2, PTPN6, LYN, NCKAP1L, NLRP3, HLA-DQA1, LILRB2, CORO1A, CD86, TNFSF13B, HLA-DPA1, SASH3, HLA-DRA	251	248	16130	6.99637	3.32401e-11	7.22644e-13	2.34923e-11
GOTERM_BP_5	GO:0002521~leukocyte differentiation	36	0.0987194	1.41171e-14	MFNG, CCL3, MMP9, CCR1, SPI1, TLR4, GPR68, IL7R, C1QC, CD74, BTK, BATF, DOCK2, IL4R, FCER1G, ADAM8, TYROBP, CSF1R, SYK, PTPN6, LYN, PTGER4, HCLS1, NCKAP1L, HLA-B, NLRP3, LILRB2, CD86, LILRB3, PLCG2, RASSF2, LILRB4, CA2, SASH3, SNX10, TMEM176A	251	474	16130	4.88073	3.51791e-11	7.48512e-13	2.4869e-11
GOTERM_BP_5	GO:0002218~activation of innate immune response	27	0.0740395	1.61973e-14	FFAR2, ITGB2, TLR4, ITGAM, TLR8, BTK, MARCO, IRAK3, NOD2, FCN1, CLEC4A, FCER1G, PIK3AP1, ADAM8, SYK, HAVCR2, IRAK2, LYN, LY96, HCK, CTSS, RFTN1, CD86, ARRB2, CD209, PLCG2, CD14	251	250	16130	6.9404	4.04421e-11	8.42548e-13	2.85882e-11
GOTERM_BP_5	GO:0002685~regulation of leukocyte migration	22	0.0603285	3.62641e-14	C3AR1, CCL3, C5AR1, CXCL5, MPP1, PTGER4, LYN, AIF1, CCR1, GPSM3, NCKAP1L, TNFSF14, CCL4L1, CCL5, CD74, CCL7, PPBP, RAC2, CD300A, HMOX1, PLA2G7, ADAM8	251	156	16130	9.06272	9.05792e-11	1.84852e-12	6.40266e-11
GOTERM_BP_5	GO:0050670~regulation of lymphocyte proliferation	24	0.0658129	5.33545e-14	HAVCR2, PTPN6, LST1, LYN, AIF1, NCKAP1L, TLR4, HLA-DMB, CCL5, CD74, LILRB2, CD86, CORO1A, RAC2, TNFSF13B, CD300A, CD209, RASAL3, HLA-DRB4, IL1B, HLA-DPA1, VSIG4, SASH3, SYK	251	198	16130	7.78945	1.33237e-10	2.66476e-12	9.41802e-11
GOTERM_BP_5	GO:0032944~regulation of mononuclear cell proliferation	24	0.0658129	5.96086e-14	HAVCR2, PTPN6, LST1, LYN, AIF1, NCKAP1L, TLR4, HLA-DMB, CCL5, CD74, LILRB2, CD86, CORO1A, RAC2, TNFSF13B, CD300A, CD209, RASAL3, HLA-DRB4, IL1B, HLA-DPA1, VSIG4, SASH3, SYK	251	199	16130	7.75031	1.48749e-10	2.91667e-12	1.05149e-10
GOTERM_BP_5	GO:1902105~regulation of leukocyte differentiation	26	0.0712973	7.50452e-14	CCL3, CCR1, TLR4, GPR68, IL7R, C1QC, CD74, BTK, IL4R, ADAM8, TYROBP, SYK, PTPN6, LYN, HCLS1, NCKAP1L, HLA-B, NLRP3, LILRB2, CD86, LILRB3, LILRB4, RASSF2, CA2, SASH3, TMEM176A	251	244	16130	6.84769	1.87252e-10	3.60101e-12	1.32372e-10
GOTERM_BP_5	GO:0002275~myeloid cell activation involved in immune response	16	0.0438753	1.98597e-13	HAVCR2, CCL3, FGR, LYN, BTK, CD84, DOCK2, LAT2, PPBP, RAC2, CD300A, HMOX1, IL4R, FCER1G, TYROBP, SYK	251	71	16130	14.4818	4.95554e-10	9.35008e-12	3.50309e-10
GOTERM_BP_5	GO:0002688~regulation of leukocyte chemotaxis	18	0.0493597	2.10955e-13	C3AR1, CCL3, C5AR1, CXCL5, MPP1, LYN, AIF1, CCR1, GPSM3, NCKAP1L, TNFSF14, CCL4L1, CCL5, CD74, CCL7, PPBP, RAC2, PLA2G7	251	100	16130	11.5673	5.26301e-10	9.74631e-12	3.72036e-10
GOTERM_BP_5	GO:0009306~protein secretion	34	0.093235	3.3443e-13	STEAP3, IL1R2, CCL3, FGR, ADORA2A, FFAR2, TLR4, GPR68, CCL5, TLR8, CASP5, NOD2, IL4R, FCN1, HLA-DRB4, IL1B, ADAM8, SRGN, CSF1R, SYK, HAVCR2, GBP5, PLEK, LYN, PTGER4, CAMP, NLRP3, S100A12, TNFSF13B, TREM1, CLEC5A, CD14, GBP1, LCP2	251	469	16130	4.65872	8.34326e-10	1.51695e-11	5.89784e-10
GOTERM_BP_5	GO:1903706~regulation of hemopoiesis	28	0.0767817	1.44367e-12	CCL3, CCR1, SPI1, TLR4, GPR68, IL7R, C1QC, CD74, BTK, IL4R, CSF3R, ADAM8, TYROBP, SYK, PTPN6, LYN, HCLS1, NCKAP1L, HLA-B, NLRP3, LILRB2, CD86, LILRB3, LILRB4, RASSF2, CA2, SASH3, TMEM176A	251	328	16130	5.48586	3.60184e-09	6.43186e-11	2.54612e-09
GOTERM_BP_5	GO:0002520~immune system development	44	0.120657	1.6664e-12	MFNG, CCL3, MMP9, CCR1, SPI1, TLR4, GPR68, IL7R, C1QC, CD74, BTK, BATF, IRAK3, DOCK2, IL4R, CSF3R, FCER1G, SH2B3, ADAM8, LTB, TYROBP, CSF1R, SYK, HAVCR2, PTPN6, PLEK, PTGER4, LYN, HCLS1, NCKAP1L, HLA-B, NLRP3, LILRB2, CD86, LILRB3, PLCG2, IRF8, RASSF2, LILRB4, CA2, CLEC5A, SASH3, SNX10, TMEM176A	251	821	16130	3.44406	4.15778e-09	7.29435e-11	2.93912e-09
GOTERM_BP_5	GO:0071222~cellular response to lipopolysaccharide	20	0.0548441	1.68008e-12	HAVCR2, IRAK2, CCL3, LYN, LY96, CAMP, HCK, LY86, TLR4, IL24, NLRP3, CCL5, LILRB2, TNFRSF1B, CD86, CXCL16, PDE4B, IRF8, IL1B, CD14	251	149	16130	8.6259	4.19185e-09	7.22733e-11	2.9632e-09
GOTERM_BP_5	GO:0002690~positive regulation of leukocyte chemotaxis	16	0.0438753	1.85944e-12	C3AR1, CCL3, C5AR1, CXCL5, AIF1, CCR1, GPSM3, NCKAP1L, TNFSF14, CCL4L1, CCL5, CCL7, CD74, PPBP, RAC2, PLA2G7	251	82	16130	12.5391	4.63921e-09	7.86307e-11	3.27943e-09
GOTERM_BP_5	GO:0042098~T cell proliferation	21	0.0575863	3.06676e-12	HAVCR2, PTPN6, AIF1, NCKAP1L, TNFSF14, DOCK8, HLA-DMB, CCL5, SLC11A1, LILRB2, DOCK2, CORO1A, CD86, TNFSF13B, RASAL3, HLA-DRB4, IL1B, HLA-DPA1, VSIG4, SASH3, SYK	251	174	16130	7.75587	7.65159e-09	1.27526e-10	5.40886e-09
GOTERM_BP_5	GO:0071219~cellular response to molecule of bacterial origin	20	0.0548441	3.43763e-12	HAVCR2, IRAK2, CCL3, LYN, LY96, CAMP, HCK, LY86, TLR4, IL24, NLRP3, CCL5, LILRB2, TNFRSF1B, CD86, CXCL16, PDE4B, IRF8, IL1B, CD14	251	155	16130	8.29199	8.57677e-09	1.40603e-10	6.06287e-09
GOTERM_BP_5	GO:0030097~hemopoiesis	41	0.11243	4.03719e-12	MFNG, CCL3, MMP9, CCR1, SPI1, TLR4, GPR68, IL7R, C1QC, CD74, BTK, BATF, DOCK2, IL4R, CSF3R, FCER1G, SH2B3, ADAM8, TYROBP, CSF1R, SYK, PTPN6, PLEK, PTGER4, LYN, HCLS1, NCKAP1L, HLA-B, NLRP3, LILRB2, CD86, LILRB3, PLCG2, IRF8, RASSF2, LILRB4, CA2, CLEC5A, SASH3, SNX10, TMEM176A	251	739	16130	3.56533	1.00729e-08	1.62465e-10	7.12045e-09
GOTERM_BP_5	GO:0048534~hematopoietic or lymphoid organ development	42	0.115173	4.9131e-12	MFNG, CCL3, MMP9, CCR1, SPI1, TLR4, GPR68, IL7R, C1QC, CD74, BTK, BATF, DOCK2, IL4R, CSF3R, FCER1G, SH2B3, ADAM8, LTB, TYROBP, CSF1R, SYK, PTPN6, PLEK, PTGER4, LYN, HCLS1, NCKAP1L, HLA-B, NLRP3, LILRB2, CD86, LILRB3, PLCG2, IRF8, RASSF2, LILRB4, CA2, CLEC5A, SASH3, SNX10, TMEM176A	251	778	16130	3.46921	1.22581e-08	1.94573e-10	8.66519e-09
GOTERM_BP_5	GO:0002221~pattern recognition receptor signaling pathway	20	0.0548441	5.44139e-12	HAVCR2, IRAK2, LYN, LY96, FFAR2, TLR4, ITGB2, CTSS, RFTN1, ITGAM, TLR8, BTK, MARCO, IRAK3, NOD2, CD86, ARRB2, FCN1, PIK3AP1, CD14	251	159	16130	8.08339	1.35764e-08	2.12131e-10	9.59706e-09
GOTERM_BP_5	GO:0006909~phagocytosis	25	0.0685551	9.20262e-12	FGR, LYN, AIF1, ADORA2A, HCK, MYO1G, NCKAP1L, ITGB2, WAS, MARCO, SLC11A1, DOCK2, CORO1A, CD93, CD300A, FCGR1A, PLCG2, IRF8, FCN1, CYFIP2, IL1B, FCER1G, FCGR2A, CD14, SYK	251	277	16130	5.79991	2.29606e-08	3.5324e-10	1.62307e-08
GOTERM_BP_5	GO:0002687~positive regulation of leukocyte migration	17	0.0466175	1.1346e-11	C3AR1, CCL3, C5AR1, CXCL5, AIF1, CCR1, GPSM3, NCKAP1L, TNFSF14, CCL4L1, CCL5, CD74, CCL7, PPBP, RAC2, PLA2G7, ADAM8	251	109	16130	10.0227	2.83081e-08	4.2891e-10	2.00108e-08
GOTERM_BP_5	GO:0002532~production of molecular mediator involved in inflammatory response	12	0.0329065	1.13737e-11	IL1R2, NOD2, GBP5, LYN, ALOX5AP, IL4R, GPSM3, FCER1G, TLR4, ALOX5, SYK, BTK	251	39	16130	19.7732	2.83773e-08	4.23542e-10	2.00598e-08
GOTERM_BP_5	GO:0050715~positive regulation of cytokine secretion	16	0.0438753	2.34823e-11	HAVCR2, CCL3, FGR, PTGER4, FFAR2, CAMP, NLRP3, CASP5, NOD2, IL4R, FCN1, IL1B, CLEC5A, CD14, SYK, CSF1R	251	97	16130	10.6001	5.85884e-08	8.61594e-10	4.14158e-08
GOTERM_BP_5	GO:0050921~positive regulation of chemotaxis	17	0.0466175	5.76759e-11	C3AR1, CCL3, NRP1, C5AR1, CXCL5, AIF1, CCR1, GPSM3, NCKAP1L, TNFSF14, CCL4L1, CCL5, CCL7, CD74, PPBP, RAC2, PLA2G7	251	121	16130	9.02868	1.43901e-07	2.08553e-09	1.01723e-07
GOTERM_BP_5	GO:0006897~endocytosis	36	0.0987194	2.2372e-10	FGR, PDLIM7, ADORA2A, AIF1, APOC1, ITGB2, MARCO, ASGR1, SLC11A1, DOCK2, CD93, APOE, FCGR1A, FCN1, FCER1G, IL1B, SYK, LYN, HCK, MYO1G, NCKAP1L, WAS, CD163, RAB31, CORO1A, ARRB2, CD300A, CXCL16, CD209, PLCG2, IRF8, CYFIP2, SH3KBP1, FCGR2A, SNX10, CD14	251	665	16130	3.4789	5.58182e-07	7.97403e-09	3.94576e-07
GOTERM_BP_5	GO:0072676~lymphocyte migration	14	0.0383909	2.73473e-10	CCL3, AIF1, MYO1G, TNFSF14, CCL4L1, CCL4L2, CCL5, CCL7, CCL22, CCL13, CCL3L1, ITGB7, CXCL16, ADAM8	251	80	16130	11.246	6.82314e-07	9.61006e-09	4.82324e-07
GOTERM_BP_5	GO:0050708~regulation of protein secretion	27	0.0740395	4.62072e-10	IL1R2, CCL3, FGR, ADORA2A, FFAR2, TLR4, GPR68, CCL5, TLR8, CASP5, NOD2, IL4R, FCN1, HLA-DRB4, IL1B, ADAM8, SRGN, SYK, CSF1R, HAVCR2, LYN, PTGER4, CAMP, NLRP3, CLEC5A, CD14, GBP1	251	392	16130	4.42627	1.15287e-06	1.60121e-08	8.14958e-07
GOTERM_BP_5	GO:0070665~positive regulation of leukocyte proliferation	17	0.0466175	4.76088e-10	HAVCR2, LYN, AIF1, NCKAP1L, TLR4, HLA-DMB, CCL5, CD74, LILRB2, CORO1A, CD86, TNFSF13B, RASAL3, IL1B, HLA-DPA1, SASH3, SYK	251	139	16130	7.8595	1.18784e-06	1.62718e-08	8.39677e-07
GOTERM_BP_5	GO:1902533~positive regulation of intracellular signal transduction	42	0.115173	7.20087e-10	BID, CCL3, NRP1, FGR, CCR1, FPR1, GPR65, TNFSF14, TLR4, CCL5, CD74, CCL7, TNFRSF1B, CCL22, NOD2, CXCR4, CCL3L1, HMOX1, IL1B, PIK3AP1, ADAM8, CSF1R, SYK, HAVCR2, IRAK2, PTPN6, C5AR1, BST2, LYN, HCLS1, CCL4L1, CCL4L2, IL24, S100A12, HCST, OSM, PROK2, CCL13, ARRB2, CD300A, RASSF2, NEK6	251	915	16130	2.94977	1.79662e-06	2.42786e-08	1.27002e-06
GOTERM_BP_5	GO:1903530~regulation of secretion by cell	34	0.093235	8.73324e-10	IL1R2, CCL3, FGR, ADORA2A, FFAR2, TLR4, GPR68, CCL5, TLR8, CASP5, NOD2, RAC2, HMOX1, IL4R, FCN1, HLA-DRB4, FCER1G, IL1B, SCG5, ADAM8, SRGN, CSF1R, SYK, HAVCR2, LYN, PTGER4, CAMP, NLRP3, CD84, OSM, CD300A, CLEC5A, CD14, GBP1	251	630	16130	3.46816	2.17894e-06	2.90526e-08	1.54028e-06
GOTERM_BP_5	GO:0050714~positive regulation of protein secretion	20	0.0548441	9.73241e-10	HAVCR2, CCL3, FGR, PTGER4, ADORA2A, FFAR2, CAMP, GPR68, NLRP3, CASP5, NOD2, IL4R, FCN1, HLA-DRB4, IL1B, ADAM8, CLEC5A, CD14, SYK, CSF1R	251	214	16130	6.00588	2.42823e-06	3.19505e-08	1.71651e-06
GOTERM_BP_5	GO:1903555~regulation of tumor necrosis factor superfamily cytokine production	15	0.0411331	1.22862e-09	HAVCR2, CCL3, LY96, ACP5, TLR4, IRAK3, ORM1, NOD2, CYBB, CD86, ARRB2, FCER1G, ADAM8, CD14, SASH3	251	108	16130	8.92541	3.0654e-06	3.98104e-08	2.16692e-06
GOTERM_BP_5	GO:0051046~regulation of secretion	35	0.0959772	1.7602e-09	IL1R2, CCL3, FGR, ADORA2A, FFAR2, TLR4, GPR68, CCL5, CD74, TLR8, CASP5, NOD2, RAC2, HMOX1, IL4R, FCN1, HLA-DRB4, FCER1G, IL1B, SCG5, ADAM8, SRGN, CSF1R, SYK, HAVCR2, LYN, PTGER4, CAMP, NLRP3, CD84, OSM, CD300A, CLEC5A, CD14, GBP1	251	683	16130	3.29312	4.3917e-06	5.63039e-08	3.10447e-06
GOTERM_BP_5	GO:0030334~regulation of cell migration	35	0.0959772	1.89781e-09	C3AR1, CCL3, NRP1, FGR, CXCL5, AIF1, MMP9, FERMT3, CCR1, GPSM3, TNFSF14, CCL5, CD74, CCL7, RAC2, CXCR4, APOE, HMOX1, ADAM8, DOCK10, CSF1R, C5AR1, MPP1, PTGER4, BST2, LYN, CCL4L1, NCKAP1L, IL24, TNFAIP6, CORO1A, PPBP, CD300A, CXCL16, PLA2G7	251	685	16130	3.28351	4.73503e-06	5.99372e-08	3.34717e-06
GOTERM_BP_5	GO:0050671~positive regulation of lymphocyte proliferation	16	0.0438753	2.01909e-09	HAVCR2, AIF1, NCKAP1L, TLR4, HLA-DMB, CCL5, CD74, LILRB2, CORO1A, CD86, TNFSF13B, RASAL3, IL1B, HLA-DPA1, SASH3, SYK	251	132	16130	7.78945	5.03761e-06	6.29702e-08	3.56107e-06
GOTERM_BP_5	GO:0035556~intracellular signal transduction	80	0.219376	2.0541e-09	NRP1, AIF1, MMP9, SPINK1, TNFSF14, TLR4, ARHGAP15, TLR8, BTK, BATF, NOD2, CXCR4, CCL3L1, APOE, HMOX1, IL1B, PIK3AP1, DOCK10, ADAM8, CSF2RA, SYK, ARHGAP9, IRAK2, C5AR1, LYN, BST2, PTGER4, LY96, FBP1, CCL4L1, CCL4L2, IL24, NLRP3, ARHGAP25, HCST, ARHGAP30, OSM, PROK2, LAT2, CD86, ARRB2, TREM1, NEK6, LCP1, GBP1, LCP2, BID, CCL3, FGR, CCR1, CYTH4, FPR1, GPR65, CCL5, CD74, CCL7, IRAK3, DOCK2, CCL22, TN…	251	2657	16130	1.9349	5.12496e-06	6.32713e-08	3.62282e-06
GOTERM_BP_5	GO:0002279~mast cell activation involved in immune response	11	0.0301643	2.09179e-09	CD84, LAT2, RAC2, LYN, FGR, CD300A, IL4R, HMOX1, FCER1G, SYK, BTK	251	47	16130	15.0403	5.219e-06	6.36465e-08	3.68929e-06
GOTERM_BP_5	GO:0032946~positive regulation of mononuclear cell proliferation	16	0.0438753	2.24464e-09	HAVCR2, AIF1, NCKAP1L, TLR4, HLA-DMB, CCL5, CD74, LILRB2, CORO1A, CD86, TNFSF13B, RASAL3, IL1B, HLA-DPA1, SASH3, SYK	251	133	16130	7.73088	5.60037e-06	6.74745e-08	3.95888e-06
GOTERM_BP_5	GO:0030335~positive regulation of cell migration	26	0.0712973	2.66534e-09	C3AR1, CCL3, NRP1, CXCL5, FGR, AIF1, FERMT3, CCR1, MMP9, GPSM3, TNFSF14, CCL5, CD74, CCL7, RAC2, ADAM8, CSF1R, C5AR1, LYN, NCKAP1L, CCL4L1, TNFAIP6, CORO1A, PPBP, CXCL16, PLA2G7	251	395	16130	4.22997	6.65001e-06	7.9167e-08	4.70087e-06
GOTERM_BP_5	GO:2000145~regulation of cell motility	36	0.0987194	3.27356e-09	C3AR1, CCL3, NRP1, FGR, CXCL5, AIF1, MMP9, FERMT3, CCR1, GPSM3, TNFSF14, CCL5, CD74, CCL7, RAC2, CXCR4, APOE, HMOX1, ADAM8, DOCK10, CSF1R, C5AR1, MPP1, PTGER4, BST2, LYN, CCL4L1, NCKAP1L, IL24, WAS, TNFAIP6, CORO1A, PPBP, CD300A, CXCL16, PLA2G7	251	736	16130	3.1433	8.1675e-06	9.60886e-08	5.77359e-06
GOTERM_BP_5	GO:2000147~positive regulation of cell motility	26	0.0712973	5.41121e-09	C3AR1, CCL3, NRP1, CXCL5, FGR, AIF1, FERMT3, CCR1, MMP9, GPSM3, TNFSF14, CCL5, CD74, CCL7, RAC2, ADAM8, CSF1R, C5AR1, LYN, NCKAP1L, CCL4L1, TNFAIP6, CORO1A, PPBP, CXCL16, PLA2G7	251	409	16130	4.08518	1.35009e-05	1.56988e-07	9.54375e-06
GOTERM_BP_5	GO:0043408~regulation of MAPK cascade	34	0.093235	5.47602e-09	CCL3, NRP1, CCR1, FPR1, TLR4, CCL5, CD74, CCL7, IRAK3, TNFRSF1B, CCL22, NOD2, CXCR4, CCL3L1, APOE, IL1B, ADAM8, CSF1R, SYK, HAVCR2, IRAK2, PTPN6, C5AR1, LYN, CCL4L1, CCL4L2, S100A12, OSM, PROK2, CCL13, ARRB2, CD300A, RASSF2, GBP1	251	678	16130	3.22263	1.36626e-05	1.57042e-07	9.65806e-06
GOTERM_BP_5	GO:0033003~regulation of mast cell activation	10	0.0274221	6.31472e-09	CD84, PLSCR1, RAC2, LYN, FGR, CD300A, IL4R, HMOX1, FCER1G, SYK	251	39	16130	16.4777	1.57551e-05	1.79037e-07	1.11373e-05
GOTERM_BP_5	GO:1902531~regulation of intracellular signal transduction	59	0.16179	6.57273e-09	NRP1, MMP9, SPINK1, TNFSF14, TLR4, ARHGAP15, NOD2, CXCR4, CCL3L1, APOE, HMOX1, IL1B, PIK3AP1, ADAM8, ARHGAP9, SYK, IRAK2, C5AR1, LYN, BST2, FBP1, CCL4L1, CCL4L2, IL24, NLRP3, ARHGAP25, HCST, ARHGAP30, OSM, PROK2, CD86, ARRB2, NEK6, GBP1, BID, CCL3, FGR, CCR1, FPR1, CYTH4, GPR65, CCL5, CD74, CCL7, IRAK3, TNFRSF1B, CCL22, RAC2, RASAL3, FGD3, CSF1R, HAVCR2, PTPN6, PLEK, HCLS1, S100A12, CCL13, CD300A…	251	1714	16130	2.21209	1.63988e-05	1.84258e-07	1.15923e-05
GOTERM_BP_5	GO:0043303~mast cell degranulation	10	0.0274221	8.03868e-09	CD84, LAT2, LYN, FGR, CD300A, IL4R, HMOX1, FCER1G, SYK, BTK	251	40	16130	16.0657	2.00563e-05	2.2285e-07	1.41778e-05
GOTERM_BP_5	GO:0070371~ERK1 and ERK2 cascade	20	0.0548441	8.0583e-09	HAVCR2, CCL3, NRP1, C5AR1, LYN, PTGER4, CCR1, CCL4L1, TLR4, CCL4L2, CCL5, CD74, CCL7, CCL22, NOD2, CCL13, ARRB2, CCL3L1, GBP1, CSF1R	251	243	16130	5.28913	2.01053e-05	2.20939e-07	1.42124e-05
GOTERM_BP_5	GO:0051272~positive regulation of cellular component movement	26	0.0712973	9.21324e-09	C3AR1, CCL3, NRP1, CXCL5, FGR, AIF1, FERMT3, CCR1, MMP9, GPSM3, TNFSF14, CCL5, CD74, CCL7, RAC2, ADAM8, CSF1R, C5AR1, LYN, NCKAP1L, CCL4L1, TNFAIP6, CORO1A, PPBP, CXCL16, PLA2G7	251	420	16130	3.97818	2.29868e-05	2.49859e-07	1.62494e-05
GOTERM_BP_5	GO:0051050~positive regulation of transport	40	0.109688	9.39322e-09	BID, CCL3, FGR, ADORA2A, TRPV2, CCR1, FFAR2, TNFSF14, TLR4, GPR68, CCL5, CASP5, SLC11A1, DOCK2, NOD2, RAC2, ITGAX, APOE, IL4R, FCN1, HLA-DRB4, IL1B, FCER1G, ADAM8, PLTP, CSF1R, SYK, HAVCR2, PTGER4, CAMP, HCLS1, CCL4L1, NCKAP1L, CTSS, NLRP3, ARRB2, PLCG2, CA2, CLEC5A, CD14	251	920	16130	2.79404	2.34358e-05	2.52001e-07	1.65668e-05
GOTERM_BP_5	GO:0043410~positive regulation of MAPK cascade	28	0.0767817	9.43794e-09	CCL3, NRP1, CCR1, FPR1, TLR4, CCL5, CD74, CCL7, CCL22, TNFRSF1B, NOD2, CXCR4, CCL3L1, IL1B, ADAM8, SYK, CSF1R, HAVCR2, IRAK2, C5AR1, CCL4L1, CCL4L2, S100A12, OSM, PROK2, CCL13, ARRB2, RASSF2	251	485	16130	3.71003	2.35474e-05	2.50507e-07	1.66457e-05
GOTERM_BP_5	GO:0002886~regulation of myeloid leukocyte mediated immunity	10	0.0274221	1.01614e-08	CD84, RAC2, LYN, FGR, CD300A, IL4R, HMOX1, FCER1G, SYK, BTK	251	41	16130	15.6739	2.53523e-05	2.66869e-07	1.79216e-05
GOTERM_BP_5	GO:0010647~positive regulation of cell communication	55	0.150821	1.0405e-08	NRP1, MMP9, LY86, TNFSF14, TLR4, SKAP2, SLA, NOD2, CXCR4, CCL3L1, HMOX1, IL1B, PIK3AP1, ADAM8, SYK, IRAK2, C5AR1, LYN, BST2, LY96, CCL4L1, CCL4L2, IL24, HCST, OSM, PROK2, ARRB2, G0S2, CA2, NEK6, BID, CCL3, MFNG, FGR, ADORA2A, CCR1, FPR1, GPR65, GPR68, CCL5, CD74, CCL7, TNFRSF1B, CCL22, LRG1, HLA-DRB4, SH2B3, CSF1R, HAVCR2, PTPN6, HCLS1, S100A12, CCL13, CD300A, RASSF2	251	1555	16130	2.27297	2.59602e-05	2.70422e-07	1.83514e-05
GOTERM_BP_5	GO:0009967~positive regulation of signal transduction	52	0.142595	1.17957e-08	NRP1, MMP9, LY86, TNFSF14, TLR4, SKAP2, SLA, NOD2, CXCR4, CCL3L1, HMOX1, IL1B, PIK3AP1, ADAM8, SYK, IRAK2, C5AR1, LYN, BST2, LY96, CCL4L1, CCL4L2, IL24, HCST, OSM, PROK2, ARRB2, G0S2, NEK6, BID, MFNG, CCL3, FGR, ADORA2A, CCR1, FPR1, GPR65, CCL5, CD74, CCL7, TNFRSF1B, CCL22, LRG1, SH2B3, CSF1R, HAVCR2, PTPN6, HCLS1, S100A12, CCL13, CD300A, RASSF2	251	1428	16130	2.34011	2.94298e-05	3.03405e-07	2.08041e-05
GOTERM_BP_5	GO:0010562~positive regulation of phosphorus metabolic process	43	0.117915	1.21617e-08	CCL3, NRP1, FGR, AIF1, ADORA2A, MMP9, CCR1, FPR1, GPR65, TLR4, CCL5, CD74, CCL7, SLC11A1, TNFRSF1B, CCL22, NOD2, CXCR4, CCL3L1, APOE, IL1B, ADAM8, CSF1R, SYK, HAVCR2, IRAK2, C5AR1, PLEK, LYN, CAMP, HCLS1, CCL4L1, NCKAP1L, CCL4L2, IL24, S100A12, OSM, PROK2, CCL13, ARRB2, CD300A, RASSF2, LCP2	251	1049	16130	2.63423	3.0343e-05	3.09627e-07	2.14496e-05
GOTERM_BP_5	GO:0045937~positive regulation of phosphate metabolic process	43	0.117915	1.21617e-08	CCL3, NRP1, FGR, AIF1, ADORA2A, MMP9, CCR1, FPR1, GPR65, TLR4, CCL5, CD74, CCL7, SLC11A1, TNFRSF1B, CCL22, NOD2, CXCR4, CCL3L1, APOE, IL1B, ADAM8, CSF1R, SYK, HAVCR2, IRAK2, C5AR1, PLEK, LYN, CAMP, HCLS1, CCL4L1, NCKAP1L, CCL4L2, IL24, S100A12, OSM, PROK2, CCL13, ARRB2, CD300A, RASSF2, LCP2	251	1049	16130	2.63423	3.0343e-05	3.09627e-07	2.14496e-05
GOTERM_BP_5	GO:0001818~negative regulation of cytokine production	19	0.0521019	1.22987e-08	HAVCR2, IL1R2, BST2, PTGER4, NCKAP1L, ACP5, TLR4, NLRP3, BTK, CD84, SLC11A1, IRAK3, ORM1, ARRB2, HMOX1, HLA-DRB4, VSIG4, SRGN, GBP1	251	223	16130	5.47532	3.06847e-05	3.09952e-07	2.16912e-05
GOTERM_BP_5	GO:0002448~mast cell mediated immunity	10	0.0274221	1.27591e-08	CD84, LAT2, LYN, FGR, CD300A, IL4R, HMOX1, FCER1G, SYK, BTK	251	42	16130	15.3007	3.18335e-05	3.1834e-07	2.25033e-05
GOTERM_BP_5	GO:1902107~positive regulation of leukocyte differentiation	15	0.0411331	1.56875e-08	HCLS1, CCR1, NCKAP1L, GPR68, NLRP3, IL7R, CD74, BTK, LILRB2, CD86, IL4R, CA2, ADAM8, SASH3, SYK	251	131	16130	7.35835	3.91396e-05	3.87528e-07	2.76681e-05
GOTERM_BP_5	GO:0050851~antigen receptor-mediated signaling pathway	19	0.0521019	1.73748e-08	PTPN6, LYN, HLA-DRB3, NCKAP1L, RFTN1, WAS, HLA-DQA1, BTK, LPXN, LAT2, CD300A, PDE4B, PLCG2, HLA-DRB4, HLA-DPA1, SYK, GBP1, HLA-DRA, LCP2	251	228	16130	5.35525	4.33492e-05	4.25001e-07	3.0644e-05
GOTERM_BP_5	GO:0002718~regulation of cytokine production involved in immune response	11	0.0301643	2.15615e-08	IRAK3, NOD2, BST2, HMOX1, FFAR2, FCER1G, TLR4, NLRP3, CD74, SASH3, BTK	251	59	16130	11.9812	5.37944e-05	5.2229e-07	3.8028e-05
GOTERM_BP_5	GO:0043304~regulation of mast cell degranulation	9	0.0246798	2.27086e-08	CD84, RAC2, LYN, FGR, CD300A, IL4R, HMOX1, FCER1G, SYK	251	32	16130	18.074	5.66564e-05	5.44788e-07	4.00512e-05
GOTERM_BP_5	GO:0033006~regulation of mast cell activation involved in immune response	9	0.0246798	2.27086e-08	CD84, RAC2, LYN, FGR, CD300A, IL4R, HMOX1, FCER1G, SYK	251	32	16130	18.074	5.66564e-05	5.44788e-07	4.00512e-05
GOTERM_BP_5	GO:0045055~regulated exocytosis	21	0.0575863	2.41104e-08	CCL3, PLEK, FGR, LYN, HCK, BTK, CD84, ORM1, RAB31, CORO1A, LAT2, PPBP, RAC2, CD300A, HMOX1, IL4R, FCER1G, SERPINA1, STX11, SRGN, SYK	251	288	16130	4.68584	6.01537e-05	5.72909e-07	4.25236e-05
GOTERM_BP_5	GO:0002704~negative regulation of leukocyte mediated immunity	10	0.0274221	2.43505e-08	CD84, HAVCR2, PTPN6, ARRB2, BST2, CD300A, HMOX1, SERPINB4, HLA-B, IL7R	251	45	16130	14.2807	6.07527e-05	5.73156e-07	4.29471e-05
GOTERM_BP_5	GO:0000165~MAPK cascade	37	0.101462	2.94833e-08	CCL3, NRP1, CCR1, FPR1, TLR4, CCL5, CD74, CCL7, IRAK3, TNFRSF1B, CCL22, NOD2, CXCR4, CCL3L1, APOE, RASAL3, IL1B, ADAM8, CSF2RA, CSF1R, SYK, HAVCR2, IRAK2, PTPN6, C5AR1, LYN, PTGER4, CCL4L1, CCL4L2, S100A12, OSM, PROK2, CCL13, ARRB2, CD300A, RASSF2, GBP1	251	841	16130	2.82726	7.35581e-05	6.87484e-07	5.19997e-05
GOTERM_BP_5	GO:1903557~positive regulation of tumor necrosis factor superfamily cytokine production	11	0.0301643	3.01176e-08	HAVCR2, CYBB, CD86, NOD2, CCL3, LY96, FCER1G, TLR4, ADAM8, CD14, SASH3	251	61	16130	11.5884	7.51406e-05	6.95772e-07	5.31184e-05
GOTERM_BP_5	GO:0009966~regulation of signal transduction	78	0.213892	3.71903e-08	NRP1, MMP9, LY86, SPINK1, TNFSF14, TLR4, SKAP2, ARHGAP15, SLA, NOD2, CXCR4, CCL3L1, APOE, HMOX1, IL1B, PIK3AP1, ADAM8, SYK, ARHGAP9, IRAK2, C5AR1, LYN, BST2, LY96, FBP1, CCL4L1, CCL4L2, IL24, NLRP3, PTPRO, ARHGAP25, HCST, ARHGAP30, OSM, PROK2, CD86, IL18BP, ARRB2, SH3KBP1, G0S2, NEK6, GBP1, BID, IL1R2, CCL3, MFNG, FGR, ADORA2A, CCR1, CYTH4, FPR1, GPR65, CCL5, CD74, CCL7, IRAK3, CCL22, TNFRSF1B, L…	251	2728	16130	1.83743	9.27855e-05	8.51283e-07	6.55926e-05
GOTERM_BP_5	GO:0032640~tumor necrosis factor production	13	0.0356487	5.1942e-08	HAVCR2, ORM1, IRAK3, CCL3, CYBB, NOD2, ARRB2, LY96, ACP5, FCER1G, TLR4, CD14, SASH3	251	101	16130	8.27147	0.000129587	1.17814e-06	9.16102e-05
GOTERM_BP_5	GO:0031663~lipopolysaccharide-mediated signaling pathway	10	0.0274221	5.34857e-08	IRAK2, CCL3, LYN, LY96, LY86, HCK, IL1B, TLR4, CCL5, CD14	251	49	16130	13.1149	0.000133438	1.20222e-06	9.43327e-05
GOTERM_BP_5	GO:0072677~eosinophil migration	7	0.0191954	5.81308e-08	CCL13, CCL3, PTGER4, CD300A, CCL5, ADAM8, CCL7	251	15	16130	29.9894	0.000145026	1.29497e-06	0.000102525
GOTERM_BP_5	GO:0032680~regulation of tumor necrosis factor production	13	0.0356487	8.05107e-08	HAVCR2, ORM1, IRAK3, CCL3, CYBB, NOD2, ARRB2, LY96, ACP5, FCER1G, TLR4, CD14, SASH3	251	105	16130	7.95637	0.000200854	1.77765e-06	0.000141997
GOTERM_BP_5	GO:0002285~lymphocyte activation involved in immune response	15	0.0411331	8.12676e-08	GAPT, HAVCR2, MFNG, PTGER4, TLR4, HLA-DMB, NLRP3, BATF, SLC11A1, CORO1A, CD86, IL4R, PLCG2, FCER1G, LCP1	251	149	16130	6.46942	0.000202742	1.77862e-06	0.000143332
GOTERM_BP_5	GO:0006887~exocytosis	24	0.0658129	8.40089e-08	CCL3, PLEK, FGR, LYN, HCK, CCR1, MYO1G, CCL5, BTK, CD84, ORM1, RAB31, LAT2, CORO1A, PPBP, RAC2, CD300A, HMOX1, IL4R, FCER1G, SERPINA1, STX11, SRGN, SYK	251	404	16130	3.8176	0.00020958	1.82263e-06	0.000148167
GOTERM_BP_5	GO:0023014~signal transduction by protein phosphorylation	37	0.101462	8.40462e-08	CCL3, NRP1, CCR1, FPR1, TLR4, CCL5, CD74, CCL7, IRAK3, TNFRSF1B, CCL22, NOD2, CXCR4, CCL3L1, APOE, RASAL3, IL1B, ADAM8, CSF2RA, CSF1R, SYK, HAVCR2, IRAK2, PTPN6, C5AR1, LYN, PTGER4, CCL4L1, CCL4L2, S100A12, OSM, PROK2, CCL13, ARRB2, CD300A, RASSF2, GBP1	251	877	16130	2.71121	0.000209673	1.80772e-06	0.000148232
GOTERM_BP_5	GO:0019220~regulation of phosphate metabolic process	54	0.148079	8.72207e-08	NRP1, AIF1, MMP9, SPINK1, TLR4, TLR8, NOD2, CXCR4, CCL3L1, APOE, IL1B, ADAM8, SYK, IRAK2, C5AR1, LYN, CAMP, FBP1, CCL4L1, CCL4L2, IL24, OSM, PROK2, ARRB2, GBP1, LCP2, CCL3, FGR, ADORA2A, CCR1, FPR1, GPR65, ITGB2, CCL5, CD74, CCL7, SLC11A1, IRAK3, TNFRSF1B, CCL22, RAC2, CSF1R, HAVCR2, PTPN6, PLEK, HCLS1, NCKAP1L, SAMSN1, S100A12, P2RY13, CCL13, CD300A, GMFG, RASSF2	251	1610	16130	2.1554	0.000217592	1.85996e-06	0.000153831
GOTERM_BP_5	GO:0007229~integrin-mediated signaling pathway	13	0.0356487	8.95549e-08	FGR, PLEK, HCK, FERMT3, ITGB2, ITGAM, ITGAX, ITGB7, FCER1G, ADAM8, ADAMDEC1, TYROBP, SYK	251	106	16130	7.8813	0.000223415	1.89355e-06	0.000157948
GOTERM_BP_5	GO:0030099~myeloid cell differentiation	22	0.0603285	9.28598e-08	PTPN6, CCL3, LYN, HCLS1, MMP9, CCR1, SPI1, NCKAP1L, TLR4, GPR68, C1QC, BATF, CD86, LILRB3, LILRB4, RASSF2, IRF8, CA2, CLEC5A, SNX10, TYROBP, CSF1R	251	343	16130	4.12182	0.000231658	1.94693e-06	0.000163777
GOTERM_BP_5	GO:0019886~antigen processing and presentation of exogenous peptide antigen via MHC class II	12	0.0329065	1.76925e-07	AP1S2, HLA-DRB3, HLA-DRB4, IFI30, FCER1G, HLA-DPA1, CTSS, HLA-DMB, HLA-DMA, CD74, HLA-DQA1, HLA-DRA	251	92	16130	8.38212	0.000441332	3.67857e-06	0.000312043
GOTERM_BP_5	GO:0051223~regulation of protein transport	33	0.0904928	1.78535e-07	IL1R2, CCL3, FGR, ADORA2A, FFAR2, TNFSF14, TLR4, GPR68, CCL5, TLR8, CASP5, NOD2, RAC2, ITGAX, IL4R, FCN1, HLA-DRB4, IL1B, ADAM8, SRGN, SYK, CSF1R, HAVCR2, LYN, PTGER4, HCLS1, CAMP, RGS19, NLRP3, CLEC5A, LCP1, CD14, GBP1	251	746	16130	2.84273	0.000445345	3.68135e-06	0.000314882
GOTERM_BP_5	GO:0050866~negative regulation of cell activation	15	0.0411331	1.83202e-07	HAVCR2, PTPN6, LST1, LYN, ADORA2A, SAMSN1, CD74, CD84, LILRB2, CD300A, APOE, HMOX1, IL4R, HLA-DRB4, VSIG4	251	159	16130	6.06254	0.000456985	3.74662e-06	0.000323113
GOTERM_BP_5	GO:1903532~positive regulation of secretion by cell	21	0.0575863	1.94081e-07	HAVCR2, CCL3, FGR, PTGER4, ADORA2A, FFAR2, CAMP, GPR68, NLRP3, CASP5, NOD2, IL4R, FCN1, HLA-DRB4, IL1B, FCER1G, ADAM8, CLEC5A, CD14, SYK, CSF1R	251	327	16130	4.12698	0.000484116	3.93684e-06	0.000342301
GOTERM_BP_5	GO:0098542~defense response to other organism	26	0.0712973	2.14586e-07	FGR, ACP5, TLR4, TLR8, BATF, SLC11A1, DOCK2, NOD2, AP1S2, ITGAX, IL4R, FCER1G, SYK, HAVCR2, C5AR1, BST2, HCK, CAMP, NLRP3, S100A12, PLSCR1, CD86, PPBP, IRF8, TREM1, GBP1	251	494	16130	3.38226	0.00053525	4.31768e-06	0.000378466
GOTERM_BP_5	GO:0051222~positive regulation of protein transport	25	0.0685551	2.18271e-07	HAVCR2, CCL3, PTGER4, FGR, ADORA2A, CAMP, FFAR2, HCLS1, TNFSF14, TLR4, GPR68, NLRP3, CASP5, NOD2, RAC2, ITGAX, IL4R, FCN1, HLA-DRB4, IL1B, ADAM8, CLEC5A, CD14, CSF1R, SYK	251	460	16130	3.49255	0.000544437	4.35668e-06	0.000384964
GOTERM_BP_5	GO:0002526~acute inflammatory response	14	0.0383909	2.31034e-07	C3AR1, C5AR1, FFAR2, NLRP3, BTK, CD163, OSM, PLSCR1, ORM1, ALOX5AP, IL1B, FCER1G, SERPINA1, ADAM8	251	138	16130	6.51943	0.000576263	4.57482e-06	0.000407474
GOTERM_BP_5	GO:1903708~positive regulation of hemopoiesis	15	0.0411331	2.49223e-07	HCLS1, CCR1, NCKAP1L, GPR68, NLRP3, IL7R, CD74, BTK, LILRB2, CD86, IL4R, CA2, ADAM8, SASH3, SYK	251	163	16130	5.91377	0.000621618	4.89614e-06	0.000439554
GOTERM_BP_5	GO:0002822~regulation of adaptive immune response based on somatic recombination of immune receptors built from immunoglobulin superfamily domains	13	0.0356487	2.68304e-07	HAVCR2, SLC11A1, PTPN6, TNFSF13B, IL4R, FCER1G, IL1B, HLA-B, NLRP3, IL7R, WAS, SASH3, BTK	251	117	16130	7.14033	0.000669194	5.22981e-06	0.000473207
GOTERM_BP_5	GO:0002695~negative regulation of leukocyte activation	14	0.0383909	3.22504e-07	HAVCR2, PTPN6, LST1, LYN, ADORA2A, SAMSN1, CD74, CD84, LILRB2, CD300A, HMOX1, IL4R, HLA-DRB4, VSIG4	251	142	16130	6.33578	0.000804324	6.23756e-06	0.000568799
GOTERM_BP_5	GO:0008360~regulation of cell shape	14	0.0383909	4.11105e-07	EPB41L3, CCL3, CCL13, CORO1A, LST1, FGR, HCK, PLEKHO1, SH3KBP1, ITGB2, ARHGAP15, FGD3, CCL7, CSF1R	251	145	16130	6.2047	0.00102518	7.89002e-06	0.000725064
GOTERM_BP_5	GO:0016310~phosphorylation	65	0.178243	4.56751e-07	NRP1, AIF1, MMP9, SPINK1, TLR4, TLR8, BTK, NOD2, CXCR4, CCL3L1, APOE, IL1B, ADAM8, CSF2RA, SYK, MATK, IRAK2, C5AR1, PDXK, LYN, PTGER4, CAMP, FBP1, CCL4L1, CCL4L2, IL24, HCST, OSM, PROK2, CD86, ARRB2, NEK6, GBP1, LCP2, CCL3, FGR, ADORA2A, PFKFB3, CCR1, FPR1, HK2, ITGB2, CCL5, CD74, CCL7, IRAK3, SLC11A1, CCL22, TNFRSF1B, RAC2, HK3, RASAL3, CSF1R, HAVCR2, PTPN6, HCLS1, HCK, NCKAP1L, SAMSN1, S100A12,…	251	2229	16130	1.87398	0.00113894	8.69915e-06	0.000805569
GOTERM_BP_5	GO:0045621~positive regulation of lymphocyte differentiation	11	0.0301643	4.78207e-07	LILRB2, CD86, IL4R, NCKAP1L, NLRP3, ADAM8, IL7R, CD74, SASH3, SYK, BTK	251	81	16130	8.72707	0.00119242	9.0388e-06	0.000843412
GOTERM_BP_5	GO:0070201~regulation of establishment of protein localization	34	0.093235	4.82486e-07	BID, IL1R2, CCL3, FGR, ADORA2A, FFAR2, TNFSF14, TLR4, GPR68, CCL5, TLR8, CASP5, NOD2, RAC2, ITGAX, IL4R, FCN1, HLA-DRB4, IL1B, ADAM8, SRGN, SYK, CSF1R, HAVCR2, LYN, PTGER4, HCLS1, CAMP, RGS19, NLRP3, CLEC5A, LCP1, CD14, GBP1	251	820	16130	2.66456	0.00120308	9.05111e-06	0.000850958
GOTERM_BP_5	GO:1904951~positive regulation of establishment of protein localization	26	0.0712973	5.02689e-07	BID, CCL3, FGR, ADORA2A, FFAR2, TNFSF14, TLR4, GPR68, CASP5, NOD2, RAC2, ITGAX, IL4R, FCN1, HLA-DRB4, IL1B, ADAM8, SYK, CSF1R, HAVCR2, PTGER4, HCLS1, CAMP, NLRP3, CLEC5A, CD14	251	517	16130	3.23179	0.00125342	9.35973e-06	0.00088659
GOTERM_BP_5	GO:0032729~positive regulation of interferon-gamma production	10	0.0274221	6.70678e-07	HAVCR2, SLC11A1, PDE4B, IRF8, IL1B, TLR4, HLA-DPA1, CD14, SASH3, TLR8	251	65	16130	9.88661	0.00167194	1.23951e-05	0.00118287
GOTERM_BP_5	GO:0051047~positive regulation of secretion	21	0.0575863	7.19721e-07	HAVCR2, CCL3, FGR, PTGER4, ADORA2A, FFAR2, CAMP, GPR68, NLRP3, CASP5, NOD2, IL4R, FCN1, HLA-DRB4, IL1B, FCER1G, ADAM8, CLEC5A, CD14, SYK, CSF1R	251	355	16130	3.80147	0.00179409	1.32036e-05	0.00126937
GOTERM_BP_5	GO:0031348~negative regulation of defense response	14	0.0383909	8.21928e-07	HAVCR2, IL1R2, PTGER4, ADORA2A, ACP5, HLA-B, NLRP3, IRAK3, TNFAIP6, TNFRSF1B, ARRB2, APOE, HLA-DRB4, SERPINB4	251	154	16130	5.84209	0.00204861	1.49686e-05	0.00144963
GOTERM_BP_5	GO:0006915~apoptotic process	54	0.148079	1.15107e-06	STEAP3, NRP1, AIF1, MMP9, LY86, SPI1, TNFSF14, TLR4, BTK, CASP5, NOD2, CXCR4, APOE, HMOX1, IL1B, ADAM8, C5AR1, LYN, LY96, IL24, NLRP3, OSM, EPB41L3, PROK2, ARRB2, SH3KBP1, G0S2, CLEC5A, NEK6, BID, CCL3, ADORA2A, HK2, GPR65, ITGB2, CCL5, CD74, TNFRSF1B, FCER1G, FGD3, SRGN, ACSL5, CSF1R, PTPN6, HCK, HCLS1, NCKAP1L, DOCK8, PLSCR1, CORO1A, RASSF2, CYFIP2, DRAM1, CD14	251	1747	16130	1.98638	0.0028678	2.08108e-05	0.00203013
GOTERM_BP_5	GO:0002761~regulation of myeloid leukocyte differentiation	12	0.0329065	1.43747e-06	CCL3, LYN, CCR1, HCLS1, LILRB3, RASSF2, LILRB4, TLR4, GPR68, CA2, C1QC, TYROBP	251	113	16130	6.82438	0.00358007	2.58018e-05	0.00253524
GOTERM_BP_5	GO:0046631~alpha-beta T cell activation	12	0.0329065	1.56947e-06	BATF, DOCK2, CD86, PTGER4, ADORA2A, CD300A, IL4R, RASAL3, NCKAP1L, NLRP3, SASH3, SYK	251	114	16130	6.76452	0.00390818	2.79699e-05	0.00276805
GOTERM_BP_5	GO:0070555~response to interleukin-1	12	0.0329065	1.56947e-06	IRAK2, IL1R2, IRAK3, CCL13, CCL22, CCL3, CCL3L1, CAMP, CCL4L1, CCL4L2, CCL5, CCL7	251	114	16130	6.76452	0.00390818	2.79699e-05	0.00276805
GOTERM_BP_5	GO:0045637~regulation of myeloid cell differentiation	15	0.0411331	1.70211e-06	CCL3, LYN, HCLS1, CCR1, SPI1, NCKAP1L, TLR4, GPR68, C1QC, LILRB3, LILRB4, RASSF2, CSF3R, CA2, TYROBP	251	191	16130	5.04683	0.00423776	3.01185e-05	0.00300197
GOTERM_BP_5	GO:0002706~regulation of lymphocyte mediated immunity	12	0.0329065	1.86579e-06	HAVCR2, PTPN6, ARRB2, FCER1G, IL1B, SERPINB4, HLA-B, NLRP3, IL7R, WAS, SASH3, BTK	251	116	16130	6.64789	0.00464433	3.27822e-05	0.00329065
GOTERM_BP_5	GO:0002673~regulation of acute inflammatory response	10	0.0274221	2.05409e-06	OSM, C3AR1, C5AR1, ALOX5AP, FFAR2, FCER1G, IL1B, NLRP3, ADAM8, BTK	251	74	16130	8.68418	0.00511184	3.58382e-05	0.00362274
GOTERM_BP_5	GO:2000403~positive regulation of lymphocyte migration	7	0.0191954	2.31735e-06	CCL3, AIF1, CCL4L1, TNFSF14, CCL5, ADAM8, CCL7	251	26	16130	17.3016	0.0057651	4.01505e-05	0.00408703
GOTERM_BP_5	GO:0032611~interleukin-1 beta production	9	0.0246798	2.55365e-06	CASP5, NOD2, CCL3, GBP5, ARRB2, ACP5, IL1B, TLR4, NLRP3	251	57	16130	10.1468	0.0063511	4.39394e-05	0.00450378
GOTERM_BP_5	GO:0032649~regulation of interferon-gamma production	11	0.0301643	2.57753e-06	HAVCR2, SLC11A1, PDE4B, IRF8, HLA-DRB4, IL1B, TLR4, HLA-DPA1, CD14, SASH3, TLR8	251	97	16130	7.28755	0.00641031	4.40466e-05	0.0045459
GOTERM_BP_5	GO:0002675~positive regulation of acute inflammatory response	7	0.0191954	2.94097e-06	OSM, ALOX5AP, FFAR2, FCER1G, IL1B, ADAM8, BTK	251	27	16130	16.6608	0.00731089	4.99154e-05	0.00518688
GOTERM_BP_5	GO:0051250~negative regulation of lymphocyte activation	12	0.0329065	3.06962e-06	HAVCR2, PTPN6, LILRB2, LST1, LYN, ADORA2A, CD300A, IL4R, HLA-DRB4, VSIG4, SAMSN1, CD74	251	122	16130	6.32095	0.00762946	5.17467e-05	0.00541375
GOTERM_BP_5	GO:0031399~regulation of protein modification process	51	0.139852	3.2814e-06	NRP1, AIF1, MMP9, SPI1, SPINK1, TLR4, TLR8, NOD2, CXCR4, APOE, CCL3L1, IL1B, ADAM8, SYK, IRAK2, C5AR1, LYN, CAMP, CCL4L1, CCL4L2, IL24, OSM, PROK2, ARRB2, GBP1, LCP2, CCL3, FGR, ADORA2A, CCR1, FPR1, ITGB2, CCL5, CD74, CCL7, SLC11A1, IRAK3, TNFRSF1B, CCL22, RAC2, CSF1R, HAVCR2, PTPN6, HCLS1, NCKAP1L, SAMSN1, S100A12, CCL13, CD300A, GMFG, RASSF2	251	1664	16130	1.9696	0.00815369	5.49456e-05	0.00578726
GOTERM_BP_5	GO:0032760~positive regulation of tumor necrosis factor production	9	0.0246798	3.33661e-06	HAVCR2, CYBB, NOD2, CCL3, LY96, FCER1G, TLR4, CD14, SASH3	251	59	16130	9.80282	0.0082903	5.54975e-05	0.00588462
GOTERM_BP_5	GO:0050864~regulation of B cell activation	12	0.0329065	4.54564e-06	PTPN6, NOD2, TNFSF13B, LYN, CD300A, NCKAP1L, TLR4, SAMSN1, CD74, SASH3, SYK, BTK	251	127	16130	6.07209	0.0112773	7.51058e-05	0.00801686
GOTERM_BP_5	GO:0031294~lymphocyte costimulation	10	0.0274221	4.8904e-06	PTPN6, CD86, TNFSF13B, LYN, HLA-DRB3, HLA-DRB4, TNFSF14, HLA-DPA1, HLA-DQA1, HLA-DRA	251	82	16130	7.83694	0.0121274	8.02703e-05	0.00862486
GOTERM_BP_5	GO:0032652~regulation of interleukin-1 production	9	0.0246798	5.52461e-06	HAVCR2, CASP5, IL1R2, NOD2, CCL3, ARRB2, ACP5, TLR4, NLRP3	251	63	16130	9.18042	0.0136894	9.0087e-05	0.00974332
GOTERM_BP_5	GO:0034122~negative regulation of toll-like receptor signaling pathway	7	0.0191954	5.67391e-06	IRAK3, ARRB2, LYN, LY96, PIK3AP1, TLR4, CD14	251	30	16130	14.9947	0.0140567	9.19207e-05	0.0100066
GOTERM_BP_5	GO:0002431~Fc receptor mediated stimulatory signaling pathway	12	0.0329065	5.70168e-06	LYN, FGR, FCGR1A, HCK, PLCG2, MYO1G, CYFIP2, FCER1G, NCKAP1L, FCGR2A, WAS, SYK	251	130	16130	5.93196	0.014125	9.17746e-05	0.0100556
GOTERM_BP_5	GO:0032675~regulation of interleukin-6 production	11	0.0301643	5.77933e-06	HAVCR2, IRAK3, ORM1, LILRB2, NOD2, ARRB2, FCER1G, NCKAP1L, IL1B, TLR4, HLA-B	251	106	16130	6.6688	0.014316	9.24282e-05	0.0101925
GOTERM_BP_5	GO:0051247~positive regulation of protein metabolic process	47	0.128884	5.95094e-06	BID, CCL3, NRP1, AIF1, MMP9, CCR1, FPR1, TLR4, CCL5, CD74, TLR8, CCL7, SLC11A1, TNFRSF1B, CCL22, NOD2, CXCR4, CCL3L1, APOE, HMOX1, IL1B, ADAM8, LTB, CSF1R, SYK, HAVCR2, IRAK2, C5AR1, LYN, CAMP, HCLS1, CCL4L1, NCKAP1L, CCL4L2, IL24, NLRP3, S100A12, OSM, PROK2, CYBB, CCL13, CD86, ARRB2, CD300A, RASSF2, CYFIP2, LCP2	251	1508	16130	2.00289	0.014738	9.45664e-05	0.0104952
GOTERM_BP_5	GO:0051246~regulation of protein metabolic process	67	0.183728	6.56451e-06	NRP1, AIF1, MMP9, SPI1, SPINK1, TNFSF14, TLR4, TLR8, NOD2, CXCR4, CCL3L1, APOE, HMOX1, IL1B, SERPINA1, ADAM8, LTB, SYK, IRAK2, CTSZ, C5AR1, LYN, BST2, CAMP, CCL4L1, CCL4L2, IL24, NLRP3, OSM, PROK2, CD86, ARRB2, SERPINB7, SERPINB4, GBP1, LCP2, BID, IL1R2, C3AR1, CCL3, FGR, ADORA2A, CCR1, FPR1, ITGB2, CCL5, CD74, CCL7, IRAK3, SLC11A1, TNFRSF1B, CCL22, RAC2, CSF1R, HAVCR2, PTPN6, HCLS1, NCKAP1L, SAM…	251	2512	16130	1.71402	0.0162451	0.000103656	0.0115772
GOTERM_BP_5	GO:0007596~blood coagulation	19	0.0521019	6.76562e-06	PTPN6, NFE2, PLEK, LYN, ADORA2A, FERMT3, TLR4, DOCK8, WAS, PLSCR1, RAC2, ARRB2, APOE, PLCG2, SH2B3, FCER1G, SERPINA1, SYK, LCP2	251	342	16130	3.57016	0.0167386	0.00010616	0.0119319
GOTERM_BP_5	GO:0030168~platelet activation	13	0.0356487	7.98552e-06	PTPN6, PLSCR1, RAC2, PLEK, ARRB2, LYN, APOE, FERMT3, PLCG2, FCER1G, TLR4, SYK, LCP2	251	161	16130	5.18893	0.0197268	0.000124517	0.0140831
GOTERM_BP_5	GO:1902106~negative regulation of leukocyte differentiation	10	0.0274221	8.79543e-06	CCL3, LYN, IL4R, LILRB3, LILRB4, TLR4, GPR68, C1QC, CD74, TMEM176A	251	88	16130	7.30261	0.0217057	0.000136293	0.0155114
GOTERM_BP_5	GO:0050764~regulation of phagocytosis	9	0.0246798	8.82068e-06	SLC11A1, DOCK2, FGR, CD300A, HCK, FCER1G, NCKAP1L, IL1B, SYK	251	67	16130	8.63234	0.0217673	0.000135841	0.0155559
GOTERM_BP_5	GO:0002286~T cell activation involved in immune response	10	0.0274221	9.65425e-06	HAVCR2, BATF, SLC11A1, CD86, PTGER4, IL4R, FCER1G, HLA-DMB, NLRP3, LCP1	251	89	16130	7.22056	0.0237997	0.000147765	0.0170258
GOTERM_BP_5	GO:0002705~positive regulation of leukocyte mediated immunity	10	0.0274221	9.65425e-06	NOD2, FGR, IL4R, FCER1G, IL1B, HLA-B, NLRP3, SASH3, SYK, BTK	251	89	16130	7.22056	0.0237997	0.000147765	0.0170258
GOTERM_BP_5	GO:0002720~positive regulation of cytokine production involved in immune response	7	0.0191954	1.01793e-05	NOD2, FFAR2, FCER1G, TLR4, NLRP3, CD74, SASH3	251	33	16130	13.6315	0.0250777	0.000154851	0.0179518
GOTERM_BP_5	GO:0045619~regulation of lymphocyte differentiation	12	0.0329065	1.16101e-05	PTPN6, LILRB2, CD86, IL4R, NCKAP1L, NLRP3, ADAM8, IL7R, CD74, SASH3, SYK, BTK	251	140	16130	5.50825	0.028552	0.000175545	0.0204749
GOTERM_BP_5	GO:0032722~positive regulation of chemokine production	8	0.0219376	1.45819e-05	HAVCR2, IL4R, HMOX1, FFAR2, IL1B, TLR4, CD74, CSF1R	251	52	16130	9.88661	0.0357282	0.000219145	0.025715
GOTERM_BP_5	GO:0071396~cellular response to lipid	23	0.0630707	1.49378e-05	HAVCR2, IRAK2, CCL3, LYN, LY96, FFAR2, LY86, CAMP, TNC, HCK, TLR4, IL24, NLRP3, CCL5, LILRB2, TNFRSF1B, CD86, ARRB2, CXCL16, PDE4B, IRF8, IL1B, CD14	251	509	16130	2.90383	0.0365842	0.00022315	0.0263426
GOTERM_BP_5	GO:0031401~positive regulation of protein modification process	38	0.104204	1.5586e-05	CCL3, NRP1, AIF1, MMP9, CCR1, FPR1, TLR4, CCL5, CD74, CCL7, SLC11A1, TNFRSF1B, CCL22, NOD2, CXCR4, CCL3L1, IL1B, ADAM8, CSF1R, SYK, HAVCR2, IRAK2, C5AR1, LYN, CAMP, HCLS1, CCL4L1, NCKAP1L, CCL4L2, IL24, S100A12, OSM, PROK2, CCL13, ARRB2, CD300A, RASSF2, LCP2	251	1143	16130	2.13648	0.0381409	0.000231445	0.0274854
GOTERM_BP_5	GO:0034612~response to tumor necrosis factor	16	0.0438753	1.55925e-05	CCL3, CAMP, TNFSF14, CCL4L1, CCL4L2, CCL5, CCL7, CCL22, TNFRSF1B, CCL13, IL18BP, TNFSF13B, CCL3L1, CXCL16, LTB, CD14	251	263	16130	3.90953	0.0381565	0.000230172	0.0274969
GOTERM_BP_5	GO:0015031~protein transport	53	0.145337	1.57585e-05	STEAP3, TNFSF14, TLR4, TLR8, CASP5, NOD2, AP1S2, APOE, IL4R, IL1B, ADAM8, SYK, GBP5, PTGER4, LYN, CAMP, RFTN1, NLRP3, TNFSF13B, ARRB2, TREM1, CLEC5A, LCP1, SNX10, GBP1, LCP2, BID, IL1R2, CCL3, FGR, ADORA2A, FFAR2, GPR68, CCL5, CD74, SLC11A1, RILPL2, ITGAX, RAC2, FCN1, HLA-DRB4, SCG5, STX11, SRGN, CSF1R, HAVCR2, PLEK, HCLS1, RGS19, S100A12, RAB31, SLC15A3, CD14	251	1860	16130	1.83115	0.0385548	0.000231254	0.0277896
GOTERM_BP_5	GO:0002430~complement receptor mediated signaling pathway	5	0.013711	1.70667e-05	C3AR1, C5AR1, FPR1, FPR3, FPR2	251	11	16130	29.2104	0.0416879	0.000248985	0.0300963
GOTERM_BP_5	GO:0055082~cellular chemical homeostasis	28	0.0767817	1.72629e-05	C3AR1, CCL3, AQP9, CCR1, GPR65, HK2, FPR1, FPR3, GPR68, FPR2, CCL5, CCL7, SLC11A1, CXCR4, APOE, HMOX1, HK3, HLA-DRB4, PTPN6, TBXAS1, C5AR1, LYN, PTGER4, PROK2, CORO1A, CCL13, PLCG2, CA2	251	713	16130	2.52365	0.0421569	0.000250383	0.0304422
GOTERM_BP_5	GO:0030217~T cell differentiation	14	0.0383909	1.82699e-05	PTGER4, NCKAP1L, NLRP3, IL7R, CD74, BATF, LILRB2, DOCK2, CD86, IL4R, FCER1G, ADAM8, SASH3, SYK	251	204	16130	4.4102	0.0445605	0.000263456	0.0322178
GOTERM_BP_5	GO:0001776~leukocyte homeostasis	9	0.0246798	2.26185e-05	GAPT, CORO1A, TNFSF13B, LYN, PDE4B, FCER1G, NCKAP1L, TNFSF14, CD74	251	76	16130	7.61009	0.0548709	0.000324279	0.0398847
GOTERM_BP_5	GO:0002507~tolerance induction	6	0.0164532	2.3012e-05	HAVCR2, IRAK3, LILRB2, CD86, LYN, HLA-B	251	23	16130	16.7642	0.0557983	0.000328035	0.0405785
GOTERM_BP_5	GO:0071622~regulation of granulocyte chemotaxis	7	0.0191954	2.37796e-05	C3AR1, C5AR1, RAC2, MPP1, NCKAP1L, CCL5, CD74	251	38	16130	11.8379	0.0576051	0.00033705	0.0419318
GOTERM_BP_5	GO:0038096~Fc-gamma receptor signaling pathway involved in phagocytosis	11	0.0301643	2.85622e-05	LYN, FGR, FCGR1A, HCK, PLCG2, MYO1G, CYFIP2, NCKAP1L, FCGR2A, WAS, SYK	251	127	16130	5.56608	0.0687838	0.000402539	0.0503633
GOTERM_BP_5	GO:0002433~immune response-regulating cell surface receptor signaling pathway involved in phagocytosis	11	0.0301643	2.85622e-05	LYN, FGR, FCGR1A, HCK, PLCG2, MYO1G, CYFIP2, NCKAP1L, FCGR2A, WAS, SYK	251	127	16130	5.56608	0.0687838	0.000402539	0.0503633
GOTERM_BP_5	GO:0042119~neutrophil activation	6	0.0164532	2.87018e-05	PPBP, CD300A, FCER1G, CCL5, SYK, TYROBP	251	24	16130	16.0657	0.0691081	0.000402234	0.0506094
GOTERM_BP_5	GO:0002456~T cell mediated immunity	9	0.0246798	3.00694e-05	SLC11A1, MYO1G, IL1B, HLA-B, NLRP3, RFTN1, IL7R, WAS, SASH3	251	79	16130	7.3211	0.072279	0.000419042	0.0530202
GOTERM_BP_5	GO:0050701~interleukin-1 secretion	7	0.0191954	3.22168e-05	CASP5, IL1R2, NOD2, CCL3, GBP5, TLR4, NLRP3	251	40	16130	11.246	0.0772364	0.000446468	0.0568056
GOTERM_BP_5	GO:1902624~positive regulation of neutrophil migration	6	0.0164532	3.54258e-05	C3AR1, C5AR1, RAC2, NCKAP1L, ADAM8, CD74	251	25	16130	15.4231	0.0845953	0.000488218	0.0624622
GOTERM_BP_5	GO:0002503~peptide antigen assembly with MHC class II protein complex	4	0.0109688	3.59532e-05	HLA-DRB4, HLA-DMB, HLA-DMA, HLA-DRA	251	5	16130	51.4104	0.085799	0.000492762	0.0633917
GOTERM_BP_5	GO:0042108~positive regulation of cytokine biosynthetic process	8	0.0219376	4.22388e-05	CYBB, CD86, HMOX1, IL1B, TLR4, LTB, TLR8, SYK	251	61	16130	8.42793	0.100025	0.000575725	0.0744705
GOTERM_BP_5	GO:0090022~regulation of neutrophil chemotaxis	6	0.0164532	4.33088e-05	C3AR1, C5AR1, RAC2, MPP1, NCKAP1L, CD74	251	26	16130	14.8299	0.102424	0.000587098	0.0763563
GOTERM_BP_5	GO:0032268~regulation of cellular protein metabolic process	61	0.167275	4.483e-05	NRP1, AIF1, MMP9, SPI1, SPINK1, TNFSF14, TLR4, TLR8, NOD2, CXCR4, CCL3L1, APOE, IL1B, SERPINA1, ADAM8, SYK, IRAK2, C5AR1, LYN, BST2, CAMP, CCL4L1, CCL4L2, IL24, NLRP3, OSM, PROK2, ARRB2, SERPINB7, SERPINB4, GBP1, LCP2, BID, IL1R2, CCL3, FGR, ADORA2A, CCR1, FPR1, ITGB2, CCL5, CD74, CCL7, IRAK3, SLC11A1, TNFRSF1B, CCL22, RAC2, CSF1R, HAVCR2, PTPN6, HCLS1, NCKAP1L, SAMSN1, S100A12, CCL13, CD300A, GM…	251	2346	16130	1.67095	0.105825	0.00060443	0.0790372
GOTERM_BP_5	GO:0042100~B cell proliferation	9	0.0246798	5.57184e-05	GAPT, TNFSF13B, LYN, CD300A, NCKAP1L, TLR4, IL7R, CD74, SASH3	251	86	16130	6.72519	0.12979	0.000747147	0.0982251
GOTERM_BP_5	GO:0032757~positive regulation of interleukin-8 production	7	0.0191954	5.62586e-05	NOD2, FFAR2, CAMP, FCN1, IL1B, TLR4, TLR8	251	44	16130	10.2237	0.130963	0.000750356	0.099177
GOTERM_BP_5	GO:0050672~negative regulation of lymphocyte proliferation	8	0.0219376	6.39506e-05	HAVCR2, PTPN6, LILRB2, LST1, LYN, CD300A, HLA-DRB4, VSIG4	251	65	16130	7.90929	0.147483	0.000848373	0.11273
GOTERM_BP_5	GO:0032945~negative regulation of mononuclear cell proliferation	8	0.0219376	6.39506e-05	HAVCR2, PTPN6, LILRB2, LST1, LYN, CD300A, HLA-DRB4, VSIG4	251	65	16130	7.90929	0.147483	0.000848373	0.11273
GOTERM_BP_5	GO:0002830~positive regulation of type 2 immune response	5	0.013711	6.72238e-05	CD86, NOD2, IL4R, NLRP3, CD74	251	15	16130	21.421	0.154417	0.000887062	0.118496
GOTERM_BP_5	GO:0042590~antigen processing and presentation of exogenous peptide antigen via MHC class I	8	0.0219376	7.0604e-05	CYBB, NCF2, FCGR1A, NCF4, IFI30, FCER1G, HLA-B, HLA-F	251	66	16130	7.78945	0.161519	0.000926745	0.124451
GOTERM_BP_5	GO:0050868~negative regulation of T cell activation	9	0.0246798	7.12638e-05	HAVCR2, PTPN6, LILRB2, ADORA2A, CD300A, IL4R, HLA-DRB4, VSIG4, CD74	251	89	16130	6.4985	0.162898	0.000930506	0.125614
GOTERM_BP_5	GO:0032270~positive regulation of cellular protein metabolic process	42	0.115173	7.2938e-05	BID, CCL3, NRP1, AIF1, MMP9, CCR1, FPR1, TLR4, CCL5, CD74, CCL7, SLC11A1, TNFRSF1B, CCL22, NOD2, CXCR4, CCL3L1, APOE, IL1B, ADAM8, CSF1R, SYK, HAVCR2, IRAK2, C5AR1, LYN, CAMP, HCLS1, CCL4L1, NCKAP1L, CCL4L2, IL24, NLRP3, S100A12, OSM, PROK2, CCL13, ARRB2, CD300A, RASSF2, CYFIP2, LCP2	251	1420	16130	1.90074	0.166388	0.0009474	0.128563
GOTERM_BP_5	GO:0030100~regulation of endocytosis	13	0.0356487	7.58019e-05	SLC11A1, DOCK2, ARRB2, FGR, CD300A, HCK, PLCG2, APOC1, FCER1G, NCKAP1L, IL1B, CD14, SYK	251	202	16130	4.13573	0.172324	0.000979483	0.133608
GOTERM_BP_5	GO:0060627~regulation of vesicle-mediated transport	20	0.0548441	7.68255e-05	NRP1, FGR, LYN, HCK, APOC1, NCKAP1L, CD84, SLC11A1, DOCK2, CORO1A, RAC2, ARRB2, CD300A, HMOX1, IL4R, PLCG2, IL1B, FCER1G, CD14, SYK	251	449	16130	2.86249	0.174435	0.00098759	0.135411
GOTERM_BP_5	GO:0010543~regulation of platelet activation	6	0.0164532	8.91954e-05	PLEK, LYN, APOE, FCER1G, TLR4, SYK	251	30	16130	12.8526	0.199527	0.00114064	0.157197
GOTERM_BP_5	GO:0070664~negative regulation of leukocyte proliferation	8	0.0219376	9.40318e-05	HAVCR2, PTPN6, LILRB2, LST1, LYN, CD300A, HLA-DRB4, VSIG4	251	69	16130	7.45078	0.209129	0.00119633	0.165714
GOTERM_BP_5	GO:0009615~response to virus	16	0.0438753	0.000106984	FGR, BST2, HCK, CCL4L1, NLRP3, CCL5, TLR8, IRAK3, PLSCR1, DOCK2, CCL22, CD86, AP1S2, ITGAX, CXCR4, GBP1	251	311	16130	3.30613	0.234281	0.00135411	0.188521
GOTERM_BP_5	GO:0032642~regulation of chemokine production	8	0.0219376	0.000112903	HAVCR2, IL4R, HMOX1, FFAR2, IL1B, TLR4, CD74, CSF1R	251	71	16130	7.2409	0.245507	0.00142176	0.198941
GOTERM_BP_5	GO:0002702~positive regulation of production of molecular mediator of immune response	8	0.0219376	0.000112903	NOD2, IL4R, FFAR2, FCER1G, TLR4, NLRP3, CD74, SASH3	251	71	16130	7.2409	0.245507	0.00142176	0.198941
GOTERM_BP_5	GO:0002643~regulation of tolerance induction	5	0.013711	0.000114383	HAVCR2, IRAK3, LILRB2, CD86, HLA-B	251	17	16130	18.9009	0.248287	0.00143315	0.201545
GOTERM_BP_5	GO:0002762~negative regulation of myeloid leukocyte differentiation	7	0.0191954	0.00011719	CCL3, LYN, LILRB3, LILRB4, TLR4, GPR68, C1QC	251	50	16130	8.99681	0.253535	0.00146096	0.206487
GOTERM_BP_5	GO:1903038~negative regulation of leukocyte cell-cell adhesion	9	0.0246798	0.00012192	HAVCR2, PTPN6, LILRB2, ADORA2A, CD300A, IL4R, HLA-DRB4, VSIG4, CD74	251	96	16130	6.02465	0.262293	0.00151233	0.214812
GOTERM_BP_5	GO:2000503~positive regulation of natural killer cell chemotaxis	4	0.0109688	0.000122967	CCL3, CCL4L1, CCL5, CCL7	251	7	16130	36.7217	0.264218	0.00151776	0.216655
GOTERM_BP_5	GO:0006873~cellular ion homeostasis	23	0.0630707	0.000128267	PTPN6, C3AR1, CCL3, C5AR1, TBXAS1, LYN, PTGER4, CCR1, FPR1, GPR65, FPR3, FPR2, CCL5, CCL7, SLC11A1, PROK2, CORO1A, CCL13, CXCR4, APOE, HMOX1, PLCG2, CA2	251	588	16130	2.51369	0.273885	0.00157535	0.225984
GOTERM_BP_5	GO:0032655~regulation of interleukin-12 production	7	0.0191954	0.000131111	IRAK3, ARRB2, IRF8, ACP5, TLR4, HLA-B, LTB	251	51	16130	8.8204	0.279019	0.00160235	0.230988
GOTERM_BP_5	GO:0034121~regulation of toll-like receptor signaling pathway	7	0.0191954	0.000131111	IRAK3, ARRB2, LYN, LY96, PIK3AP1, TLR4, CD14	251	51	16130	8.8204	0.279019	0.00160235	0.230988
GOTERM_BP_5	GO:0032663~regulation of interleukin-2 production	7	0.0191954	0.00014631	HAVCR2, CD86, PDE4B, IL1B, VSIG4, SASH3, GBP1	251	52	16130	8.65078	0.305852	0.00177925	0.257733
GOTERM_BP_5	GO:0002824~positive regulation of adaptive immune response based on somatic recombination of immune receptors built from immunoglobulin superfamily domains	8	0.0219376	0.000159889	SLC11A1, TNFSF13B, FCER1G, IL1B, HLA-B, NLRP3, SASH3, BTK	251	75	16130	6.85471	0.328979	0.0019348	0.281622
GOTERM_BP_5	GO:0002707~negative regulation of lymphocyte mediated immunity	6	0.0164532	0.000165581	HAVCR2, PTPN6, ARRB2, SERPINB4, HLA-B, IL7R	251	34	16130	11.3405	0.338443	0.00199395	0.291634
GOTERM_BP_5	GO:0002888~positive regulation of myeloid leukocyte mediated immunity	5	0.013711	0.00018179	FGR, IL4R, FCER1G, SYK, BTK	251	19	16130	16.9113	0.364668	0.00217843	0.320139
GOTERM_BP_5	GO:0007249~I-kappaB kinase/NF-kappaB signaling	14	0.0383909	0.0001922	IRAK2, BST2, LY96, TNFSF14, TLR4, NLRP3, TLR8, BTK, S100A12, NOD2, HMOX1, IL1B, CD14, NEK6	251	257	16130	3.50071	0.38096	0.00229204	0.338443
GOTERM_BP_5	GO:0051345~positive regulation of hydrolase activity	30	0.0822662	0.00020936	BID, CCL3, GPR65, CYTH4, ARHGAP15, CCL5, CCL7, DOCK2, CCL22, CCL3L1, RASAL3, DOCK10, CSF2RA, FGD3, ARHGAP9, C5AR1, PLEK, RGS19, NCKAP1L, CCL4L1, CCL4L2, DOCK8, NLRP3, ARHGAP25, ARHGAP30, PLSCR1, CCL13, ADAP2, CD300A, CYFIP2	251	917	16130	2.10239	0.40691	0.00248457	0.368607
GOTERM_BP_5	GO:0002821~positive regulation of adaptive immune response	8	0.0219376	0.00022158	SLC11A1, TNFSF13B, FCER1G, IL1B, HLA-B, NLRP3, SASH3, BTK	251	79	16130	6.50764	0.424723	0.00261697	0.390082
GOTERM_BP_5	GO:0042107~cytokine metabolic process	9	0.0246798	0.000227507	CYBB, CD86, HMOX1, IL1B, TLR4, TREM1, LTB, TLR8, SYK	251	105	16130	5.50825	0.43317	0.00267423	0.400497
GOTERM_BP_5	GO:0051092~positive regulation of NF-kappaB transcription factor activity	10	0.0274221	0.000229113	IRAK2, IRAK3, NOD2, IL1B, TLR4, ITGB2, NLRP3, ADAM8, BTK, S100A12	251	133	16130	4.8318	0.435436	0.00268045	0.403318
GOTERM_BP_5	GO:0050801~ion homeostasis	25	0.0685551	0.000233816	STEAP3, C3AR1, PTPN6, CCL3, C5AR1, TBXAS1, PTGER4, LYN, ADORA2A, CCR1, FPR1, GPR65, FPR3, FPR2, CCL5, CCL7, SLC11A1, PROK2, CCL13, CORO1A, CXCR4, APOE, HMOX1, PLCG2, CA2	251	699	16130	2.29839	0.442024	0.00272264	0.411581
GOTERM_BP_5	GO:0043549~regulation of kinase activity	27	0.0740395	0.000235851	FGR, ADORA2A, FPR1, TLR4, CCL5, CD74, SLC11A1, IRAK3, NOD2, RAC2, CXCR4, APOE, IL1B, ADAM8, SYK, CSF1R, IRAK2, PTPN6, C5AR1, LYN, NCKAP1L, S100A12, PROK2, GMFG, CD300A, RASSF2, LCP2	251	788	16130	2.2019	0.44485	0.00273355	0.415156
GOTERM_BP_5	GO:0032732~positive regulation of interleukin-1 production	6	0.0164532	0.000249755	HAVCR2, CASP5, NOD2, CCL3, TLR4, NLRP3	251	37	16130	10.421	0.463783	0.0028811	0.439579
GOTERM_BP_5	GO:0042742~defense response to bacterium	14	0.0383909	0.000270614	HAVCR2, C5AR1, FGR, CAMP, ACP5, TLR4, S100A12, SLC11A1, NOD2, PPBP, IRF8, FCER1G, TREM1, SYK	251	266	16130	3.38226	0.490982	0.00310702	0.476209
GOTERM_BP_5	GO:1903707~negative regulation of hemopoiesis	10	0.0274221	0.000270722	CCL3, LYN, IL4R, LILRB3, LILRB4, TLR4, GPR68, C1QC, CD74, TMEM176A	251	136	16130	4.72522	0.49112	0.00309402	0.476399
GOTERM_BP_5	GO:1901623~regulation of lymphocyte chemotaxis	5	0.013711	0.000273945	CCL3, CCL4L1, TNFSF14, CCL5, CCL7	251	21	16130	15.3007	0.495197	0.00311654	0.482059
GOTERM_BP_5	GO:0050728~negative regulation of inflammatory response	9	0.0246798	0.000312874	IL1R2, TNFAIP6, TNFRSF1B, PTGER4, ADORA2A, APOE, HLA-DRB4, ACP5, NLRP3	251	110	16130	5.25788	0.541935	0.00354254	0.550383
GOTERM_BP_5	GO:0032715~negative regulation of interleukin-6 production	6	0.0164532	0.000321677	HAVCR2, IRAK3, ORM1, ARRB2, NCKAP1L, TLR4	251	39	16130	9.88661	0.551889	0.0036256	0.565827
GOTERM_BP_5	GO:0032677~regulation of interleukin-8 production	7	0.0191954	0.000324512	NOD2, FFAR2, CAMP, FCN1, IL1B, TLR4, TLR8	251	60	16130	7.49734	0.555048	0.00364105	0.5708
GOTERM_BP_5	GO:0090025~regulation of monocyte chemotaxis	5	0.013711	0.000330769	LYN, AIF1, CCR1, PLA2G7, CCL5	251	22	16130	14.6052	0.561943	0.00369453	0.581776
GOTERM_BP_5	GO:0061082~myeloid leukocyte cytokine production	5	0.013711	0.000330769	IRAK3, HMOX1, FCER1G, TLR4, CD74	251	22	16130	14.6052	0.561943	0.00369453	0.581776
GOTERM_BP_5	GO:0090023~positive regulation of neutrophil chemotaxis	5	0.013711	0.000330769	C3AR1, C5AR1, RAC2, NCKAP1L, CD74	251	22	16130	14.6052	0.561943	0.00369453	0.581776
GOTERM_BP_5	GO:0019724~B cell mediated immunity	11	0.0301643	0.00037302	GAPT, BATF, PTPN6, C1QB, IL4R, HLA-DRB4, FCER1G, C1QC, CD74, TLR8, BTK	251	173	16130	4.08608	0.605785	0.004147	0.655859
GOTERM_BP_5	GO:0045807~positive regulation of endocytosis	9	0.0246798	0.000375557	SLC11A1, DOCK2, ARRB2, PLCG2, FCER1G, NCKAP1L, IL1B, CD14, SYK	251	113	16130	5.11829	0.608273	0.00415663	0.660305
GOTERM_BP_5	GO:0032494~response to peptidoglycan	4	0.0109688	0.00040729	IRAK3, NOD2, C5AR1, CAMP	251	10	16130	25.7052	0.638103	0.00448723	0.71591
GOTERM_BP_5	GO:0042088~T-helper 1 type immune response	6	0.0164532	0.000408275	HAVCR2, SLC11A1, IL18BP, IL4R, HLA-DRB4, TLR4	251	41	16130	9.40433	0.638992	0.00447829	0.717635
GOTERM_BP_5	GO:0043269~regulation of ion transport	21	0.0575863	0.000413139	PTPN6, CCL3, LYN, ADORA2A, MMP9, TRPV2, CCR1, SPINK1, CCL4L1, CTSS, CCL5, CD84, LILRB2, CORO1A, CYBB, ARRB2, PDE4B, PLCG2, IL1B, CA2, SYK	251	554	16130	2.43596	0.643348	0.0045117	0.726156
GOTERM_BP_5	GO:0043087~regulation of GTPase activity	24	0.0658129	0.000486185	CCL3, CYTH4, GPR65, RGS19, NCKAP1L, CCL4L1, CCL4L2, DOCK8, ARHGAP15, CCL5, CCL7, ARHGAP25, ARHGAP30, DOCK2, CCL22, CCL13, ADAP2, ARRB2, CCL3L1, RASAL3, DOCK10, CSF2RA, FGD3, ARHGAP9	251	691	16130	2.232	0.702793	0.00528436	0.854027
GOTERM_BP_5	GO:0050871~positive regulation of B cell activation	8	0.0219376	0.000494517	NOD2, TNFSF13B, NCKAP1L, TLR4, CD74, SASH3, SYK, BTK	251	90	16130	5.71226	0.70891	0.00535139	0.868601
GOTERM_BP_5	GO:0010959~regulation of metal ion transport	15	0.0411331	0.000517879	PTPN6, CCL3, LYN, ADORA2A, CCR1, TRPV2, SPINK1, CCL4L1, CCL5, CD84, LILRB2, CORO1A, ARRB2, PDE4B, PLCG2	251	322	16130	2.99362	0.7254	0.00557936	0.909459
GOTERM_BP_5	GO:0071624~positive regulation of granulocyte chemotaxis	5	0.013711	0.000551504	C3AR1, C5AR1, RAC2, NCKAP1L, CD74	251	25	16130	12.8526	0.74751	0.00591512	0.968239
GOTERM_BP_5	GO:0045953~negative regulation of natural killer cell mediated cytotoxicity	4	0.0109688	0.000553624	HAVCR2, ARRB2, SERPINB4, HLA-B	251	11	16130	23.3683	0.748842	0.00591239	0.971944
GOTERM_BP_5	GO:0048245~eosinophil chemotaxis	4	0.0109688	0.000553624	CCL13, CCL3, CCL5, CCL7	251	11	16130	23.3683	0.748842	0.00591239	0.971944
GOTERM_BP_5	GO:1903305~regulation of regulated secretory pathway	9	0.0246798	0.000562125	CD84, RAC2, LYN, FGR, CD300A, IL4R, HMOX1, FCER1G, SYK	251	120	16130	4.81972	0.754116	0.00597734	0.986798
GOTERM_BP_5	GO:0032720~negative regulation of tumor necrosis factor production	6	0.0164532	0.000632948	HAVCR2, IRAK3, ORM1, ARRB2, ACP5, TLR4	251	45	16130	8.56839	0.793964	0.00669961	1.11047
GOTERM_BP_5	GO:0051051~negative regulation of transport	18	0.0493597	0.000675498	IL1R2, BST2, PTGER4, MMP9, APOC1, SPINK1, NLRP3, CD74, OSM, CD84, LILRB2, CORO1A, CD300A, APOE, HMOX1, IL1B, SRGN, GBP1	251	450	16130	2.57052	0.814729	0.00711835	1.18471
GOTERM_BP_5	GO:0045453~bone resorption	6	0.0164532	0.000701266	RAC2, ACP5, CA2, ADAM8, SPP1, SYK	251	46	16130	8.38212	0.826273	0.00735791	1.22964
GOTERM_BP_5	GO:0002716~negative regulation of natural killer cell mediated immunity	4	0.0109688	0.000729736	HAVCR2, ARRB2, SERPINB4, HLA-B	251	12	16130	21.421	0.838194	0.00762355	1.27925
GOTERM_BP_5	GO:0035747~natural killer cell chemotaxis	4	0.0109688	0.000729736	CCL3, CCL4L1, CCL5, CCL7	251	12	16130	21.421	0.838194	0.00762355	1.27925
GOTERM_BP_5	GO:0031334~positive regulation of protein complex assembly	12	0.0329065	0.000763459	BID, CORO1A, GBP5, PLEK, GMFG, HCK, IRF8, NCKAP1L, TLR4, WAS, LCP1, MMP1	251	224	16130	3.44266	0.851261	0.00794135	1.338
GOTERM_BP_5	GO:1903556~negative regulation of tumor necrosis factor superfamily cytokine production	6	0.0164532	0.00077495	HAVCR2, IRAK3, ORM1, ARRB2, ACP5, TLR4	251	47	16130	8.20378	0.855467	0.00802699	1.35801
GOTERM_BP_5	GO:0042035~regulation of cytokine biosynthetic process	8	0.0219376	0.0008248	CYBB, CD86, HMOX1, IL1B, TLR4, LTB, TLR8, SYK	251	98	16130	5.24595	0.872384	0.00850605	1.44476
GOTERM_BP_5	GO:0051048~negative regulation of secretion	11	0.0301643	0.000876666	OSM, CD84, IL1R2, PTGER4, CD300A, HMOX1, IL1B, NLRP3, CD74, SRGN, GBP1	251	193	16130	3.66266	0.887886	0.00900156	1.53495
GOTERM_BP_5	GO:0045780~positive regulation of bone resorption	4	0.0109688	0.000937832	CA2, ADAM8, SPP1, SYK	251	13	16130	19.7732	0.903767	0.00958744	1.64121
GOTERM_BP_5	GO:0002523~leukocyte migration involved in inflammatory response	4	0.0109688	0.000937832	PPBP, FFAR2, ITGB2, ADAM8	251	13	16130	19.7732	0.903767	0.00958744	1.64121
GOTERM_BP_5	GO:0001771~immunological synapse formation	4	0.0109688	0.000937832	HAVCR2, DOCK2, CORO1A, DOCK8	251	13	16130	19.7732	0.903767	0.00958744	1.64121
GOTERM_BP_5	GO:0046852~positive regulation of bone remodeling	4	0.0109688	0.000937832	CA2, ADAM8, SPP1, SYK	251	13	16130	19.7732	0.903767	0.00958744	1.64121
GOTERM_BP_5	GO:0032651~regulation of interleukin-1 beta production	6	0.0164532	0.00103083	CASP5, NOD2, CCL3, ARRB2, ACP5, NLRP3	251	50	16130	7.71155	0.923713	0.0104907	1.80257
GOTERM_BP_5	GO:0007186~G-protein coupled receptor signaling pathway	35	0.0959772	0.00108415	GPR84, C3AR1, CCL3, CXCL5, ADORA2A, CCR1, FFAR2, FPR1, GPR65, FPR3, FPR2, GPR68, CCL5, CCL7, CCRL2, CCL22, RAC2, CXCR4, CCL3L1, APOE, FCN1, SCG5, PTPN6, C5AR1, PLEK, PTGER4, RGS19, CCL4L1, CCL4L2, P2RY13, PROK2, CCL13, ARRB2, PPBP, CA2	251	1261	16130	1.78367	0.933224	0.0109858	1.89496
GOTERM_BP_5	GO:0022408~negative regulation of cell-cell adhesion	9	0.0246798	0.00110391	HAVCR2, PTPN6, LILRB2, ADORA2A, CD300A, IL4R, HLA-DRB4, VSIG4, CD74	251	133	16130	4.34862	0.93644	0.0111398	1.92919
GOTERM_BP_5	GO:0042089~cytokine biosynthetic process	8	0.0219376	0.00110667	CYBB, CD86, HMOX1, IL1B, TLR4, LTB, TLR8, SYK	251	103	16130	4.9913	0.936877	0.0111226	1.93398
GOTERM_BP_5	GO:0032673~regulation of interleukin-4 production	5	0.013711	0.0011244	HAVCR2, CD86, HLA-DRB4, NLRP3, SASH3	251	30	16130	10.7105	0.939611	0.0112546	1.96467
GOTERM_BP_5	GO:0032386~regulation of intracellular transport	18	0.0493597	0.0011411	FGR, LYN, BST2, HCLS1, RGS19, TNFSF14, TLR4, NLRP3, CD84, ITGAX, RAC2, CD300A, HMOX1, IL4R, IL1B, FCER1G, LCP1, SYK	251	472	16130	2.45071	0.942079	0.0113753	1.99357
GOTERM_BP_5	GO:0050855~regulation of B cell receptor signaling pathway	4	0.0109688	0.00117999	PTPN6, LPXN, LYN, CD300A	251	14	16130	18.3608	0.947441	0.0117141	2.06085
GOTERM_BP_5	GO:0033008~positive regulation of mast cell activation involved in immune response	4	0.0109688	0.00117999	FGR, IL4R, FCER1G, SYK	251	14	16130	18.3608	0.947441	0.0117141	2.06085
GOTERM_BP_5	GO:0002283~neutrophil activation involved in immune response	4	0.0109688	0.00117999	PPBP, FCER1G, SYK, TYROBP	251	14	16130	18.3608	0.947441	0.0117141	2.06085
GOTERM_BP_5	GO:0043306~positive regulation of mast cell degranulation	4	0.0109688	0.00117999	FGR, IL4R, FCER1G, SYK	251	14	16130	18.3608	0.947441	0.0117141	2.06085
GOTERM_BP_5	GO:0042267~natural killer cell mediated cytotoxicity	6	0.0164532	0.00134461	HAVCR2, PTPN6, CORO1A, ARRB2, SERPINB4, HLA-B	251	53	16130	7.27505	0.965163	0.0132857	2.34515
GOTERM_BP_5	GO:0009620~response to fungus	6	0.0164532	0.00134461	CD86, CAMP, TLR4, SYK, BTK, S100A12	251	53	16130	7.27505	0.965163	0.0132857	2.34515
GOTERM_BP_5	GO:0002220~innate immune response activating cell surface receptor signaling pathway	8	0.0219376	0.00138247	LYN, FFAR2, CD209, PLCG2, FCN1, CLEC4A, FCER1G, SYK	251	107	16130	4.80471	0.968307	0.0136037	2.41043
GOTERM_BP_5	GO:0050859~negative regulation of B cell receptor signaling pathway	3	0.00822662	0.00140639	PTPN6, LPXN, CD300A	251	4	16130	48.1972	0.970145	0.0137832	2.45164
GOTERM_BP_5	GO:1903531~negative regulation of secretion by cell	10	0.0274221	0.00141076	OSM, CD84, IL1R2, PTGER4, CD300A, HMOX1, IL1B, NLRP3, SRGN, GBP1	251	171	16130	3.75807	0.97047	0.0137718	2.45918
GOTERM_BP_5	GO:1904894~positive regulation of STAT cascade	7	0.0191954	0.00141133	OSM, LYN, CD300A, HCLS1, IL24, CCL5, CSF1R	251	79	16130	5.69419	0.970511	0.0137236	2.46015
GOTERM_BP_5	GO:0022604~regulation of cell morphogenesis	20	0.0548441	0.00143706	CCL3, NRP1, LST1, FGR, HCK, TRPV2, ITGB2, ARHGAP15, PTPRO, CCL7, EPB41L3, CORO1A, CCL13, APOE, PLEKHO1, SH3KBP1, FGD3, SPP1, GBP1, CSF1R	251	568	16130	2.26278	0.972347	0.013918	2.50447
GOTERM_BP_5	GO:0050704~regulation of interleukin-1 secretion	5	0.013711	0.00144007	CASP5, IL1R2, NOD2, CCL3, NLRP3	251	32	16130	10.0411	0.972555	0.0138931	2.50965
GOTERM_BP_5	GO:0051044~positive regulation of membrane protein ectodomain proteolysis	4	0.0109688	0.00145819	TNFRSF1B, APOE, IL1B, ADAM8	251	15	16130	17.1368	0.973769	0.0140126	2.54085
GOTERM_BP_5	GO:0051851~modification by host of symbiont morphology or physiology	6	0.0164532	0.00172378	CCL3, APOE, CAMP, CCL4L1, TREM1, CCL5	251	56	16130	6.88532	0.986493	0.0164825	2.99702
GOTERM_BP_5	GO:0002292~T cell differentiation involved in immune response	6	0.0164532	0.00172378	BATF, CD86, PTGER4, IL4R, FCER1G, NLRP3	251	56	16130	6.88532	0.986493	0.0164825	2.99702
GOTERM_BP_5	GO:1904018~positive regulation of vasculature development	9	0.0246798	0.00175466	C3AR1, CYBB, C5AR1, LRG1, HMOX1, CAMP, SERPINB7, IL1B, ITGB2	251	143	16130	4.04452	0.987496	0.0167116	3.04994
GOTERM_BP_5	GO:0090026~positive regulation of monocyte chemotaxis	4	0.0109688	0.00177426	AIF1, CCR1, PLA2G7, CCL5	251	16	16130	16.0657	0.988094	0.0168326	3.0835
GOTERM_BP_5	GO:0045064~T-helper 2 cell differentiation	4	0.0109688	0.00177426	BATF, CD86, IL4R, NLRP3	251	16	16130	16.0657	0.988094	0.0168326	3.0835
GOTERM_BP_5	GO:0045124~regulation of bone resorption	5	0.013711	0.00181275	CA2, ADAM8, SPP1, CSF1R, SYK	251	34	16130	9.45043	0.989186	0.0171299	3.1494
GOTERM_BP_5	GO:1902532~negative regulation of intracellular signal transduction	17	0.0466175	0.00195862	PTPN6, PLEK, LYN, MMP9, FBP1, SPINK1, TLR4, NLRP3, CD74, IRAK3, ARRB2, CD300A, APOE, RASSF2, RASAL3, IL1B, GBP1	251	454	16130	2.40632	0.99249	0.0184271	3.39871
GOTERM_BP_5	GO:0043067~regulation of programmed cell death	37	0.101462	0.00206734	STEAP3, BID, CCL3, NRP1, ADORA2A, AIF1, MMP9, TNFSF14, CCL5, CD74, BTK, CASP5, TNFRSF1B, NOD2, APOE, HMOX1, IL1B, FCER1G, ADAM8, FGD3, ACSL5, CSF1R, C5AR1, LYN, HCK, HCLS1, NCKAP1L, DOCK8, NLRP3, OSM, PROK2, CORO1A, ARRB2, PLCG2, RASSF2, G0S2, CLEC5A	251	1413	16130	1.68275	0.994278	0.0193681	3.58414
GOTERM_BP_5	GO:0033005~positive regulation of mast cell activation	4	0.0109688	0.00212995	FGR, IL4R, FCER1G, SYK	251	17	16130	15.1207	0.995107	0.0198749	3.69076
GOTERM_BP_5	GO:0033630~positive regulation of cell adhesion mediated by integrin	4	0.0109688	0.00212995	PTPN6, NCKAP1L, CCL5, SYK	251	17	16130	15.1207	0.995107	0.0198749	3.69076
GOTERM_BP_5	GO:0002820~negative regulation of adaptive immune response	5	0.013711	0.00224746	HAVCR2, PTPN6, IL4R, IL7R, SAMSN1	251	36	16130	8.92541	0.996352	0.020883	3.8906
GOTERM_BP_5	GO:0002730~regulation of dendritic cell cytokine production	3	0.00822662	0.00232001	NOD2, BST2, TLR4	251	5	16130	38.5578	0.996958	0.0214708	4.01378
GOTERM_BP_5	GO:0002228~natural killer cell mediated immunity	6	0.0164532	0.00234431	HAVCR2, PTPN6, CORO1A, ARRB2, SERPINB4, HLA-B	251	60	16130	6.42629	0.997137	0.0216134	4.05501
GOTERM_BP_5	GO:0051347~positive regulation of transferase activity	21	0.0575863	0.00237778	IRAK2, C5AR1, FGR, LYN, FPR1, NCKAP1L, TLR4, CCL5, CD74, S100A12, SLC11A1, PROK2, NOD2, CXCR4, CD300A, RASSF2, IL1B, ADAM8, SYK, LCP2, CSF1R	251	640	16130	2.10863	0.997367	0.0218384	4.11177
GOTERM_BP_5	GO:0022617~extracellular matrix disassembly	7	0.0191954	0.00245212	MMP9, CTSS, ADAM8, MMP12, LCP1, MMP1, SPP1	251	88	16130	5.11183	0.997814	0.0224319	4.23772
GOTERM_BP_5	GO:0098543~detection of other organism	4	0.0109688	0.00252688	NOD2, HLA-DRB4, TLR4, HLA-B	251	18	16130	14.2807	0.998187	0.0230243	4.3642
GOTERM_BP_5	GO:0010818~T cell chemotaxis	4	0.0109688	0.00252688	CCL3, CXCL16, TNFSF14, CCL5	251	18	16130	14.2807	0.998187	0.0230243	4.3642
GOTERM_BP_5	GO:0048513~animal organ development	68	0.18647	0.00253739	NAMPT, NRP1, MMP9, SPI1, TLR4, C1QC, BTK, CASP5, BATF, IL4R, HMOX1, CSF3R, ADAM8, LTB, SYK, CTSZ, C5AR1, PTGER4, LYN, HLA-B, BASP1, NLRP3, PTPRO, C1QB, LILRB2, CD86, ARRB2, LILRB3, LILRB4, SERPINB7, ADAM19, CA2, CLEC5A, SNX10, LCP1, ALPL, BID, CCL3, MFNG, PFKFB3, TNC, CCR1, HK2, ACP5, NINJ1, GPR68, IL7R, CD74, DOCK2, ITGAX, SH2B3, TGM3, FCER1G, SRGN, TYROBP, SPP1, CSF1R, PTPN6, PLEK, HCLS1, NCKAP…	251	3129	16130	1.39657	0.998234	0.0230351	4.38198
GOTERM_BP_5	GO:0030036~actin cytoskeleton organization	19	0.0521019	0.00254319	PARVG, PHACTR1, PLEK, PDLIM7, PTGER4, AIF1, HCLS1, HCK, GPR65, NCKAP1L, WAS, EPB41L3, DOCK2, CORO1A, RAC2, GMFG, LCP1, FGD3, CSF1R	251	553	16130	2.20795	0.998259	0.0230036	4.39179
GOTERM_BP_5	GO:0045824~negative regulation of innate immune response	5	0.013711	0.00274908	HAVCR2, IRAK3, ARRB2, SERPINB4, HLA-B	251	38	16130	8.45565	0.99896	0.0247556	4.73926
GOTERM_BP_5	GO:0002534~cytokine production involved in inflammatory response	4	0.0109688	0.00296658	IL1R2, NOD2, GBP5, GPSM3	251	19	16130	13.529	0.999396	0.0265949	5.10502
GOTERM_BP_5	GO:0042832~defense response to protozoan	4	0.0109688	0.00296658	BATF, SLC11A1, IL4R, IRF8	251	19	16130	13.529	0.999396	0.0265949	5.10502
GOTERM_BP_5	GO:0043302~positive regulation of leukocyte degranulation	4	0.0109688	0.00296658	FGR, IL4R, FCER1G, SYK	251	19	16130	13.529	0.999396	0.0265949	5.10502
GOTERM_BP_5	GO:0009968~negative regulation of signal transduction	30	0.0822662	0.00305884	IL1R2, NRP1, MMP9, SPINK1, TLR4, CCL5, CD74, IRAK3, LPXN, APOE, HMOX1, RASAL3, IL1B, PIK3AP1, PTPN6, PTPRE, PLEK, LYN, LY96, FBP1, RGS19, NLRP3, PTPRO, IL18BP, ARRB2, CD300A, RASSF2, SH3KBP1, CD14, GBP1	251	1089	16130	1.77033	0.999521	0.0273139	5.25977
GOTERM_BP_5	GO:0045638~negative regulation of myeloid cell differentiation	7	0.0191954	0.00323555	CCL3, LYN, LILRB3, LILRB4, TLR4, GPR68, C1QC	251	93	16130	4.837	0.999692	0.0287686	5.55551
GOTERM_BP_5	GO:0042981~regulation of apoptotic process	36	0.0987194	0.00325555	STEAP3, BID, CCL3, NRP1, ADORA2A, AIF1, MMP9, TNFSF14, CCL5, CD74, BTK, CASP5, TNFRSF1B, NOD2, APOE, HMOX1, IL1B, FCER1G, ADAM8, FGD3, ACSL5, CSF1R, C5AR1, LYN, HCK, HCLS1, NCKAP1L, DOCK8, NLRP3, OSM, PROK2, CORO1A, ARRB2, RASSF2, G0S2, CLEC5A	251	1400	16130	1.65248	0.999707	0.0288416	5.58894
GOTERM_BP_5	GO:0014068~positive regulation of phosphatidylinositol 3-kinase signaling	6	0.0164532	0.00333082	PTPN6, FGR, HCLS1, PIK3AP1, CCL5, HCST	251	65	16130	5.93196	0.999757	0.0293954	5.7146
GOTERM_BP_5	GO:2000406~positive regulation of T cell migration	4	0.0109688	0.00345048	AIF1, TNFSF14, CCL5, ADAM8	251	20	16130	12.8526	0.99982	0.03033	5.91405
GOTERM_BP_5	GO:1900015~regulation of cytokine production involved in inflammatory response	4	0.0109688	0.00345048	IL1R2, NOD2, GBP5, GPSM3	251	20	16130	12.8526	0.99982	0.03033	5.91405
GOTERM_BP_5	GO:0050858~negative regulation of antigen receptor-mediated signaling pathway	4	0.0109688	0.00345048	PTPN6, LPXN, CD300A, GBP1	251	20	16130	12.8526	0.99982	0.03033	5.91405
GOTERM_BP_5	GO:0019932~second-messenger-mediated signaling	11	0.0301643	0.00351324	LAT2, CCL3, PLEK, APOE, CXCR4, PLCG2, FPR1, SPINK1, CCL4L1, SYK, BTK	251	233	16130	3.03387	0.999846	0.0307658	6.0185
GOTERM_BP_5	GO:0045766~positive regulation of angiogenesis	8	0.0219376	0.00365294	C3AR1, CYBB, C5AR1, LRG1, HMOX1, CAMP, IL1B, ITGB2	251	127	16130	4.04806	0.999892	0.03186	6.2506
GOTERM_BP_5	GO:0001894~tissue homeostasis	10	0.0274221	0.00379905	NOD2, CORO1A, RAC2, ACP5, TLR4, CA2, ADAM8, SASH3, SPP1, SYK	251	198	16130	3.2456	0.999925	0.0330004	6.49278
GOTERM_BP_5	GO:0050854~regulation of antigen receptor-mediated signaling pathway	5	0.013711	0.00397221	PTPN6, LPXN, LYN, CD300A, GBP1	251	42	16130	7.65035	0.999951	0.0343619	6.77903
GOTERM_BP_5	GO:0001562~response to protozoan	4	0.0109688	0.0039799	BATF, SLC11A1, IL4R, IRF8	251	21	16130	12.2406	0.999952	0.0343088	6.79173
GOTERM_BP_5	GO:0051043~regulation of membrane protein ectodomain proteolysis	4	0.0109688	0.0039799	TNFRSF1B, APOE, IL1B, ADAM8	251	21	16130	12.2406	0.999952	0.0343088	6.79173
GOTERM_BP_5	GO:0031532~actin cytoskeleton reorganization	6	0.0164532	0.00431146	PARVG, PHACTR1, PLEK, HCLS1, HCK, GPR65	251	69	16130	5.58808	0.999979	0.036992	7.33745
GOTERM_BP_5	GO:0046850~regulation of bone remodeling	5	0.013711	0.00432716	CA2, ADAM8, SPP1, CSF1R, SYK	251	43	16130	7.47244	0.99998	0.0369975	7.36322
GOTERM_BP_5	GO:0032753~positive regulation of interleukin-4 production	4	0.0109688	0.00455608	HAVCR2, CD86, NLRP3, SASH3	251	22	16130	11.6842	0.999989	0.0387881	7.73814
GOTERM_BP_5	GO:0050766~positive regulation of phagocytosis	5	0.013711	0.00470291	SLC11A1, DOCK2, FCER1G, NCKAP1L, IL1B	251	44	16130	7.30261	0.999992	0.03988	7.97785
GOTERM_BP_5	GO:0043305~negative regulation of mast cell degranulation	3	0.00822662	0.00477307	CD84, CD300A, HMOX1	251	7	16130	27.5413	0.999993	0.0403275	8.0922
GOTERM_BP_5	GO:0002606~positive regulation of dendritic cell antigen processing and presentation	3	0.00822662	0.00477307	SLC11A1, NOD2, CD74	251	7	16130	27.5413	0.999993	0.0403275	8.0922
GOTERM_BP_5	GO:0045936~negative regulation of phosphate metabolic process	18	0.0493597	0.00499503	PTPN6, PLEK, LYN, ADORA2A, FBP1, NCKAP1L, SPINK1, TLR4, SAMSN1, IRAK3, P2RY13, ARRB2, GMFG, CD300A, APOE, RASSF2, IL1B, GBP1	251	544	16130	2.12635	0.999996	0.0420255	8.45305
GOTERM_BP_5	GO:0010563~negative regulation of phosphorus metabolic process	18	0.0493597	0.00499503	PTPN6, PLEK, LYN, ADORA2A, FBP1, NCKAP1L, SPINK1, TLR4, SAMSN1, IRAK3, P2RY13, ARRB2, GMFG, CD300A, APOE, RASSF2, IL1B, GBP1	251	544	16130	2.12635	0.999996	0.0420255	8.45305
GOTERM_BP_5	GO:0043069~negative regulation of programmed cell death	24	0.0658129	0.00504944	NRP1, C5AR1, ADORA2A, AIF1, HCLS1, MMP9, HCK, NCKAP1L, TNFSF14, DOCK8, CCL5, CD74, PROK2, CORO1A, NOD2, ARRB2, APOE, HMOX1, PLCG2, IL1B, FCER1G, ADAM8, CLEC5A, CSF1R	251	829	16130	1.86045	0.999997	0.0423322	8.5413
GOTERM_BP_5	GO:0032653~regulation of interleukin-10 production	5	0.013711	0.00509998	NOD2, HLA-DRB4, FCER1G, TLR4, SASH3	251	45	16130	7.14033	0.999997	0.042605	8.6232
GOTERM_BP_5	GO:0045123~cellular extravasation	5	0.013711	0.00509998	PTGER4, ITGB7, ITGB2, TREM1, ADAM8	251	45	16130	7.14033	0.999997	0.042605	8.6232
GOTERM_BP_5	GO:0032692~negative regulation of interleukin-1 production	4	0.0109688	0.00518016	IL1R2, ARRB2, ACP5, NLRP3	251	23	16130	11.1762	0.999998	0.043118	8.753
GOTERM_BP_5	GO:0050716~positive regulation of interleukin-1 secretion	4	0.0109688	0.00518016	CASP5, NOD2, CCL3, NLRP3	251	23	16130	11.1762	0.999998	0.043118	8.753
GOTERM_BP_5	GO:0010648~negative regulation of cell communication	31	0.0850084	0.00519275	IL1R2, NRP1, MMP9, SPINK1, TLR4, CCL5, CD74, IRAK3, LPXN, APOE, HMOX1, RASAL3, IL1B, PIK3AP1, PTPN6, PTPRE, PLEK, LYN, LY96, FBP1, RGS19, NLRP3, PTPRO, OSM, IL18BP, ARRB2, CD300A, RASSF2, SH3KBP1, CD14, GBP1	251	1182	16130	1.68541	0.999998	0.0430774	8.77337
GOTERM_BP_5	GO:0002708~positive regulation of lymphocyte mediated immunity	6	0.0164532	0.00580697	FCER1G, IL1B, HLA-B, NLRP3, SASH3, BTK	251	74	16130	5.21051	1	0.0479045	9.76169
GOTERM_BP_5	GO:0034368~protein-lipid complex remodeling	4	0.0109688	0.0058532	APOE, PLA2G7, APOC1, PLTP	251	24	16130	10.7105	1	0.048119	9.83566
GOTERM_BP_5	GO:0051928~positive regulation of calcium ion transport	7	0.0191954	0.00586252	CCL3, ARRB2, CCR1, TRPV2, PLCG2, CCL4L1, CCL5	251	105	16130	4.2842	1	0.0480362	9.85058
GOTERM_BP_5	GO:0042093~T-helper cell differentiation	5	0.013711	0.0059602	BATF, CD86, PTGER4, IL4R, NLRP3	251	47	16130	6.83648	1	0.0486598	10.0067
GOTERM_BP_5	GO:0034113~heterotypic cell-cell adhesion	5	0.013711	0.0059602	LILRB2, ITGAX, ITGB7, IL1B, ITGB2	251	47	16130	6.83648	1	0.0486598	10.0067
GOTERM_BP_5	GO:0043270~positive regulation of ion transport	10	0.0274221	0.00609027	CCL3, ARRB2, ADORA2A, CCR1, TRPV2, PLCG2, IL1B, CCL4L1, CTSS, CCL5	251	213	16130	3.01704	1	0.0495366	10.2141
GOTERM_BP_5	GO:0007015~actin filament organization	13	0.0356487	0.00621751	PHACTR1, PTGER4, PLEK, AIF1, HCK, HCLS1, GPR65, NCKAP1L, WAS, CORO1A, RAC2, GMFG, LCP1	251	335	16130	2.49379	1	0.0503845	10.4167
GOTERM_BP_5	GO:0017157~regulation of exocytosis	9	0.0246798	0.00622256	CD84, RAC2, LYN, FGR, CD300A, IL4R, HMOX1, FCER1G, SYK	251	176	16130	3.28617	1	0.0502617	10.4247
GOTERM_BP_5	GO:0033007~negative regulation of mast cell activation involved in immune response	3	0.00822662	0.00629926	CD84, CD300A, HMOX1	251	8	16130	24.0986	1	0.0507036	10.5465
GOTERM_BP_5	GO:0045630~positive regulation of T-helper 2 cell differentiation	3	0.00822662	0.00629926	CD86, IL4R, NLRP3	251	8	16130	24.0986	1	0.0507036	10.5465
GOTERM_BP_5	GO:0034128~negative regulation of MyD88-independent toll-like receptor signaling pathway	3	0.00822662	0.00629926	LY96, TLR4, CD14	251	8	16130	24.0986	1	0.0507036	10.5465
GOTERM_BP_5	GO:0050710~negative regulation of cytokine secretion	5	0.013711	0.00642437	IL1R2, PTGER4, NLRP3, SRGN, GBP1	251	48	16130	6.69406	1	0.0515218	10.745
GOTERM_BP_5	GO:0034109~homotypic cell-cell adhesion	6	0.0164532	0.00649638	PTPN6, PLEK, LYN, FERMT3, CCL5, SYK	251	76	16130	5.07339	1	0.0519195	10.859
GOTERM_BP_5	GO:2000404~regulation of T cell migration	4	0.0109688	0.00657615	AIF1, TNFSF14, CCL5, ADAM8	251	25	16130	10.2821	1	0.0523749	10.9851
GOTERM_BP_5	GO:0002294~CD4-positive, alpha-beta T cell differentiation involved in immune response	5	0.013711	0.00691192	BATF, CD86, PTGER4, IL4R, NLRP3	251	49	16130	6.55744	1	0.0548092	11.5143
GOTERM_BP_5	GO:0002293~alpha-beta T cell differentiation involved in immune response	5	0.013711	0.00742332	BATF, CD86, PTGER4, IL4R, NLRP3	251	50	16130	6.42629	1	0.0585726	12.3145
GOTERM_BP_5	GO:0006911~phagocytosis, engulfment	5	0.013711	0.00742332	CD300A, AIF1, FCGR1A, FCER1G, NCKAP1L	251	50	16130	6.42629	1	0.0585726	12.3145
GOTERM_BP_5	GO:0002287~alpha-beta T cell activation involved in immune response	5	0.013711	0.00742332	BATF, CD86, PTGER4, IL4R, NLRP3	251	50	16130	6.42629	1	0.0585726	12.3145
GOTERM_BP_5	GO:0007200~phospholipase C-activating G-protein coupled receptor signaling pathway	7	0.0191954	0.00797335	GPR84, C3AR1, C5AR1, GPR65, FPR1, FPR3, FPR2	251	112	16130	4.01643	1	0.0625935	13.1675
GOTERM_BP_5	GO:0034127~regulation of MyD88-independent toll-like receptor signaling pathway	3	0.00822662	0.00801665	LY96, TLR4, CD14	251	9	16130	21.421	1	0.0627274	13.2344
GOTERM_BP_5	GO:1900017~positive regulation of cytokine production involved in inflammatory response	3	0.00822662	0.00801665	NOD2, GBP5, GPSM3	251	9	16130	21.421	1	0.0627274	13.2344
GOTERM_BP_5	GO:0034105~positive regulation of tissue remodeling	4	0.0109688	0.00817532	CA2, ADAM8, SPP1, SYK	251	27	16130	9.52044	1	0.0637345	13.4788
GOTERM_BP_5	GO:0031623~receptor internalization	6	0.0164532	0.00846728	RAB31, ARRB2, PLCG2, FCER1G, ITGB2, SYK	251	81	16130	4.76022	1	0.065739	13.9269
GOTERM_BP_5	GO:0043066~negative regulation of apoptotic process	23	0.0630707	0.00859902	NRP1, C5AR1, ADORA2A, AIF1, HCLS1, MMP9, HCK, NCKAP1L, TNFSF14, DOCK8, CCL5, CD74, PROK2, CORO1A, NOD2, ARRB2, APOE, HMOX1, IL1B, FCER1G, ADAM8, CLEC5A, CSF1R	251	818	16130	1.8069	1	0.0665252	14.1284
GOTERM_BP_5	GO:0043409~negative regulation of MAPK cascade	8	0.0219376	0.00862395	PTPN6, IRAK3, LYN, APOE, CD300A, IL1B, TLR4, GBP1	251	149	16130	3.45036	1	0.066507	14.1665
GOTERM_BP_5	GO:0036336~dendritic cell migration	4	0.0109688	0.00905308	CXCR4, CCR1, DOCK8, CCL5	251	28	16130	9.18042	1	0.0694995	14.8194
GOTERM_BP_5	GO:0051607~defense response to virus	10	0.0274221	0.00957943	PLSCR1, DOCK2, CD86, AP1S2, ITGAX, BST2, HCK, NLRP3, TLR8, GBP1	251	229	16130	2.80624	1	0.0731834	15.6139
GOTERM_BP_5	GO:0030193~regulation of blood coagulation	6	0.0164532	0.00983009	PLEK, LYN, APOE, FCER1G, TLR4, SYK	251	84	16130	4.59021	1	0.0748063	15.9897
GOTERM_BP_5	GO:0071404~cellular response to low-density lipoprotein particle stimulus	3	0.00822662	0.00991899	FCER1G, ITGB2, SYK	251	10	16130	19.2789	1	0.0752317	16.1227
GOTERM_BP_5	GO:0002887~negative regulation of myeloid leukocyte mediated immunity	3	0.00822662	0.00991899	CD84, CD300A, HMOX1	251	10	16130	19.2789	1	0.0752317	16.1227
GOTERM_BP_5	GO:0032733~positive regulation of interleukin-10 production	4	0.0109688	0.00998385	NOD2, FCER1G, TLR4, SASH3	251	29	16130	8.86385	1	0.0754788	16.2195
GOTERM_BP_5	GO:0045428~regulation of nitric oxide biosynthetic process	5	0.013711	0.010354	AIF1, ACP5, IL1B, TLR4, ITGB2	251	55	16130	5.84209	1	0.0779443	16.7703
GOTERM_BP_5	GO:0032731~positive regulation of interleukin-1 beta production	4	0.0109688	0.0109682	CASP5, NOD2, CCL3, NLRP3	251	30	16130	8.56839	1	0.0821511	17.6767
GOTERM_BP_5	GO:0033619~membrane protein proteolysis	5	0.013711	0.0110179	TNFRSF1B, APOE, IL1B, ADAM19, ADAM8	251	56	16130	5.73776	1	0.0822636	17.7495
GOTERM_BP_5	GO:0033004~negative regulation of mast cell activation	3	0.00822662	0.0120002	CD84, CD300A, HMOX1	251	11	16130	17.5263	1	0.0890394	19.1785
GOTERM_BP_5	GO:0043301~negative regulation of leukocyte degranulation	3	0.00822662	0.0120002	CD84, CD300A, HMOX1	251	11	16130	17.5263	1	0.0890394	19.1785
GOTERM_BP_5	GO:0002664~regulation of T cell tolerance induction	3	0.00822662	0.0120002	LILRB2, CD86, HLA-B	251	11	16130	17.5263	1	0.0890394	19.1785
GOTERM_BP_5	GO:0010759~positive regulation of macrophage chemotaxis	3	0.00822662	0.0120002	C3AR1, C5AR1, CCL5	251	11	16130	17.5263	1	0.0890394	19.1785
GOTERM_BP_5	GO:0061081~positive regulation of myeloid leukocyte cytokine production involved in immune response	3	0.00822662	0.0120002	FCER1G, TLR4, CD74	251	11	16130	17.5263	1	0.0890394	19.1785
GOTERM_BP_5	GO:0060548~negative regulation of cell death	24	0.0658129	0.0124218	NRP1, C5AR1, ADORA2A, AIF1, HCLS1, MMP9, HCK, NCKAP1L, TNFSF14, DOCK8, CCL5, CD74, PROK2, CORO1A, NOD2, ARRB2, APOE, HMOX1, PLCG2, IL1B, FCER1G, ADAM8, CLEC5A, CSF1R	251	897	16130	1.71941	1	0.0917674	19.7847
GOTERM_BP_5	GO:1903901~negative regulation of viral life cycle	6	0.0164532	0.0124239	PLSCR1, CCL3, BST2, FCN1, CCL4L1, CCL5	251	89	16130	4.33233	1	0.0915128	19.7876
GOTERM_BP_5	GO:0002262~myeloid cell homeostasis	7	0.0191954	0.0127836	LYN, HCLS1, HMOX1, PDE4B, SPI1, FCER1G, NCKAP1L	251	124	16130	3.62775	1	0.0937753	20.3013
GOTERM_BP_5	GO:0032743~positive regulation of interleukin-2 production	4	0.0109688	0.0130999	CD86, PDE4B, IL1B, SASH3	251	32	16130	8.03287	1	0.0957161	20.7505
GOTERM_BP_5	GO:0002312~B cell activation involved in immune response	5	0.013711	0.013172	GAPT, BATF, MFNG, PLCG2, TLR4	251	59	16130	5.44601	1	0.0959414	20.8526
GOTERM_BP_5	GO:2000249~regulation of actin cytoskeleton reorganization	4	0.0109688	0.0142479	GMFG, HCLS1, HCK, CSF1R	251	33	16130	7.78945	1	0.103115	22.3609
GOTERM_BP_5	GO:0002823~negative regulation of adaptive immune response based on somatic recombination of immune receptors built from immunoglobulin superfamily domains	4	0.0109688	0.0142479	HAVCR2, PTPN6, IL4R, IL7R	251	33	16130	7.78945	1	0.103115	22.3609
GOTERM_BP_5	GO:0002281~macrophage activation involved in immune response	3	0.00822662	0.0142543	HAVCR2, SYK, TYROBP	251	12	16130	16.0657	1	0.102863	22.3697
GOTERM_BP_5	GO:0045628~regulation of T-helper 2 cell differentiation	3	0.00822662	0.0142543	CD86, IL4R, NLRP3	251	12	16130	16.0657	1	0.102863	22.3697
GOTERM_BP_5	GO:0010935~regulation of macrophage cytokine production	3	0.00822662	0.0142543	IRAK3, TLR4, CD74	251	12	16130	16.0657	1	0.102863	22.3697
GOTERM_BP_5	GO:0071402~cellular response to lipoprotein particle stimulus	3	0.00822662	0.0142543	FCER1G, ITGB2, SYK	251	12	16130	16.0657	1	0.102863	22.3697
GOTERM_BP_5	GO:0032490~detection of molecule of bacterial origin	3	0.00822662	0.0142543	NOD2, LY96, TLR4	251	12	16130	16.0657	1	0.102863	22.3697
GOTERM_BP_5	GO:2001198~regulation of dendritic cell differentiation	3	0.00822662	0.0142543	LILRB2, HLA-B, TMEM176A	251	12	16130	16.0657	1	0.102863	22.3697
GOTERM_BP_5	GO:1901342~regulation of vasculature development	10	0.0274221	0.0143878	PROK2, C3AR1, CYBB, C5AR1, LRG1, HMOX1, CAMP, SERPINB7, IL1B, ITGB2	251	245	16130	2.62298	1	0.103484	22.5549
GOTERM_BP_5	GO:0051402~neuron apoptotic process	9	0.0246798	0.014393	BID, CORO1A, CCL3, NRP1, C5AR1, ADORA2A, APOE, HMOX1, ADAM8	251	204	16130	2.83513	1	0.103225	22.5621
GOTERM_BP_5	GO:0030162~regulation of proteolysis	20	0.0548441	0.0145527	BID, IL1R2, C3AR1, C5AR1, BST2, ADORA2A, MMP9, SPINK1, TNFSF14, NLRP3, TNFRSF1B, ARRB2, APOE, PI3, SERPINB7, CYFIP2, IL1B, SERPINB4, SERPINA1, ADAM8	251	708	16130	1.81534	1	0.10402	22.7831
GOTERM_BP_5	GO:0071827~plasma lipoprotein particle organization	4	0.0109688	0.0154513	APOE, PLA2G7, APOC1, PLTP	251	34	16130	7.56035	1	0.109813	24.0157
GOTERM_BP_5	GO:0032956~regulation of actin cytoskeleton organization	11	0.0301643	0.0166452	CORO1A, PTGER4, PLEK, BST2, GMFG, HCLS1, HCK, GPR65, NCKAP1L, WAS, CSF1R	251	294	16130	2.4044	1	0.117515	25.6245
GOTERM_BP_5	GO:0055098~response to low-density lipoprotein particle	3	0.00822662	0.0166754	FCER1G, ITGB2, SYK	251	13	16130	14.8299	1	0.117388	25.6647
GOTERM_BP_5	GO:2000484~positive regulation of interleukin-8 secretion	3	0.00822662	0.0166754	FFAR2, CAMP, FCN1	251	13	16130	14.8299	1	0.117388	25.6647
GOTERM_BP_5	GO:0051770~positive regulation of nitric-oxide synthase biosynthetic process	3	0.00822662	0.0166754	NAMPT, NOD2, TLR4	251	13	16130	14.8299	1	0.117388	25.6647
GOTERM_BP_5	GO:0002715~regulation of natural killer cell mediated immunity	4	0.0109688	0.0167103	HAVCR2, ARRB2, SERPINB4, HLA-B	251	35	16130	7.34434	1	0.117292	25.7113
GOTERM_BP_5	GO:0032846~positive regulation of homeostatic process	9	0.0246798	0.0177381	ADORA2A, HLA-DRB4, NCKAP1L, IL1B, GPR68, CA2, ADAM8, SPP1, SYK	251	212	16130	2.72814	1	0.123757	27.069
GOTERM_BP_5	GO:0051056~regulation of small GTPase mediated signal transduction	11	0.0301643	0.0185013	ARHGAP30, RAC2, APOE, RASAL3, GPR65, FBP1, CYTH4, ARHGAP15, FGD3, ARHGAP25, ARHGAP9	251	299	16130	2.36419	1	0.128416	28.0618
GOTERM_BP_5	GO:0032755~positive regulation of interleukin-6 production	5	0.013711	0.0191894	LILRB2, NOD2, FCER1G, IL1B, TLR4	251	66	16130	4.86841	1	0.132539	28.9462
GOTERM_BP_5	GO:0006809~nitric oxide biosynthetic process	5	0.013711	0.0191894	AIF1, ACP5, IL1B, TLR4, ITGB2	251	66	16130	4.86841	1	0.132539	28.9462
GOTERM_BP_5	GO:0046629~gamma-delta T cell activation	3	0.00822662	0.019258	NOD2, NCKAP1L, SYK	251	14	16130	13.7706	1	0.132622	29.0338
GOTERM_BP_5	GO:0033622~integrin activation	3	0.00822662	0.019258	PTGER4, PLEK, FERMT3	251	14	16130	13.7706	1	0.132622	29.0338
GOTERM_BP_5	GO:0045342~MHC class II biosynthetic process	3	0.00822662	0.019258	SLC11A1, SPI1, TLR4	251	14	16130	13.7706	1	0.132622	29.0338
GOTERM_BP_5	GO:0010934~macrophage cytokine production	3	0.00822662	0.019258	IRAK3, TLR4, CD74	251	14	16130	13.7706	1	0.132622	29.0338
GOTERM_BP_5	GO:0007520~myoblast fusion	4	0.0109688	0.0193959	IL4R, PLEKHO1, TNFSF14, CD53	251	37	16130	6.94735	1	0.13315	29.2097
GOTERM_BP_5	GO:0097190~apoptotic signaling pathway	17	0.0466175	0.0198829	BID, NRP1, LY96, ADORA2A, MMP9, TLR4, CD74, BTK, OSM, TNFRSF1B, ARRB2, HMOX1, IL1B, G0S2, CD14, SRGN, ACSL5	251	583	16130	1.87388	1	0.135917	29.8271
GOTERM_BP_5	GO:0051271~negative regulation of cellular component movement	10	0.0274221	0.0199088	NRP1, PTGER4, BST2, APOE, CD300A, AIF1, HMOX1, IL24, PTPRO, WAS	251	259	16130	2.48119	1	0.135716	29.8598
GOTERM_BP_5	GO:0043524~negative regulation of neuron apoptotic process	7	0.0191954	0.0206152	CORO1A, NRP1, C5AR1, ADORA2A, APOE, HMOX1, ADAM8	251	138	16130	3.25971	1	0.139847	30.7461
GOTERM_BP_5	GO:0052547~regulation of peptidase activity	13	0.0356487	0.0209501	BID, ARRB2, BST2, ADORA2A, MMP9, PI3, SERPINB7, CYFIP2, SPINK1, TNFSF14, SERPINB4, SERPINA1, NLRP3	251	396	16130	2.10964	1	0.141592	31.1626
GOTERM_BP_5	GO:0050792~regulation of viral process	10	0.0274221	0.020965	PLSCR1, DOCK2, CCL3, AP1S2, BST2, APOE, HCK, FCN1, CCL4L1, CCL5	251	262	16130	2.45278	1	0.141308	31.1811
GOTERM_BP_5	GO:0034375~high-density lipoprotein particle remodeling	3	0.00822662	0.0219965	APOE, APOC1, PLTP	251	15	16130	12.8526	1	0.1474	32.4487
GOTERM_BP_5	GO:0032695~negative regulation of interleukin-12 production	3	0.00822662	0.0219965	IRAK3, ARRB2, ACP5	251	15	16130	12.8526	1	0.1474	32.4487
GOTERM_BP_5	GO:0032645~regulation of granulocyte macrophage colony-stimulating factor production	3	0.00822662	0.0219965	CD84, IL1B, SYK	251	15	16130	12.8526	1	0.1474	32.4487
GOTERM_BP_5	GO:1903426~regulation of reactive oxygen species biosynthetic process	5	0.013711	0.0222116	AIF1, ACP5, IL1B, TLR4, ITGB2	251	69	16130	4.65674	1	0.148351	32.7103
GOTERM_BP_5	GO:0045765~regulation of angiogenesis	9	0.0246798	0.0225522	PROK2, C3AR1, CYBB, C5AR1, LRG1, HMOX1, CAMP, IL1B, ITGB2	251	222	16130	2.60525	1	0.150073	33.1225
GOTERM_BP_5	GO:1902582~single-organism intracellular transport	19	0.0521019	0.0232545	FGR, LYN, HCLS1, RGS19, TNFSF14, TLR4, NLRP3, RFTN1, BTK, CD84, SLC11A1, LAT2, RILPL2, CD300A, HMOX1, IL4R, IL1B, FCER1G, SYK	251	695	16130	1.75683	1	0.154013	33.9649
GOTERM_BP_5	GO:0014066~regulation of phosphatidylinositol 3-kinase signaling	7	0.0191954	0.0233434	PTPN6, CD86, FGR, HCLS1, PIK3AP1, CCL5, HCST	251	142	16130	3.16789	1	0.154157	34.0708
GOTERM_BP_5	GO:0043123~positive regulation of I-kappaB kinase/NF-kappaB signaling	8	0.0219376	0.0235161	NOD2, BST2, HMOX1, IL1B, TNFSF14, TLR4, NEK6, S100A12	251	182	16130	2.82474	1	0.154813	34.2762
GOTERM_BP_5	GO:0001959~regulation of cytokine-mediated signaling pathway	7	0.0191954	0.0240615	IRAK2, IL1R2, PTPN6, IRAK3, CCL5, CD74, SYK	251	143	16130	3.14574	1	0.157734	34.9206
GOTERM_BP_5	GO:0032088~negative regulation of NF-kappaB transcription factor activity	5	0.013711	0.0243789	HAVCR2, IRAK2, IRAK3, ARRB2, NLRP3	251	71	16130	4.52556	1	0.159251	35.2928
GOTERM_BP_5	GO:0032481~positive regulation of type I interferon production	5	0.013711	0.0243789	PLCG2, TLR4, CD14, TLR8, SYK	251	71	16130	4.52556	1	0.159251	35.2928
GOTERM_BP_5	GO:0050709~negative regulation of protein secretion	6	0.0164532	0.024604	IL1R2, PTGER4, IL1B, NLRP3, SRGN, GBP1	251	106	16130	3.63753	1	0.1602	35.5557
GOTERM_BP_5	GO:0050755~chemokine metabolic process	3	0.00822662	0.0248853	HMOX1, IL1B, TREM1	251	16	16130	12.0493	1	0.161482	35.8827
GOTERM_BP_5	GO:0006461~protein complex assembly	33	0.0904928	0.0252986	BID, AIF1, FERMT3, TLR4, HLA-DMB, SKAP2, CCL5, HLA-DMA, CD74, MMP1, SLC7A7, LPXN, NOD2, ALOX5AP, HMOX1, HLA-DRB4, TGM3, SERPINA1, CTSZ, GBP5, PLEK, PTGER4, HCK, HCLS1, FBP1, NCKAP1L, NLRP3, WAS, CORO1A, GMFG, IRF8, LCP1, HLA-DRA	251	1445	16130	1.4676	1	0.163544	36.3603
GOTERM_BP_5	GO:0045861~negative regulation of proteolysis	11	0.0301643	0.0263615	IL1R2, ARRB2, BST2, ADORA2A, MMP9, PI3, SERPINB7, SPINK1, TNFSF14, SERPINB4, SERPINA1	251	317	16130	2.22994	1	0.16945	37.5733
GOTERM_BP_5	GO:0048525~negative regulation of viral process	6	0.0164532	0.0264074	PLSCR1, CCL3, BST2, FCN1, CCL4L1, CCL5	251	108	16130	3.57016	1	0.169293	37.6251
GOTERM_BP_5	GO:0051495~positive regulation of cytoskeleton organization	8	0.0219376	0.0267563	CORO1A, PLEK, GMFG, HCLS1, HCK, GPR65, NCKAP1L, WAS	251	187	16130	2.74922	1	0.170922	38.0182
GOTERM_BP_5	GO:0048017~inositol lipid-mediated signaling	8	0.0219376	0.0267563	PTPN6, CD86, FGR, HCLS1, PIK3AP1, CCL5, CSF1R, HCST	251	187	16130	2.74922	1	0.170922	38.0182
GOTERM_BP_5	GO:0001525~angiogenesis	13	0.0356487	0.0278348	C3AR1, NRP1, C5AR1, CAMP, SPI1, ITGB2, PROK2, CYBB, LRG1, HMOX1, IL1B, ADAM8, SYK	251	413	16130	2.0228	1	0.176808	39.2185
GOTERM_BP_5	GO:0048661~positive regulation of smooth muscle cell proliferation	5	0.013711	0.0278619	NAMPT, AIF1, HMOX1, MMP9, CCL5	251	74	16130	4.34209	1	0.176524	39.2483
GOTERM_BP_5	GO:0051767~nitric-oxide synthase biosynthetic process	3	0.00822662	0.0279194	NAMPT, NOD2, TLR4	251	17	16130	11.3405	1	0.176419	39.3117
GOTERM_BP_5	GO:0032691~negative regulation of interleukin-1 beta production	3	0.00822662	0.0279194	ARRB2, ACP5, NLRP3	251	17	16130	11.3405	1	0.176419	39.3117
GOTERM_BP_5	GO:1901741~positive regulation of myoblast fusion	3	0.00822662	0.0279194	IL4R, TNFSF14, CD53	251	17	16130	11.3405	1	0.176419	39.3117
GOTERM_BP_5	GO:0010758~regulation of macrophage chemotaxis	3	0.00822662	0.0279194	C3AR1, C5AR1, CCL5	251	17	16130	11.3405	1	0.176419	39.3117
GOTERM_BP_5	GO:0051769~regulation of nitric-oxide synthase biosynthetic process	3	0.00822662	0.0279194	NAMPT, NOD2, TLR4	251	17	16130	11.3405	1	0.176419	39.3117
GOTERM_BP_5	GO:0006811~ion transport	33	0.0904928	0.0282373	STEAP3, C15ORF48, CCL3, AQP9, ADORA2A, SLC16A10, MMP9, TRPV2, CCR1, SPINK1, CCL5, SLC7A7, SLC11A1, TTYH3, PLIN2, APOE, PDE4B, IL1B, SLC43A2, SYK, PTPN6, LYN, CCL4L1, CTSS, SLCO2B1, CD84, LILRB2, CORO1A, CYBB, ARRB2, PLCG2, CA2, SLC15A3	251	1458	16130	1.45451	1	0.177821	39.6609
GOTERM_BP_5	GO:0000902~cell morphogenesis	29	0.079524	0.0285379	CCL3, LST1, NRP1, FGR, ADORA2A, TRPV2, FERMT3, ITGB2, ARHGAP15, IL7R, CCL7, RILPL2, APOE, ITGB7, PLEKHO1, ADAM8, FGD3, SPP1, CSF1R, PTPN6, HCK, BASP1, PTPRO, EPB41L3, CORO1A, CCL13, SH3KBP1, SNX10, GBP1	251	1240	16130	1.50292	1	0.179114	39.9892
GOTERM_BP_5	GO:1904892~regulation of STAT cascade	7	0.0191954	0.028682	OSM, LYN, CD300A, HCLS1, IL24, CCL5, CSF1R	251	149	16130	3.01906	1	0.1795	40.1459
GOTERM_BP_5	GO:1903307~positive regulation of regulated secretory pathway	4	0.0109688	0.0287991	FGR, IL4R, FCER1G, SYK	251	43	16130	5.97795	1	0.17973	40.2731
GOTERM_BP_5	GO:0042348~NF-kappaB import into nucleus	4	0.0109688	0.0287991	IL1B, TNFSF14, TLR4, NLRP3	251	43	16130	5.97795	1	0.17973	40.2731
GOTERM_BP_5	GO:0045429~positive regulation of nitric oxide biosynthetic process	4	0.0109688	0.0287991	AIF1, IL1B, TLR4, ITGB2	251	43	16130	5.97795	1	0.17973	40.2731
GOTERM_BP_5	GO:1904407~positive regulation of nitric oxide metabolic process	4	0.0109688	0.0287991	AIF1, IL1B, TLR4, ITGB2	251	43	16130	5.97795	1	0.17973	40.2731
GOTERM_BP_5	GO:0051806~entry into cell of other organism involved in symbiotic interaction	6	0.0164532	0.0292672	CD86, CXCR4, ITGB7, CD209, FCN1, CLEC5A	251	111	16130	3.47367	1	0.18196	40.7788
GOTERM_BP_5	GO:0051828~entry into other organism involved in symbiotic interaction	6	0.0164532	0.0292672	CD86, CXCR4, ITGB7, CD209, FCN1, CLEC5A	251	111	16130	3.47367	1	0.18196	40.7788
GOTERM_BP_5	GO:0046718~viral entry into host cell	6	0.0164532	0.0292672	CD86, CXCR4, ITGB7, CD209, FCN1, CLEC5A	251	111	16130	3.47367	1	0.18196	40.7788
GOTERM_BP_5	GO:0044409~entry into host	6	0.0164532	0.0292672	CD86, CXCR4, ITGB7, CD209, FCN1, CLEC5A	251	111	16130	3.47367	1	0.18196	40.7788
GOTERM_BP_5	GO:0016053~organic acid biosynthetic process	10	0.0274221	0.0293471	BCAT1, KYNU, TBXAS1, CYP27A1, ALOX5AP, UPB1, APOC1, ALOX5, CD74, SYK	251	278	16130	2.31162	1	0.18197	40.8647
GOTERM_BP_5	GO:0043112~receptor metabolic process	7	0.0191954	0.029505	RAB31, ARRB2, APOE, PLCG2, FCER1G, ITGB2, SYK	251	150	16130	2.99894	1	0.182422	41.0341
GOTERM_BP_5	GO:0032479~regulation of type I interferon production	6	0.0164532	0.0302623	HAVCR2, PLCG2, TLR4, CD14, TLR8, SYK	251	112	16130	3.44266	1	0.186251	41.8404
GOTERM_BP_5	GO:2000417~negative regulation of eosinophil migration	2	0.00548441	0.0307589	PTGER4, CD300A	251	2	16130	64.2629	1	0.188586	42.3634
GOTERM_BP_5	GO:0001802~type III hypersensitivity	2	0.00548441	0.0307589	FCER1G, BTK	251	2	16130	64.2629	1	0.188586	42.3634
GOTERM_BP_5	GO:0035419~activation of MAPK activity involved in innate immune response	2	0.00548441	0.0307589	NOD2, ADAM8	251	2	16130	64.2629	1	0.188586	42.3634
GOTERM_BP_5	GO:0043523~regulation of neuron apoptotic process	8	0.0219376	0.0310763	CORO1A, CCL3, NRP1, C5AR1, ADORA2A, APOE, HMOX1, ADAM8	251	193	16130	2.66375	1	0.189905	42.6955
GOTERM_BP_5	GO:0030502~negative regulation of bone mineralization	3	0.00822662	0.0310935	CCL3, CCR1, SRGN	251	18	16130	10.7105	1	0.189545	42.7134
GOTERM_BP_5	GO:0071674~mononuclear cell migration	3	0.00822662	0.0310935	C3AR1, C5AR1, CCL5	251	18	16130	10.7105	1	0.189545	42.7134
GOTERM_BP_5	GO:0016485~protein processing	9	0.0246798	0.0311119	IL1R2, C3AR1, CTSZ, C5AR1, CYFIP2, SCG5, CTSS, ADAM8, SRGN	251	236	16130	2.45071	1	0.189194	42.7326
GOTERM_BP_5	GO:0045454~cell redox homeostasis	5	0.013711	0.0316268	SLC11A1, CYBB, NCF2, CAMP, NCF4	251	77	16130	4.17292	1	0.191592	43.267
GOTERM_BP_5	GO:0043122~regulation of I-kappaB kinase/NF-kappaB signaling	9	0.0246798	0.0324342	NOD2, BST2, HMOX1, IL1B, TNFSF14, TLR4, NLRP3, NEK6, S100A12	251	238	16130	2.43011	1	0.195578	44.0955
GOTERM_BP_5	GO:0015850~organic hydroxy compound transport	8	0.0219376	0.032547	AQP9, ADORA2A, APOE, APOC1, FCER1G, SLCO2B1, PLTP, SYK	251	195	16130	2.63643	1	0.195734	44.2104
GOTERM_BP_5	GO:0050848~regulation of calcium-mediated signaling	5	0.013711	0.0329449	CCL3, PLEK, CCL4L1, SYK, GBP1	251	78	16130	4.11942	1	0.197443	44.6136
GOTERM_BP_5	GO:0010604~positive regulation of macromolecule metabolic process	57	0.156306	0.0330722	NAMPT, NRP1, AIF1, MMP9, SPI1, TLR4, TLR8, BATF, NOD2, CXCR4, CCL3L1, APOE, HMOX1, IL1B, ADAM8, LTB, SYK, IRAK2, C5AR1, LYN, CAMP, CCL4L1, CCL4L2, IL24, NLRP3, OSM, PROK2, CD86, ARRB2, SERPINB7, LCP2, BID, CCL3, CCR1, TNC, FPR1, CCL5, IL7R, CD74, CCL7, SLC11A1, TNFRSF1B, CCL22, CSF1R, HAVCR2, NFE2, HCLS1, NCKAP1L, S100A12, PLSCR1, CCL13, CYBB, CD300A, RASSF2, IRF8, PLCG2, CYFIP2	251	2856	16130	1.28256	1	0.197672	44.7421
GOTERM_BP_5	GO:0015711~organic anion transport	11	0.0301643	0.0337977	PLIN2, AQP9, ADORA2A, SLC16A10, APOE, IL1B, CA2, SLCO2B1, SLC43A2, SYK, SLC7A7	251	331	16130	2.13563	1	0.201135	45.4687
GOTERM_BP_5	GO:2000482~regulation of interleukin-8 secretion	3	0.00822662	0.0344025	FFAR2, CAMP, FCN1	251	19	16130	10.1468	1	0.20392	46.0677
GOTERM_BP_5	GO:0032703~negative regulation of interleukin-2 production	3	0.00822662	0.0344025	HAVCR2, VSIG4, GBP1	251	19	16130	10.1468	1	0.20392	46.0677
GOTERM_BP_5	GO:1901739~regulation of myoblast fusion	3	0.00822662	0.0344025	IL4R, TNFSF14, CD53	251	19	16130	10.1468	1	0.20392	46.0677
GOTERM_BP_5	GO:0043011~myeloid dendritic cell differentiation	3	0.00822662	0.0344025	BATF, CD86, SPI1	251	19	16130	10.1468	1	0.20392	46.0677
GOTERM_BP_5	GO:0032269~negative regulation of cellular protein metabolic process	24	0.0658129	0.0349788	IL1R2, PTPN6, LYN, BST2, ADORA2A, MMP9, SPI1, NCKAP1L, SPINK1, TNFSF14, TLR4, SAMSN1, IRAK3, ARRB2, GMFG, CD300A, APOE, PI3, SERPINB7, RASSF2, IL1B, SERPINB4, SERPINA1, GBP1	251	992	16130	1.55475	1	0.206531	46.6326
GOTERM_BP_5	GO:0007264~small GTPase mediated signal transduction	15	0.0411331	0.0355457	AIF1, FBP1, GPR65, CYTH4, RGS19, DOCK8, ARHGAP30, DOCK2, RAB31, RAC2, APOE, HMOX1, RASAL3, DOCK10, FGD3	251	527	16130	1.82912	1	0.209072	47.1828
GOTERM_BP_5	GO:0030041~actin filament polymerization	7	0.0191954	0.0357015	CORO1A, AIF1, GMFG, HCLS1, HCK, NCKAP1L, WAS	251	157	16130	2.86523	1	0.209417	47.3331
GOTERM_BP_5	GO:0032388~positive regulation of intracellular transport	10	0.0274221	0.035958	ITGAX, RAC2, FGR, HCLS1, IL4R, FCER1G, IL1B, TNFSF14, TLR4, SYK	251	288	16130	2.23135	1	0.210293	47.5797
GOTERM_BP_5	GO:0000768~syncytium formation by plasma membrane fusion	4	0.0109688	0.0361843	IL4R, PLEKHO1, TNFSF14, CD53	251	47	16130	5.46919	1	0.211004	47.7962
GOTERM_BP_5	GO:0042886~amide transport	10	0.0274221	0.0361935	AQP9, FFAR2, CD209, HLA-DRB4, IL1B, GPR68, CA2, CCL5, SLC15A3, CD74	251	289	16130	2.22363	1	0.210571	47.805
GOTERM_BP_5	GO:0031400~negative regulation of protein modification process	16	0.0438753	0.0363536	PTPN6, LYN, ADORA2A, SPI1, NCKAP1L, SPINK1, TLR4, SAMSN1, IRAK3, ARRB2, GMFG, CD300A, APOE, RASSF2, IL1B, GBP1	251	578	16130	1.77891	1	0.210932	47.9577
GOTERM_BP_5	GO:0045639~positive regulation of myeloid cell differentiation	5	0.013711	0.0370899	CCR1, HCLS1, NCKAP1L, GPR68, CA2	251	81	16130	3.96685	1	0.214295	48.6546
GOTERM_BP_5	GO:0045624~positive regulation of T-helper cell differentiation	3	0.00822662	0.0378416	CD86, IL4R, NLRP3	251	20	16130	9.63944	1	0.21771	49.357
GOTERM_BP_5	GO:0032647~regulation of interferon-alpha production	3	0.00822662	0.0378416	HAVCR2, TLR4, TLR8	251	20	16130	9.63944	1	0.21771	49.357
GOTERM_BP_5	GO:0070168~negative regulation of biomineral tissue development	3	0.00822662	0.0378416	CCL3, CCR1, SRGN	251	20	16130	9.63944	1	0.21771	49.357
GOTERM_BP_5	GO:0002763~positive regulation of myeloid leukocyte differentiation	4	0.0109688	0.0402067	CCR1, HCLS1, GPR68, CA2	251	49	16130	5.24595	1	0.229357	51.5082
GOTERM_BP_5	GO:0007167~enzyme linked receptor protein signaling pathway	23	0.0630707	0.0407289	NAMPT, NRP1, PTPRE, NCF2, FGR, LYN, MMP9, NCF4, HCK, NCKAP1L, BTK, CYBB, ARRB2, LRG1, RASSF2, CYFIP2, SH3KBP1, IL1B, SYK, PILRA, MATK, LCP2, CSF1R	251	954	16130	1.54932	1	0.2315	51.9715
GOTERM_BP_5	GO:0072606~interleukin-8 secretion	3	0.00822662	0.041406	FFAR2, CAMP, FCN1	251	21	16130	9.18042	1	0.23441	52.5659
GOTERM_BP_5	GO:0032607~interferon-alpha production	3	0.00822662	0.041406	HAVCR2, TLR4, TLR8	251	21	16130	9.18042	1	0.23441	52.5659
GOTERM_BP_5	GO:1903428~positive regulation of reactive oxygen species biosynthetic process	4	0.0109688	0.0422993	AIF1, IL1B, TLR4, ITGB2	251	50	16130	5.14104	1	0.23838	53.3394
GOTERM_BP_5	GO:0042993~positive regulation of transcription factor import into nucleus	4	0.0109688	0.0422993	HCLS1, IL1B, TNFSF14, TLR4	251	50	16130	5.14104	1	0.23838	53.3394
GOTERM_BP_5	GO:0019362~pyridine nucleotide metabolic process	6	0.0164532	0.0426187	NAMPT, KYNU, PFKFB3, HK3, FBP1, HK2	251	123	16130	3.13478	1	0.239453	53.6132
GOTERM_BP_5	GO:0015849~organic acid transport	6	0.0164532	0.0426187	SLC11A1, AQP9, SLC16A10, SLCO2B1, SLC43A2, SLC7A7	251	123	16130	3.13478	1	0.239453	53.6132
GOTERM_BP_5	GO:0006949~syncytium formation	4	0.0109688	0.0444455	IL4R, PLEKHO1, TNFSF14, CD53	251	51	16130	5.04023	1	0.247989	55.1497
GOTERM_BP_5	GO:0002719~negative regulation of cytokine production involved in immune response	3	0.00822662	0.045091	IRAK3, BST2, HMOX1	251	22	16130	8.76313	1	0.250624	55.6811
GOTERM_BP_5	GO:1903306~negative regulation of regulated secretory pathway	3	0.00822662	0.045091	CD84, CD300A, HMOX1	251	22	16130	8.76313	1	0.250624	55.6811
GOTERM_BP_5	GO:0032660~regulation of interleukin-17 production	3	0.00822662	0.045091	NOD2, NCKAP1L, TLR4	251	22	16130	8.76313	1	0.250624	55.6811
GOTERM_BP_5	GO:0002540~leukotriene production involved in inflammatory response	2	0.00548441	0.0457831	ALOX5AP, ALOX5	251	3	16130	42.842	1	0.253467	56.2442
GOTERM_BP_5	GO:0071226~cellular response to molecule of fungal origin	2	0.00548441	0.0457831	SYK, BTK	251	3	16130	42.842	1	0.253467	56.2442
GOTERM_BP_5	GO:0032672~regulation of interleukin-3 production	2	0.00548441	0.0457831	HAVCR2, SYK	251	3	16130	42.842	1	0.253467	56.2442
GOTERM_BP_5	GO:0002442~serotonin secretion involved in inflammatory response	2	0.00548441	0.0457831	FCER1G, SYK	251	3	16130	42.842	1	0.253467	56.2442
GOTERM_BP_5	GO:0045834~positive regulation of lipid metabolic process	6	0.0164532	0.0464453	NOD2, LYN, FGR, APOE, APOC1, IL1B	251	126	16130	3.06014	1	0.256143	56.7767
GOTERM_BP_5	GO:1901214~regulation of neuron death	9	0.0246798	0.0468579	CORO1A, CCL3, NRP1, C5AR1, ADORA2A, APOE, HMOX1, CCL5, ADAM8	251	257	16130	2.25045	1	0.257592	57.1053
GOTERM_BP_5	GO:0051017~actin filament bundle assembly	6	0.0164532	0.0477649	PHACTR1, PTGER4, PLEK, AIF1, GPR65, LCP1	251	127	16130	3.03604	1	0.261409	57.8196
GOTERM_BP_5	GO:0050830~defense response to Gram-positive bacterium	5	0.013711	0.0478768	HAVCR2, C5AR1, FGR, CAMP, ACP5	251	88	16130	3.6513	1	0.261391	57.9069
GOTERM_BP_5	GO:0006767~water-soluble vitamin metabolic process	5	0.013711	0.0478768	NAMPT, PDXK, ACP5, VNN2, VNN3	251	88	16130	3.6513	1	0.261391	57.9069
GOTERM_BP_5	GO:0034110~regulation of homotypic cell-cell adhesion	3	0.00822662	0.048892	LYN, CCL5, SYK	251	23	16130	8.38212	1	0.265681	58.6915
GOTERM_BP_5	GO:0002861~regulation of inflammatory response to antigenic stimulus	3	0.00822662	0.048892	HLA-DRB4, FCER1G, BTK	251	23	16130	8.38212	1	0.265681	58.6915
GOTERM_BP_5	GO:0060143~positive regulation of syncytium formation by plasma membrane fusion	3	0.00822662	0.048892	IL4R, TNFSF14, CD53	251	23	16130	8.38212	1	0.265681	58.6915
GOTERM_BP_5	GO:0051346~negative regulation of hydrolase activity	12	0.0329065	0.0490941	ARRB2, BST2, ADORA2A, MMP9, PI3, SERPINB7, APOC1, NCKAP1L, SPINK1, TNFSF14, SERPINB4, SERPINA1	251	401	16130	1.92308	1	0.266081	58.8461
GOTERM_BP_5	GO:0061041~regulation of wound healing	6	0.0164532	0.0491065	PLEK, LYN, APOE, FCER1G, TLR4, SYK	251	128	16130	3.01233	1	0.265582	58.8555
GOTERM_BP_5	GO:0008064~regulation of actin polymerization or depolymerization	7	0.0191954	0.0493106	CORO1A, PLEK, GMFG, HCLS1, HCK, NCKAP1L, WAS	251	170	16130	2.64612	1	0.26599	59.011
GOTERM_BP_5	GO:0007584~response to nutrient	7	0.0191954	0.050472	ALPL, CYBB, KYNU, NOD2, HMOX1, TNC, SPP1	251	171	16130	2.63065	1	0.270892	59.8853
GOTERM_BP_5	GO:0030832~regulation of actin filament length	7	0.0191954	0.050472	CORO1A, PLEK, GMFG, HCLS1, HCK, NCKAP1L, WAS	251	171	16130	2.63065	1	0.270892	59.8853
GOTERM_BP_5	GO:0046394~carboxylic acid biosynthetic process	9	0.0246798	0.051077	BCAT1, KYNU, TBXAS1, CYP27A1, ALOX5AP, APOC1, ALOX5, CD74, SYK	251	262	16130	2.20751	1	0.273154	60.3337
GOTERM_BP_5	GO:0045471~response to ethanol	6	0.0164532	0.051856	CYBB, TBXAS1, TNC, SPI1, CCL7, CD14	251	130	16130	2.96598	1	0.276207	60.904
GOTERM_BP_5	GO:0042554~superoxide anion generation	3	0.00822662	0.0528046	CYBB, NCF2, ACP5	251	24	16130	8.03287	1	0.280017	61.5883
GOTERM_BP_5	GO:0052472~modulation by host of symbiont transcription	3	0.00822662	0.0528046	CCL3, CCL4L1, CCL5	251	24	16130	8.03287	1	0.280017	61.5883
GOTERM_BP_5	GO:0002092~positive regulation of receptor internalization	3	0.00822662	0.0528046	ARRB2, PLCG2, SYK	251	24	16130	8.03287	1	0.280017	61.5883
GOTERM_BP_5	GO:0045940~positive regulation of steroid metabolic process	3	0.00822662	0.0528046	APOE, APOC1, IL1B	251	24	16130	8.03287	1	0.280017	61.5883
GOTERM_BP_5	GO:0046835~carbohydrate phosphorylation	3	0.00822662	0.0528046	PFKFB3, HK3, HK2	251	24	16130	8.03287	1	0.280017	61.5883
GOTERM_BP_5	GO:0008361~regulation of cell size	7	0.0191954	0.0528394	NRP1, AQP9, PLEK, APOE, TRPV2, IL7R, SPP1	251	173	16130	2.60023	1	0.279604	61.6131
GOTERM_BP_5	GO:0050918~positive chemotaxis	4	0.0109688	0.0535589	CORO1A, CCL3, NRP1, CCL5	251	55	16130	4.67367	1	0.282327	62.1241
GOTERM_BP_5	GO:0032368~regulation of lipid transport	5	0.013711	0.0547403	APOE, APOC1, IL1B, PLTP, SYK	251	92	16130	3.49255	1	0.287127	62.9494
GOTERM_BP_5	GO:0097696~STAT cascade	7	0.0191954	0.0565279	OSM, LYN, CD300A, HCLS1, IL24, CCL5, CSF1R	251	176	16130	2.55591	1	0.2946	64.1659
GOTERM_BP_5	GO:1901215~negative regulation of neuron death	7	0.0191954	0.0565279	CORO1A, NRP1, C5AR1, ADORA2A, APOE, HMOX1, ADAM8	251	176	16130	2.55591	1	0.2946	64.1659
GOTERM_BP_5	GO:0060142~regulation of syncytium formation by plasma membrane fusion	3	0.00822662	0.0568245	IL4R, TNFSF14, CD53	251	25	16130	7.71155	1	0.295337	64.3641
GOTERM_BP_5	GO:0052312~modulation of transcription in other organism involved in symbiotic interaction	3	0.00822662	0.0568245	CCL3, CCL4L1, CCL5	251	25	16130	7.71155	1	0.295337	64.3641
GOTERM_BP_5	GO:0015833~peptide transport	9	0.0246798	0.0578534	FFAR2, CD209, HLA-DRB4, IL1B, GPR68, CA2, CCL5, SLC15A3, CD74	251	268	16130	2.15808	1	0.299326	65.0436
GOTERM_BP_5	GO:0051155~positive regulation of striated muscle cell differentiation	4	0.0109688	0.0584256	ARRB2, IL4R, TNFSF14, CD53	251	57	16130	4.50968	1	0.301264	65.4161
GOTERM_BP_5	GO:0051248~negative regulation of protein metabolic process	24	0.0658129	0.0586983	IL1R2, PTPN6, LYN, BST2, ADORA2A, MMP9, SPI1, NCKAP1L, SPINK1, TNFSF14, TLR4, SAMSN1, IRAK3, ARRB2, GMFG, CD300A, APOE, PI3, SERPINB7, RASSF2, IL1B, SERPINB4, SERPINA1, GBP1	251	1049	16130	1.47027	1	0.301869	65.5923
GOTERM_BP_5	GO:0014805~smooth muscle adaptation	2	0.00548441	0.0605753	HMOX1, IL1B	251	4	16130	32.1315	1	0.30949	66.7826
GOTERM_BP_5	GO:0014900~muscle hyperplasia	2	0.00548441	0.0605753	AIF1, HMOX1	251	4	16130	32.1315	1	0.30949	66.7826
GOTERM_BP_5	GO:0010572~positive regulation of platelet activation	2	0.00548441	0.0605753	PLEK, TLR4	251	4	16130	32.1315	1	0.30949	66.7826
GOTERM_BP_5	GO:0032497~detection of lipopolysaccharide	2	0.00548441	0.0605753	LY96, TLR4	251	4	16130	32.1315	1	0.30949	66.7826
GOTERM_BP_5	GO:0090259~regulation of retinal ganglion cell axon guidance	2	0.00548441	0.0605753	NRP1, PTPRO	251	4	16130	32.1315	1	0.30949	66.7826
GOTERM_BP_5	GO:0051604~protein maturation	9	0.0246798	0.0608491	IL1R2, C3AR1, CTSZ, C5AR1, CYFIP2, SCG5, CTSS, ADAM8, SRGN	251	271	16130	2.13419	1	0.310074	66.9529
GOTERM_BP_5	GO:0050829~defense response to Gram-negative bacterium	4	0.0109688	0.0609347	SLC11A1, CAMP, TLR4, TREM1	251	58	16130	4.43193	1	0.309839	67.006
GOTERM_BP_5	GO:0032897~negative regulation of viral transcription	3	0.00822662	0.0609474	CCL3, CCL4L1, CCL5	251	26	16130	7.41496	1	0.30929	67.0139
GOTERM_BP_5	GO:0002369~T cell cytokine production	3	0.00822662	0.0609474	SLC11A1, NLRP3, SASH3	251	26	16130	7.41496	1	0.30929	67.0139
GOTERM_BP_5	GO:0061621~canonical glycolysis	3	0.00822662	0.0609474	PFKFB3, HK3, HK2	251	26	16130	7.41496	1	0.30929	67.0139
GOTERM_BP_5	GO:0006820~anion transport	13	0.0356487	0.0610356	AQP9, ADORA2A, SLC16A10, SLCO2B1, SLC7A7, TTYH3, SLC11A1, PLIN2, APOE, IL1B, CA2, SLC43A2, SYK	251	468	16130	1.78508	1	0.30907	67.0685
GOTERM_BP_5	GO:2000146~negative regulation of cell motility	8	0.0219376	0.0637068	PTGER4, BST2, APOE, CD300A, AIF1, HMOX1, IL24, WAS	251	227	16130	2.26477	1	0.319913	68.6823
GOTERM_BP_5	GO:0030838~positive regulation of actin filament polymerization	5	0.013711	0.0640269	CORO1A, GMFG, HCK, NCKAP1L, WAS	251	97	16130	3.31252	1	0.320657	68.8706
GOTERM_BP_5	GO:0043623~cellular protein complex assembly	15	0.0411331	0.0643111	GBP5, AIF1, HCLS1, HCK, NCKAP1L, TLR4, HLA-DMB, NLRP3, CCL5, HLA-DMA, WAS, CORO1A, GMFG, HLA-DRB4, HLA-DRA	251	575	16130	1.67642	1	0.321246	69.0369
GOTERM_BP_5	GO:0002446~neutrophil mediated immunity	3	0.00822662	0.0651692	PPBP, CXCL5, TREM1	251	27	16130	7.14033	1	0.324248	69.5338
GOTERM_BP_5	GO:0010575~positive regulation of vascular endothelial growth factor production	3	0.00822662	0.0651692	C3AR1, C5AR1, IL1B	251	27	16130	7.14033	1	0.324248	69.5338
GOTERM_BP_5	GO:0001568~blood vessel development	15	0.0411331	0.0651815	C3AR1, NRP1, C5AR1, CAMP, SPI1, ITGB2, PROK2, CYBB, LRG1, APOE, HMOX1, SERPINB7, IL1B, ADAM8, SYK	251	576	16130	1.67351	1	0.323683	69.5409
GOTERM_BP_5	GO:0006733~oxidoreduction coenzyme metabolic process	6	0.0164532	0.0653219	NAMPT, KYNU, PFKFB3, HK3, FBP1, HK2	251	139	16130	2.77394	1	0.323657	69.6215
GOTERM_BP_5	GO:0070304~positive regulation of stress-activated protein kinase signaling cascade	6	0.0164532	0.0669282	NOD2, LYN, RASSF2, IL1B, TLR4, SYK	251	140	16130	2.75413	1	0.329736	70.5292
GOTERM_BP_5	GO:0046365~monosaccharide catabolic process	4	0.0109688	0.0687574	PFKFB3, HK3, FBP1, HK2	251	61	16130	4.21396	1	0.33666	71.5318
GOTERM_BP_5	GO:1905039~carboxylic acid transmembrane transport	4	0.0109688	0.0687574	AQP9, SLC16A10, SLC43A2, SLC7A7	251	61	16130	4.21396	1	0.33666	71.5318
GOTERM_BP_5	GO:0006508~proteolysis	35	0.0959772	0.0693204	BID, IL1R2, C3AR1, ADORA2A, MMP9, SPINK1, TNFSF14, C1QC, MMP1, CASP5, TNFRSF1B, APOE, FCN1, IL1B, SERPINA1, SCG5, ADAM8, SRGN, DPEP2, NRIP3, CTSZ, C5AR1, BST2, CTSS, NLRP3, MMP12, C1QB, ARRB2, PI3, SERPINB7, CYFIP2, SERPINB4, ADAM19, GCA, ADAMDEC1	251	1693	16130	1.32853	1	0.338337	71.8338
GOTERM_BP_5	GO:0043491~protein kinase B signaling	6	0.0164532	0.0718785	CCL3, ARRB2, HCLS1, IL1B, CCL5, ADAM8	251	143	16130	2.69635	1	0.348082	73.1684
GOTERM_BP_5	GO:2001233~regulation of apoptotic signaling pathway	11	0.0301643	0.0725399	OSM, BID, NRP1, ARRB2, ADORA2A, HMOX1, MMP9, IL1B, G0S2, CD74, ACSL5	251	380	16130	1.86024	1	0.350098	73.5037
GOTERM_BP_5	GO:0043030~regulation of macrophage activation	3	0.00822662	0.0738933	HAVCR2, IL4R, CD74	251	29	16130	6.64789	1	0.354859	74.1774
GOTERM_BP_5	GO:0002701~negative regulation of production of molecular mediator of immune response	3	0.00822662	0.0738933	IRAK3, BST2, HMOX1	251	29	16130	6.64789	1	0.354859	74.1774
GOTERM_BP_5	GO:0050690~regulation of defense response to virus by virus	3	0.00822662	0.0738933	DOCK2, AP1S2, HCK	251	29	16130	6.64789	1	0.354859	74.1774
GOTERM_BP_5	GO:0002322~B cell proliferation involved in immune response	2	0.00548441	0.0751391	GAPT, TLR4	251	5	16130	25.7052	1	0.359145	74.7833
GOTERM_BP_5	GO:0010912~positive regulation of isomerase activity	2	0.00548441	0.0751391	PLSCR1, NOD2	251	5	16130	25.7052	1	0.359145	74.7833
GOTERM_BP_5	GO:1900227~positive regulation of NLRP3 inflammasome complex assembly	2	0.00548441	0.0751391	GBP5, TLR4	251	5	16130	25.7052	1	0.359145	74.7833
GOTERM_BP_5	GO:0002371~dendritic cell cytokine production	2	0.00548441	0.0751391	NOD2, BST2	251	5	16130	25.7052	1	0.359145	74.7833
GOTERM_BP_5	GO:0060368~regulation of Fc receptor mediated stimulatory signaling pathway	2	0.00548441	0.0751391	PLSCR1, LYN	251	5	16130	25.7052	1	0.359145	74.7833
GOTERM_BP_5	GO:0042270~protection from natural killer cell mediated cytotoxicity	2	0.00548441	0.0751391	SERPINB4, HLA-B	251	5	16130	25.7052	1	0.359145	74.7833
GOTERM_BP_5	GO:0032763~regulation of mast cell cytokine production	2	0.00548441	0.0751391	HMOX1, FCER1G	251	5	16130	25.7052	1	0.359145	74.7833
GOTERM_BP_5	GO:0002309~T cell proliferation involved in immune response	2	0.00548441	0.0751391	SLC11A1, CD86	251	5	16130	25.7052	1	0.359145	74.7833
GOTERM_BP_5	GO:0006633~fatty acid biosynthetic process	6	0.0164532	0.0752875	TBXAS1, ALOX5AP, APOC1, ALOX5, CD74, SYK	251	145	16130	2.65916	1	0.35908	74.8545
GOTERM_BP_5	GO:1903825~organic acid transmembrane transport	4	0.0109688	0.0770106	AQP9, SLC16A10, SLC43A2, SLC7A7	251	64	16130	4.01643	1	0.365181	75.6682
GOTERM_BP_5	GO:0033077~T cell differentiation in thymus	4	0.0109688	0.0770106	DOCK2, ADAM8, IL7R, CD74	251	64	16130	4.01643	1	0.365181	75.6682
GOTERM_BP_5	GO:0072376~protein activation cascade	6	0.0164532	0.0770245	C3AR1, C1QB, C5AR1, FCN1, VSIG4, C1QC	251	146	16130	2.64094	1	0.364581	75.6747
GOTERM_BP_5	GO:0050869~negative regulation of B cell activation	3	0.00822662	0.078388	LYN, CD300A, SAMSN1	251	30	16130	6.42629	1	0.369215	76.3007
GOTERM_BP_5	GO:0031640~killing of cells of other organism	3	0.00822662	0.078388	CAMP, TREM1, S100A12	251	30	16130	6.42629	1	0.369215	76.3007
GOTERM_BP_5	GO:0050856~regulation of T cell receptor signaling pathway	3	0.00822662	0.078388	PTPN6, CD300A, GBP1	251	30	16130	6.42629	1	0.369215	76.3007
GOTERM_BP_5	GO:0010831~positive regulation of myotube differentiation	3	0.00822662	0.078388	IL4R, TNFSF14, CD53	251	30	16130	6.42629	1	0.369215	76.3007
GOTERM_BP_5	GO:0033280~response to vitamin D	3	0.00822662	0.078388	ALPL, TNC, SPP1	251	30	16130	6.42629	1	0.369215	76.3007
GOTERM_BP_5	GO:0045920~negative regulation of exocytosis	3	0.00822662	0.078388	CD84, CD300A, HMOX1	251	30	16130	6.42629	1	0.369215	76.3007
GOTERM_BP_5	GO:0030574~collagen catabolic process	4	0.0109688	0.0798542	MMP9, CTSS, MMP12, MMP1	251	65	16130	3.95464	1	0.374195	76.957
GOTERM_BP_5	GO:0006096~glycolytic process	4	0.0109688	0.0798542	PFKFB3, HK3, FBP1, HK2	251	65	16130	3.95464	1	0.374195	76.957
GOTERM_BP_5	GO:0014911~positive regulation of smooth muscle cell migration	3	0.00822662	0.082966	NRP1, AIF1, CCL5	251	31	16130	6.21899	1	0.385347	78.2934
GOTERM_BP_5	GO:0043552~positive regulation of phosphatidylinositol 3-kinase activity	3	0.00822662	0.082966	NOD2, LYN, FGR	251	31	16130	6.21899	1	0.385347	78.2934
GOTERM_BP_5	GO:0001649~osteoblast differentiation	7	0.0191954	0.0833894	ALPL, CCL3, PDLIM7, TNC, VCAN, CLEC5A, SPP1	251	195	16130	2.30688	1	0.386266	78.4695
GOTERM_BP_5	GO:0010638~positive regulation of organelle organization	15	0.0411331	0.0842212	BID, PLEK, HCK, MMP9, HCLS1, HK2, GPR65, NCKAP1L, WAS, CORO1A, ITGAX, RAC2, GMFG, IL1B, LCP1	251	600	16130	1.60657	1	0.388706	78.8115
GOTERM_BP_5	GO:0014812~muscle cell migration	4	0.0109688	0.0856763	NRP1, AIF1, PLEKHO1, CCL5	251	67	16130	3.83659	1	0.39344	79.3975
GOTERM_BP_5	GO:0010574~regulation of vascular endothelial growth factor production	3	0.00822662	0.0876238	C3AR1, C5AR1, IL1B	251	32	16130	6.02465	1	0.399931	80.1579
GOTERM_BP_5	GO:0070670~response to interleukin-4	3	0.00822662	0.0876238	CORO1A, IL4R, IL24	251	32	16130	6.02465	1	0.399931	80.1579
GOTERM_BP_5	GO:0030866~cortical actin cytoskeleton organization	3	0.00822662	0.0876238	EPB41L3, PLEK, NCKAP1L	251	32	16130	6.02465	1	0.399931	80.1579
GOTERM_BP_5	GO:0032735~positive regulation of interleukin-12 production	3	0.00822662	0.0876238	IRF8, TLR4, LTB	251	32	16130	6.02465	1	0.399931	80.1579
GOTERM_BP_5	GO:0030833~regulation of actin filament polymerization	6	0.0164532	0.0878963	CORO1A, GMFG, HCLS1, HCK, NCKAP1L, WAS	251	152	16130	2.5367	1	0.400245	80.2622
GOTERM_BP_5	GO:0032387~negative regulation of intracellular transport	5	0.013711	0.0894206	CD84, BST2, CD300A, HMOX1, NLRP3	251	109	16130	2.94784	1	0.405105	80.8359
GOTERM_BP_5	GO:0045084~positive regulation of interleukin-12 biosynthetic process	2	0.00548441	0.089478	TLR4, LTB	251	6	16130	21.421	1	0.404628	80.8572
GOTERM_BP_5	GO:0002553~histamine secretion by mast cell	2	0.00548441	0.089478	LYN, BTK	251	6	16130	21.421	1	0.404628	80.8572
GOTERM_BP_5	GO:0002765~immune response-inhibiting signal transduction	2	0.00548441	0.089478	LILRB2, LYN	251	6	16130	21.421	1	0.404628	80.8572
GOTERM_BP_5	GO:0002667~regulation of T cell anergy	2	0.00548441	0.089478	CD86, HLA-B	251	6	16130	21.421	1	0.404628	80.8572
GOTERM_BP_5	GO:0002441~histamine secretion involved in inflammatory response	2	0.00548441	0.089478	LYN, BTK	251	6	16130	21.421	1	0.404628	80.8572
GOTERM_BP_5	GO:0002911~regulation of lymphocyte anergy	2	0.00548441	0.089478	CD86, HLA-B	251	6	16130	21.421	1	0.404628	80.8572
GOTERM_BP_5	GO:1902563~regulation of neutrophil activation	2	0.00548441	0.089478	CD300A, SYK	251	6	16130	21.421	1	0.404628	80.8572
GOTERM_BP_5	GO:2000021~regulation of ion homeostasis	7	0.0191954	0.09016	PTPN6, CORO1A, CCL3, LYN, ADORA2A, PLCG2, CA2	251	199	16130	2.26051	1	0.406404	81.1085
GOTERM_BP_5	GO:0019752~carboxylic acid metabolic process	19	0.0521019	0.091542	BCAT1, KYNU, TBXAS1, PFKFB3, APOC1, HK2, FBP1, NPL, IL4I1, CD74, SLC7A7, CYP27A1, ALOX5AP, HK3, ALOX5, VNN2, SYK, ACSL5, VNN3	251	826	16130	1.4782	1	0.410675	81.6083
GOTERM_BP_5	GO:0051282~regulation of sequestering of calcium ion	5	0.013711	0.0917273	PTPN6, CORO1A, CCL3, LYN, PLCG2	251	110	16130	2.92104	1	0.41065	81.6743
GOTERM_BP_5	GO:0032963~collagen metabolic process	5	0.013711	0.0917273	MMP9, SERPINB7, CTSS, MMP12, MMP1	251	110	16130	2.92104	1	0.41065	81.6743
GOTERM_BP_5	GO:0001944~vasculature development	15	0.0411331	0.0926239	C3AR1, NRP1, C5AR1, CAMP, SPI1, ITGB2, PROK2, CYBB, LRG1, APOE, HMOX1, SERPINB7, IL1B, ADAM8, SYK	251	610	16130	1.58024	1	0.413151	81.9908
GOTERM_BP_5	GO:0043436~oxoacid metabolic process	19	0.0521019	0.0933892	BCAT1, KYNU, TBXAS1, PFKFB3, APOC1, HK2, FBP1, NPL, IL4I1, CD74, SLC7A7, CYP27A1, ALOX5AP, HK3, ALOX5, VNN2, SYK, ACSL5, VNN3	251	831	16130	1.46931	1	0.415171	82.2568
GOTERM_BP_5	GO:0009132~nucleoside diphosphate metabolic process	5	0.013711	0.0964252	MPP1, PFKFB3, HK3, FBP1, HK2	251	112	16130	2.86888	1	0.425109	83.2761
GOTERM_BP_5	GO:0051208~sequestering of calcium ion	5	0.013711	0.0964252	PTPN6, CORO1A, CCL3, LYN, PLCG2	251	112	16130	2.86888	1	0.425109	83.2761
GOTERM_BP_5	GO:0030183~B cell differentiation	5	0.013711	0.0964252	MFNG, PLCG2, NCKAP1L, SYK, BTK	251	112	16130	2.86888	1	0.425109	83.2761
GOTERM_BP_5	GO:0002686~negative regulation of leukocyte migration	3	0.00822662	0.0971643	PTGER4, CD300A, HMOX1	251	34	16130	5.67026	1	0.426974	83.5157
GOTERM_BP_5	GO:0090218~positive regulation of lipid kinase activity	3	0.00822662	0.0971643	NOD2, LYN, FGR	251	34	16130	5.67026	1	0.426974	83.5157
GOTERM_BP_5	GO:0035872~nucleotide-binding domain, leucine rich repeat containing receptor signaling pathway	3	0.00822662	0.0971643	IRAK2, NOD2, TLR4	251	34	16130	5.67026	1	0.426974	83.5157
GOTERM_BP_5	GO:0019058~viral life cycle	12	0.0329065	0.0973807	PLSCR1, CD86, CCL3, BST2, APOE, CXCR4, ITGB7, CD209, FCN1, CCL4L1, CCL5, CLEC5A	251	455	16130	1.69485	1	0.427026	83.5853

## Sheet: cluster2
Category	Term	Count	%	PValue	Genes	List Total	Pop Hits	Pop Total	Fold Enrichment	Bonferroni	Benjamini	FDR
GOTERM_BP_FAT	GO:0048514~blood vessel morphogenesis	15	0.125555	3.3744e-08	BMP4, AQP1, ECM1, SERPINF1, CD34, NTRK2, TGFBR3, TMEM100, RAPGEF3, COL8A1, JAM3, COL8A2, KLF4, THBS4, TWIST1	76	491	16650	6.69284	8.47275e-05	8.47275e-05	5.95575e-05
GOTERM_BP_FAT	GO:0001568~blood vessel development	16	0.133925	3.39505e-08	BMP4, AQP1, ECM1, SERPINF1, CD34, NTRK2, TGFBR3, TMEM100, PDGFD, RAPGEF3, COL8A1, JAM3, COL8A2, KLF4, THBS4, TWIST1	76	576	16650	6.08553	8.52461e-05	4.2624e-05	5.99221e-05
GOTERM_BP_FAT	GO:0001944~vasculature development	16	0.133925	7.20621e-08	BMP4, AQP1, ECM1, SERPINF1, CD34, NTRK2, TGFBR3, TMEM100, PDGFD, RAPGEF3, COL8A1, JAM3, COL8A2, KLF4, THBS4, TWIST1	76	610	16650	5.74633	0.000180932	6.03142e-05	0.000127188
GOTERM_BP_FAT	GO:1901342~regulation of vasculature development	11	0.0920733	1.42005e-07	BMP4, SERPINF1, CD34, PDGFD, TMEM100, RAPGEF3, AQP1, ECM1, KLF4, THBS4, TWIST1	76	245	16650	9.8362	0.00035651	8.91394e-05	0.000250635
GOTERM_BP_FAT	GO:0001525~angiogenesis	13	0.108814	2.94623e-07	BMP4, AQP1, ECM1, SERPINF1, CD34, RAPGEF3, TMEM100, COL8A1, JAM3, COL8A2, KLF4, TWIST1, THBS4	76	413	16650	6.89595	0.000739524	0.000147949	0.000520003
GOTERM_BP_FAT	GO:0050673~epithelial cell proliferation	12	0.100444	4.09324e-07	BMP4, RAP1GAP, SERPINF1, CD34, HTRA1, TGFBR3, WFDC1, COL8A1, ECM1, COL8A2, THBS4, TWIST1	76	347	16650	7.57622	0.00102729	0.000171288	0.000722448
GOTERM_BP_FAT	GO:0008283~cell proliferation	23	0.192517	1.47655e-05	BMP4, CCK, RAP1GAP, EMX2, IGFBP6, ZBTB16, AQP1, ECM1, ALDH3A1, SERPINF1, PTGDS, HTRA1, CD34, NTRK2, WFDC1, TGFBR3, RAPGEF3, PDGFD, COL8A1, COL8A2, KLF4, THBS4, TWIST1	76	1861	16650	2.70759	0.0363974	0.00528262	0.0260576
GOTERM_BP_FAT	GO:0072359~circulatory system development	16	0.133925	1.68901e-05	BMP4, AQP1, ECM1, SERPINF1, CD34, NTRK2, TGFBR3, TMEM100, PDGFD, RAPGEF3, COL8A1, JAM3, COL8A2, KLF4, THBS4, TWIST1	76	945	16650	3.70927	0.0415247	0.0052874	0.0298066
GOTERM_BP_FAT	GO:0072358~cardiovascular system development	16	0.133925	1.68901e-05	BMP4, AQP1, ECM1, SERPINF1, CD34, NTRK2, TGFBR3, TMEM100, PDGFD, RAPGEF3, COL8A1, JAM3, COL8A2, KLF4, THBS4, TWIST1	76	945	16650	3.70927	0.0415247	0.0052874	0.0298066
GOTERM_BP_FAT	GO:0072001~renal system development	9	0.0753327	3.97174e-05	BMP4, LAMB2, SERPINF1, CD34, IRX2, EMX2, PDGFD, ZBTB16, LRP4	76	283	16650	6.96718	0.0949205	0.0110202	0.0700775
GOTERM_BP_FAT	GO:1904018~positive regulation of vasculature development	7	0.0585921	4.46995e-05	CD34, PDGFD, TMEM100, RAPGEF3, AQP1, ECM1, TWIST1	76	143	16650	10.7241	0.106173	0.0111615	0.0788645
GOTERM_BP_FAT	GO:0043010~camera-type eye development	9	0.0753327	4.49568e-05	BMP4, LAMB2, KERA, SERPINF1, NTRK2, COL8A1, COL8A2, KLF4, TWIST1	76	288	16650	6.84622	0.10675	0.0102102	0.0793183
GOTERM_BP_FAT	GO:0070887~cellular response to chemical stimulus	27	0.225998	5.19776e-05	RAP1GAP, ENPP1, AQP1, ALDH3A1, GSTM3, HTRA1, TMEM100, PDGFD, RAPGEF3, TWIST1, THBS4, BMP4, EPHX2, ECM1, SOD3, MT1X, DKK3, SERPINF1, CD34, FBLN5, NTRK2, TGFBR3, JAM3, ASIP, LRP4, KLF4, PRODH	76	2648	16650	2.23381	0.12236	0.0108177	0.0917
GOTERM_BP_FAT	GO:0050678~regulation of epithelial cell proliferation	9	0.0753327	5.99292e-05	BMP4, RAP1GAP, SERPINF1, HTRA1, TGFBR3, WFDC1, ECM1, THBS4, TWIST1	76	300	16650	6.57237	0.139711	0.0115092	0.105721
GOTERM_BP_FAT	GO:0045765~regulation of angiogenesis	8	0.0669624	6.26887e-05	SERPINF1, CD34, RAPGEF3, AQP1, ECM1, KLF4, THBS4, TWIST1	76	222	16650	7.89474	0.145652	0.011181	0.110587
GOTERM_BP_FAT	GO:0001655~urogenital system development	9	0.0753327	9.40307e-05	BMP4, LAMB2, SERPINF1, CD34, IRX2, EMX2, PDGFD, ZBTB16, LRP4	76	320	16650	6.1616	0.210316	0.0156182	0.165833
GOTERM_BP_FAT	GO:0001654~eye development	9	0.0753327	0.000126427	BMP4, LAMB2, KERA, SERPINF1, NTRK2, COL8A1, COL8A2, KLF4, TWIST1	76	334	16650	5.90332	0.272017	0.0196468	0.222906
GOTERM_BP_FAT	GO:0048646~anatomical structure formation involved in morphogenesis	16	0.133925	0.0001604	BMP4, IRX2, AQP1, ECM1, SERPINF1, HTRA1, CD34, TGFBR3, TMEM100, RAPGEF3, COL8A1, JAM3, COL8A2, KLF4, THBS4, TWIST1	76	1151	16650	3.04541	0.331552	0.0234154	0.282726
GOTERM_BP_FAT	GO:0042476~odontogenesis	6	0.0502218	0.000169123	BMP4, CD34, HTRA1, AQP1, LRP4, TWIST1	76	115	16650	11.4302	0.346036	0.0233185	0.298079
GOTERM_BP_FAT	GO:0001822~kidney development	8	0.0669624	0.000197474	BMP4, LAMB2, SERPINF1, CD34, IRX2, PDGFD, ZBTB16, LRP4	76	267	16650	6.56416	0.390981	0.0257626	0.347966
GOTERM_BP_FAT	GO:0048468~cell development	21	0.175776	0.000329785	BMP4, CCK, KERA, RAP1GAP, SPOCK1, ZBTB16, MT1X, EFHD1, GSTM3, LAMB2, SERPINF1, HBZ, NTRK2, PHGDH, TGFBR3, TMEM100, RAPGEF3, JAM3, KLF4, LRP4, TWIST1	76	1968	16650	2.33773	0.563176	0.0405655	0.580469
GOTERM_BP_FAT	GO:0060317~cardiac epithelial to mesenchymal transition	4	0.0334812	0.000360381	BMP4, TGFBR3, TMEM100, TWIST1	76	31	16650	28.2683	0.595491	0.0421835	0.634163
GOTERM_BP_FAT	GO:0071363~cellular response to growth factor stimulus	11	0.0920733	0.000392415	BMP4, DKK3, RAP1GAP, HTRA1, NTRK2, TGFBR3, PDGFD, TMEM100, KLF4, LRP4, TWIST1	76	610	16650	3.9506	0.626765	0.043809	0.690348
GOTERM_BP_FAT	GO:0042127~regulation of cell proliferation	18	0.150665	0.000438826	BMP4, CCK, RAP1GAP, IGFBP6, ZBTB16, AQP1, ECM1, ALDH3A1, SERPINF1, PTGDS, HTRA1, NTRK2, TGFBR3, WFDC1, PDGFD, KLF4, THBS4, TWIST1	76	1552	16650	2.54086	0.667839	0.0467889	0.771699
GOTERM_BP_FAT	GO:0007423~sensory organ development	10	0.083703	0.000441758	BMP4, LAMB2, KERA, SERPINF1, NTRK2, CYTL1, COL8A1, COL8A2, KLF4, TWIST1	76	507	16650	4.32108	0.670276	0.0451768	0.776835
GOTERM_BP_FAT	GO:0070848~response to growth factor	11	0.0920733	0.00053096	BMP4, DKK3, RAP1GAP, HTRA1, NTRK2, TGFBR3, PDGFD, TMEM100, KLF4, LRP4, TWIST1	76	634	16650	3.80105	0.736471	0.0519459	0.933005
GOTERM_BP_FAT	GO:0040008~regulation of growth	11	0.0920733	0.000659737	BMP4, FAM107A, ENPP1, HTRA1, KAZALD1, FBLN5, IGFBP6, TGFBR3, WFDC1, SPOCK1, MT1X	76	652	16650	3.69612	0.809318	0.0617477	1.15805
GOTERM_BP_FAT	GO:0016477~cell migration	15	0.125555	0.000730457	BMP4, CCK, F10, EMX2, SPOCK1, ECM1, SERPINF1, CD34, NTRK2, TGFBR3, PDGFD, JAM3, KLF4, TWIST1, THBS4	76	1184	16650	2.77549	0.840362	0.0656996	1.28143
GOTERM_BP_FAT	GO:0071495~cellular response to endogenous stimulus	15	0.125555	0.000736552	BMP4, ENPP1, RAP1GAP, AQP1, DKK3, SERPINF1, HTRA1, NTRK2, TGFBR3, TMEM100, PDGFD, RAPGEF3, ASIP, LRP4, KLF4	76	1185	16650	2.77315	0.842789	0.0639415	1.29206
GOTERM_BP_FAT	GO:0030198~extracellular matrix organization	8	0.0669624	0.000757237	LAMB2, HTRA1, KAZALD1, FBLN5, ITGA10, COL8A1, COL8A2, JAM3	76	334	16650	5.2474	0.850752	0.0634863	1.32812
GOTERM_BP_FAT	GO:0072210~metanephric nephron development	4	0.0334812	0.000769414	BMP4, LAMB2, CD34, IRX2	76	40	16650	21.9079	0.855249	0.0623933	1.34934
GOTERM_BP_FAT	GO:0043062~extracellular structure organization	8	0.0669624	0.000770643	LAMB2, HTRA1, KAZALD1, FBLN5, ITGA10, COL8A1, COL8A2, JAM3	76	335	16650	5.23174	0.855696	0.0605364	1.35148
GOTERM_BP_FAT	GO:0010466~negative regulation of peptidase activity	7	0.0585921	0.000859261	SERPINF1, SERPINA5, WFDC1, SPOCK1, AQP1, ECM1, KLF4	76	247	16650	6.20872	0.884506	0.0652294	1.50578
GOTERM_BP_FAT	GO:0040007~growth	13	0.108814	0.000880745	BMP4, FAM107A, LAMB2, ENPP1, HTRA1, KAZALD1, FBLN5, IGFBP6, WFDC1, TGFBR3, SPOCK1, MT1X, LRP4	76	932	16650	3.05582	0.890576	0.064848	1.54315
GOTERM_BP_FAT	GO:0009719~response to endogenous stimulus	17	0.142295	0.00124756	BMP4, ENPP1, RAP1GAP, AQP1, ALDH3A1, DKK3, SERPINF1, PTGDS, HTRA1, NTRK2, TGFBR3, TMEM100, PDGFD, RAPGEF3, ASIP, LRP4, KLF4	76	1548	16650	2.40591	0.956482	0.0880712	2.1792
GOTERM_BP_FAT	GO:0030278~regulation of ossification	6	0.0502218	0.00137386	BMP4, ENPP1, ZBTB16, ECM1, LRP4, TWIST1	76	182	16650	7.22238	0.968322	0.093924	2.3973
GOTERM_BP_FAT	GO:2000026~regulation of multicellular organismal development	18	0.150665	0.00141111	BMP4, ENPP1, RAP1GAP, SPOCK1, ZBTB16, AQP1, ECM1, SERPINF1, CD34, NTRK2, TGFBR3, TMEM100, RAPGEF3, PDGFD, LRP4, KLF4, THBS4, TWIST1	76	1721	16650	2.29135	0.971154	0.0937993	2.46154
GOTERM_BP_FAT	GO:0003158~endothelium development	5	0.0418515	0.00158048	BMP4, GSTM3, CD34, TMEM100, RAPGEF3	76	111	16650	9.86842	0.981159	0.101783	2.75312
GOTERM_BP_FAT	GO:0051093~negative regulation of developmental process	11	0.0920733	0.00170162	BMP4, RAP1GAP, SERPINF1, SPOCK1, ZBTB16, RAPGEF3, ECM1, KLF4, LRP4, THBS4, TWIST1	76	739	16650	3.26099	0.986107	0.106436	2.96116
GOTERM_BP_FAT	GO:0072109~glomerular mesangium development	3	0.0251109	0.00175915	BMP4, CD34, PDGFD	76	14	16650	46.9455	0.987979	0.107172	3.05981
GOTERM_BP_FAT	GO:0022008~neurogenesis	16	0.133925	0.00176469	BMP4, CCK, KERA, RAP1GAP, EMX2, SPOCK1, MT1X, EFHD1, LAMB2, SERPINF1, NTRK2, PHGDH, JAM3, LRP4, KLF4, TWIST1	76	1447	16650	2.42243	0.988146	0.104951	3.06932
GOTERM_BP_FAT	GO:0050680~negative regulation of epithelial cell proliferation	5	0.0418515	0.00197775	BMP4, RAP1GAP, SERPINF1, TGFBR3, WFDC1	76	118	16650	9.28301	0.993064	0.114183	3.43381
GOTERM_BP_FAT	GO:0052547~regulation of peptidase activity	8	0.0669624	0.00201932	CCK, SERPINF1, SERPINA5, WFDC1, SPOCK1, AQP1, ECM1, KLF4	76	396	16650	4.42584	0.993753	0.113832	3.50478
GOTERM_BP_FAT	GO:0051674~localization of cell	15	0.125555	0.00222419	BMP4, CCK, F10, EMX2, SPOCK1, ECM1, SERPINF1, CD34, NTRK2, TGFBR3, PDGFD, JAM3, KLF4, TWIST1, THBS4	76	1330	16650	2.47082	0.996269	0.121928	3.8538
GOTERM_BP_FAT	GO:0048870~cell motility	15	0.125555	0.00222419	BMP4, CCK, F10, EMX2, SPOCK1, ECM1, SERPINF1, CD34, NTRK2, TGFBR3, PDGFD, JAM3, KLF4, TWIST1, THBS4	76	1330	16650	2.47082	0.996269	0.121928	3.8538
GOTERM_BP_FAT	GO:0001558~regulation of cell growth	8	0.0669624	0.00222869	FAM107A, ENPP1, HTRA1, KAZALD1, FBLN5, IGFBP6, WFDC1, SPOCK1	76	403	16650	4.34896	0.996311	0.119556	3.86145
GOTERM_BP_FAT	GO:0045766~positive regulation of angiogenesis	5	0.0418515	0.00258376	CD34, RAPGEF3, AQP1, ECM1, TWIST1	76	127	16650	8.62516	0.998491	0.134424	4.46351
GOTERM_BP_FAT	GO:0048699~generation of neurons	15	0.125555	0.00267834	BMP4, CCK, KERA, RAP1GAP, EMX2, SPOCK1, EFHD1, LAMB2, SERPINF1, NTRK2, PHGDH, JAM3, LRP4, KLF4, TWIST1	76	1357	16650	2.42165	0.998811	0.136187	4.62328
GOTERM_BP_FAT	GO:0042733~embryonic digit morphogenesis	4	0.0334812	0.00274371	BMP4, ZBTB16, LRP4, TWIST1	76	62	16650	14.1341	0.998991	0.136521	4.73356
GOTERM_BP_FAT	GO:0032835~glomerulus development	4	0.0334812	0.00287165	BMP4, LAMB2, CD34, PDGFD	76	63	16650	13.9098	0.999269	0.13967	4.94904
[truncated: 242 more rows]

[truncated: 7 more sheets: cluster3, cluster3( GO_BP_5), cluster4, cluster5, cluster6, cluster7, genes in each cluster]
