# Supplementary material for: Persistence of Innate Immune Pathways in Late Stage Human Bacterial and Fungal Keratitis: Results from a Comparative Transcriptome Analysis
Source: Front Cell Infect Microbiol. 2017 May 18;7:193. doi: 10.3389/fcimb.2017.00193 (PMC5435826; doi:10.3389/fcimb.2017.00193)
Supplement: Table S6 — Comparison of early stage samples from the validation cohort (symptom duration ≤7 days) with microarray tissue samples. [file Table6.XLSX]

## Sheet: Sheet4
Table S5: Comparison of early stage samples from the validation cohort (symptom duration <=7 days) with microarray tissue samples
Category	Gene	Early stage BK (n=5) v microarray BK samples (n=7)		Early stage FK (n=94) v microarray FK samples (n=8)
		FC	FDR-adjusted p-value	FC	FDR-adjusted p-value
Immune	IL12B	303.057	3.63e-05	60.1195	1.33e-06
Response	IL23A	99.1003	0.000134571	189.501	5.61e-11
	IL18	52.7688	0.000102008	29.644	1.78e-07
	CCL20	30.0812	0.00461972	19.5629	8.75e-05
	IFNG	27.7088	0.140783	91.452	0.000481699
	IL17A	12.7343	0.193831	194.924	4.91e-06
	CYTL1	10.1893	0.15358	2.21528	0.402527
	CCL3L1	8.07432	0.196372	1.43758	0.715471
	IL1B	7.55055	0.196372	10.3153	0.0160495
	CXCL1	5.11423	0.191167	8.94126	0.00258201
	TREM1	4.47539	0.330861	2.8593	0.278113
	IL8	4.43565	0.330861	6.23997	0.0559429
	TNF	3.13777	0.351459	7.05157	0.00984592
	AQP9	3.02115	0.461685	6.30525	0.0647116
	CXCL6	1.28827	0.911452	1.05868	0.978131
	CXCL5	0.998691	0.999219	1.01222	0.989182
PRRs	TLR2	40.1648	0.00268407	58.7762	3.45e-07
	SCARA3	33.8409	0.00268407	9.28464	0.002922
	CLEC7A	19.9717	0.0109185	12.4043	0.000561814
	FPR1	16.6539	0.0347486	19.7069	0.000245395
	FCER1G	5.36056	0.196372	2.42082	0.279665
	MARCO	3.49869	0.330861	1.60022	0.515603
	CLEC4A	2.49284	0.461685	4.09761	0.0810347
	TLR4	1.6029	0.754307	11.317	0.00584407
	NLRP3	1.07329	0.97027	2.45353	0.286903
	FCN1	0.760438	0.874385	1.74464	0.515603
ECM	ALDH1A1	83.5735	0.000124402	25.1145	1.06e-05
	KRT6B	65.6622	0.000147785	32.6785	1.33e-06
	KERA	5.24897	0.461685	5.32371	0.263733
	COL5A1	2.3783	0.503903	2.64856	0.269602
	COL1A1	0.62026	0.754307	0.212143	0.0775072
MMPs	MMP28	52.89	0.000721	30.51	5.62e-06
	MMP10	30.08	0.0255	42.2	6.35e-05
	MMP1	10.47	0.124	5.18	0.0704
	MMP9	6.97	0.196	2.67	0.295
	MMP12	5.6	0.452	6.14	0.202
	MMP7	3.91	0.345	4.66	0.0843
	ADAM19	3.9	0.331	4.17	0.0912
Anti-	S100A9	65.5416	0.000102524	16.1773	3.78e-05
microbial	DEFB4B	33.883	0.0211182	12.351	0.00795158
peptides	S100A7	13.7409	0.191167	5.88673	0.139301
	PI3	2.68483	0.461685	2.13256	0.352796
Peptidase	TIMP3	13.7551	0.0719561	2.36542	0.32282
inhibitors	SERPINA1	8.74328	0.124258	6.94093	0.016586
	TIMP1	4.55737	0.140783	0.676706	0.515603
